# Supplementary material for: Bioinformatics Analysis Reveals Abundant Short Alpha-Helices as a Common Structural Feature of Oomycete RxLR Effector Proteins
Source: PLoS One. 2015 Aug 7;10(8):e0135240. doi: 10.1371/journal.pone.0135240 (PMC4529148; doi:10.1371/journal.pone.0135240)
Supplement: S1 File — Table A. Predicted protein secondary structures of RxLRs and secretomes from different oomycetes. Table B. Mean length of predicted alpha-helices. Table C. Prediction data and analyzed results from P. sojae RxLRs. Table D. Predicted protein secondary structures of other Phytophthora effectors. (XLSX) [file pone.0135240.s004.xlsx]

## Sheet: Table A
Table A. Predicted protein secondary structures of RxLRs and secretomes from different oomycetes
* Predicted protein secondary structure: h - alpha helix; e - beta strand; c - random coil
P. sojae RxLRs	Results of NetSurfP 1.1*	Alpha helices%	Results of Proteus 2.0	Alpha helices%	P. sojae secretome	Results of NetSurfP 1.1*	Alpha helices%	P. infestans RxLRs	Results of NetSurfP 1.1*	Alpha helices%	P. infestans secretome	Results of NetSurfP 1.1*	Alpha helices%	P. ramorum RxLRs	Results of NetSurfP 1.1*	Alpha helices%	P. ramorum secretome	Results of NetSurfP 1.1*	Alpha helices%	P. capsici RxLRs	Results of NetSurfP 1.1*	Alpha helices%	P. capsici secretome	Results of NetSurfP 1.1*	Alpha helices%	Hpa RxLRs	Results of NetSurfP 1.1*	Alpha helices%	Hpa secretome	Results of NetSurfP 1.1*	Alpha helices%	B. lactucae RxLRs	Results of NetSurfP 1.1*	Alpha helices%	B. lactucae secretome	Results of NetSurfP 1.1*	Alpha helices%
PsAvh459	cchhhhhhhhhhhhhhhhcceeeeeccceeeeccccchhhcccccchccccccchhhhhhhhhhccchhhhhhhhhhhhhchhhhhhhhhhccccccccccccchhhhhhhhhhhhhcccccccchhhhhhhhcccchhhhhhhhhhhhhccchhhhhhhhhhhhhhhhhhhhcccchhhhhhhhcccccccchcccchhhhhhhhhhhhhcccchhhhhhhhhhhhccchhhhhhhhhhhhccccchhhhhhhhhhhhhhhhhcccchhhhhhhhccchhhhhhhhchhhhhhhhhhhhhhhcccccchhhhhhhhhhccccchhhhhhcccccccchccccccccccccccccchhhhhhccccccccceeeeeeeccccchhhhhhhhhhhhccch…	0.665497	ccchhhhhhhhhhhhhhccceeeeeccceeeecccchhhhhcccccchhhcceeeeeeehhhhhcccccchhhhhhhhhcccchhhhhhhhhhhhhhchhhhccchhhhhhhhhhhhcccccccccccchhhhhhhhhhhhhhhhhhhhccccchhhhhhhhhhhhhhhhhhcccccchhhhhhhhhhccccccccccchhhhhhhhhhhcccccchhhhhhhhhhhhhcchhhhhhhhhhhcccccccchhhhhhhhhhhhhccccchhhhhhhhhcccccccccccchhhhhhhhhhhhhhhcccccchhhhhhhhhhhccccchhhhhccccchhhhhcccccccccccccchhhhhhhccchhhhhhhhhhhhhhhhcchhhhhhhhhhhhhhhh…	0.650292	Ps_157250	cchhhhhhhhccccccccccccccccccccccccccccccccccccccccccccccccccccccccccccccccccccccccccccccccccccccccccccccccccccccccccccccccccccccccccccccccccccccccchccccccccccccccccccccccccccccccccccccccccccccccc	0.0461538	PITG_13072	cchhhhhhhhhhhhhhhhhhhheccccccceecccccccccccccccchhhhhhhhhhccccchhhhhhhhhhhhhccccccccecchhhhhhccceeecccccchhhhhhhhhhhccchhhhhhhhhccccchhhhhhhhhhhhhhhhhhhccccchhhhhhhhhcccccccccchhhhhhhhhhhhhhhccc	0.57732	PITG_09585	cchhhhhhhhhhhhhhhhhhhhhhhhhhhhhhhhhhhhhccccchhhhhhhhhhhhhhhhhhccchhhhhhhhhhhhhhhhhhhccchhhhhhhhhhhcccchhhhhhhhhhhhhhhhccchhhhhhhhhhhhhhhhhhccccchhhhhhhhhhhhhhhhhcchhhhhhhhhhhhhhhhhhccccchhhhhhhhhhhhhhhhccchhhhhhhhhhhhhhhhhhccccchhhhhhhhhhhhhhhhccchhhhhhhhhhhhhhhhhhccccchhhhhhhhhhhhhhhhccchhhhhhhhhhhhhhhhhhccccchhhhhhhhhhhhhhhhhhhhhhhhhcc	0.828909	PrAvh_2	cchhhhhhhhhhhhhhhcccccccccccccceeeccchhhhhhhhcccccchhhhhccccccccccccceeccchhhhhhccchhhhhhhhhhhccccccchhhhhhccccchhhhhhhhhhhhhhhhhccccccc	0.5	Pr_87092	cchhhhhhhhhhhcccccccccccccccccccccccccccchhhhhhhchcccccchhhhhhhcccccchhhhhhhhccchhhhhhhhhhhhhhhcchhhhhhhccccccccchhhhhhccccchhhhhhhhhhccccccccchhhhhhhhhhhhhhhhhhhhccchhhhhhhhhhhhhhcchhhhhhhhhhhhccccceeeeehcccccccccccchhhhhhhhhhhhhhhcccc	0.567797	scaffold_29_F1837	cchhhhhhhhhhhhhhhcccchhhhhhhhccccccccceccccccccccchhhhhhhhhhhhhhhhhhhhhhhhcccceeecchhhcccchhhhhhhhhhhhhccchhhhhhhccccchhhhhccccchhhhhhhhhhhhhhhhhhccchhhhccccchhcchhhhhhhhhccccccc	0.606742	Pc_101012	cchhhhhhhhhhhhhhhccccccccceeeechhhhhhcccccccccccccccccccchhhhhhhhhcccccchhhhhhhhhhhhhhcccchhhhhhhhhhcccchhhhhhhhhcccchhhhhhhhhhcccchhhhhhhhhhcccchhhhhhhhhhccccccceeeeeeecccchhhhhhhhhccccccchhhhhhcccccccccccchhhhhhhhhhhhhcccc	0.540179	HaRxL23	ccccchhhhhhhhhhhhhccccccchhccchhhhhhhhcccccccccchhhhhhchhhhhhhhhhhhhhhhhcccccccchhhhhhhhhhcccchhhhhhhhhhccccccceeeeechchhhhhhhhhhhhhhhhhhccccc	0.598592	Hp704596	cccchhhhhhhhhhhhhhhcccccccccccccccccccccccccccchhhhhhhhhhhhccccccceeeeeecchhhhhhhhhcccccccccccccccceeeccccchhhhhhhcccchhhhhhhhhhhhhhhhccccccccchhhchhhhhhhhhhhhcccccccccceeeeeeeeccccccccccceeehhhhhhhhhhhhccccccchhhhhhhhhhhccccccchhhhhhhcc	0.438819	contig29756	ccceeehhhhhhhhhhhhhhhhhhhhhhhcccccchhhhhhhcccccchhhhhhhhhhhhhhhhhhhhhhhhhhhhhcccccceeeeecccchhhhhhccccccccccccccccccccehhhhhhhhhhhccccccchhhhhhhhhhhccceecc	0.56129	contig23857	chhhhhhhhhhhhhhhhccheeeeeccccccecccccccccceeeeeccccccchhhhhhhhhhhhhhccccccccccccchhhhhhhhhhccceecccccchhhhhhhhhhhhhcccccccccceeehhhhhhccceeeeeeehhhhcccccchhhhhhhhcccccccccccchhhhhhhhhhhccccchhhhhhhhhhhhhhhhhhhhhhhhhhhhhhhhhechhhhhhcccccccccccc	0.502058
PsAvh164	ccccccehhhhhhhhhhhhhhhhhhcccccccccccccccccceeeecccccccccchhhhhhhcccccccccccccccccchhhhhhhhhhhhccchhhhhhhhhhhhhhccccchhhhhcchhhhhhhhhhhcccccchhhhhhhhhhhhchcchhhhhhhhhhhhcccchhhhhhhhhhhhhhhhhhhhcccchhhhhhhccccccchhhhhccchhhhhhhhhhhhccccchhhhhhhhhhccchhhhhhhhhhhhhcccccchhhhhhhhhhhhhhhccccchhhhhhhhccccccccccccchhhhhhhhhhhhcccchhhhhhhhhhhccchhhhhhhhhhhhhccccchhhhhhhhhhhhhhhhhhhhcccchhhhhcccccchhhhhhhh…	0.66133	ccccccchhhhhhhhhhhhhhhhhhhccccccccccccccchhheeeccccccccchhhhhhhhhhhcccccccccccccchhhhhhhhhhhccccccchhhhhhhhhhhhccccccchhhcccehhhhhhhcccccccchhhhhhhhhhhhhhhhhhhhhhhhhhcccccceeeeehhhhhhhhhhhhhhccccchhhhhhhhhheeccccccccccchhhhhhhhhhhhhcchhhhhhhhhhhhcchhhhhhhhccccccccchhhhhhhhhhhhhhhhhcchhhhhhhhhhhhhccccchhhhhhhhhhhhhhhhccccchhhhhhhhhhhhcccchhhhhhhhhccccchhhhhhhhhhhhhhhhhhhcchhhhhhhhhhhhhhhhhhhcccccc…	0.644089	Ps_135682	cchhhhhhhhhhhhhccccccchhhhhhhhccchhhhhhhhhhhhhhhhhhhhhhhhhhcccccccccccccccccccccccccccccccccccccchhhhhhhhhcccccchccccccccccchhhhccccchccccccccccccchhcchhhhcccccccccccccccccccccccccccccchhhhhhccccccccccccchhhhhcccchhccchhchhhhcchhhhcccccccccccccccccccccccccccccccccccccccccccccchhhhccccchhhcccccccccccccccccchhhhhhhhcccccccchhcccchhhhhccccccccchhhhhhhhhhccccccccccccccchhhccccccccchhhhhhccchccc	0.338422	PITG_18670	cchhhhhhhhhhhhhhccccccccccccccccchhhhhhhhhhhchhhcccccchhhhhhhhhhhhhhhhccchhhhhhhhhhhhhhhhhhhhhhhhhccccccc	0.657143	PITG_22925	cchhhhhhhhhhhhhhhhhcccccccchhhhhhhhhcchhhhhhhhhhhhhhhhhhhcchhhhhhhhhcccchhhhhhhcccchhhhhhhhhhhhhhhhhhhhcchhhhhhhhhhhhcchhhhcc	0.776	PrAvh_26	cccehhhhheeeeecccceeeeeeeeeccccccccccccchhhhhcccccchhhhhhhhhhhcccchhhhhhhhhhhhhhhhhhcccchhhhhhhhhhhhhhhhhhcchhhhhhhhhhhhhhccccccchhhhhhhhhhhcccchhhhhhhhhhhcccchhhhhhhhhhhhhhhhhhcccchhhhhhhhcccccchhhhhhhhhhhhhhhhhhhccccccccchhhhhhhhhccchhhhhhhhhhhccccchhhhhhhhhhhhhhhhhccccccecc	0.631769	Pr_87086	cchhhhhhhhhhhhhhcccccccccccccccchhhhhhhhcchhhccccccccccccchehccchhhhhhhhhhcccchhhhhhhhhhhhhhhhhhhcccchhhhhhhhhhhccccecceeeccccccchhhhhccccccchhhhhhhhhhhhhhhhhhcccceecccccccccccchhhhhhhhhhhhccccchhhhhhhccccccccccchhhhhhhhhhhhhhhccc	0.53913	scaffold_18_F2149	ccchhhhhhhhhhhhhhchhhchcccccceccchhhhhhhhhhhcccccccccccccccccccccccccccccccchcccccccchhhhhhcccccchhhhhhhhhhhhhhhhhhhccceeeehcchhhhhhhhhhhhhhccccc	0.482759	Pc_10113	ccchheehhhhhhhccchhhhhhhhhcccccccccchhhhhhhhhhccccccccccccchhhcccchhhhhhhhhcccchhhhhhhhhhhhhhhhhhhhhhhhhhhhhhhhhhhhchhhhhhhhhhhhhhhhhhhhhhhhhhhhhhhhhhhhhccccccccccccccchhhhhhhhhhcccccchhhhhhcccccccccc	0.645	HaRxL71	cchhhhhhhhhhhhchheecccccccccceeeeecccccceeeeccccccccccceeeehhcccccccccccccchhhhhcccccccccceeeeecccccccccchhhhhhhhhhhhhhhhcccecccccchhhhhhhhhhccchhhhccccccccchhhhhhhhhchhhhccccccchhhhhhhhhhhhhhhhcccccccccheeeeeecccccccccccchhhhhhhhhhhhhhhhhhccccccccccccccceeeeecccceeeecccccccccchhhhhhhhhccccccchhhhhhhhhhhhhhhhhhcccchhhhhhhhhhhcccchhhhhhhhhhhccccccchhhhccccccceeecccccchhhhhhhhhhhhhhcccccccccchhhhhh…	0.476395	Hp702289	ccccchhhhhhhhhhcccchhhhccccchhhhhhhhhhccccccccccccccccccccchhhhhhhhhhhhccchhhhhhhhhcccccchhhhhhhchhhhhhhhhhhhhhhhhhhhhcchhhhhhhhhhhhhhcccchhhhhhhhhhhhhhhhhhhhhhccccccccchehhhhhhhhhhhhhhhhhhhhhhhhhhhhhhccccccccccccchhhhhhhhcccccccccccccccchhcccccchhhhhhhhhhhhhhccccccccccccceeeeeccc	0.58363	contig36219	ccccccccchhhhhhhhhhhhhhhhhhhhhhhccccccchhhhhhhhhhcccchhhhhhhhhhhhhhhhhhhhhhhhhhhhhhhhcchhhhhhhccccccchhhhhhhhhhhhhcccccccccchhhhhhhhhhhhhchhhhhhhhcccccccchhhhhhhhhhhhhhhhcccccccccccchhhhhhhhhhccccccccc	0.656716	contig40355	chhhhhhhhhhhhhcccccceeeeeccccccheeehhhcccchhhhhhhhhhhhhccccccccchhhhhhhhhhhhhhhhhhhcchhhhhhhcccchhhhhhhhhhhhhhhchchcchhhhhhcccccceeeeecccchhhhhceeccccchhhhhhhhhhhhhhceeeeccccccchhhhhhhhccchhhhhhhhhhhchhhhhhhhhhcccccccccchcheeeeeeehcccccccchhhhhhhhhhcccchhhhhhhhhhhhhcccc	0.566667
PsAvh146	cceeehhhhhhhhhhhhhccccceeeeeccccccccceeeecccccccchhhhccccccccchhhhhhhhhcchhhhhhhhhhhhhccccchcccceeccccchhcccccchhhhhhhhhhhccccchhhhhhhhhhhhhcchhhhhhhhhhhhhccchhhhhhhhhhhhhhhhhhcccchhhhhhhhccccccchhhcchhhhhhhhhhhhhccccchhhhhhhhhhhhcccchhhhhhhhhhccchhhhhhhhhhhhhhhhhhhhccccchhhhhccccccccchhhhhhhhhhhhhhhhhhcccccchhhhhhhhhhhcccchhhhhhhhhhhcccccchhhhhhhhhhhhhhhccccchhhhhhhhcccccccccccchhhhhhhhhhhhccccc…	0.643284	ceeeehhhhhhhhhhhhcccccchhhhhccccccccccccccccccccccccccccccccccchhhhhhhhccchhhhhhhhhhccccchhhhhhhhccccccccccccccccchhhhhhhhhcccchhhhhhhhhhhhhhhhhhhhhhhhhhcccchhhhhhhhhhhhhhhhhhhcccccceeeeeeeeccccchhhhchhhhhhhhhhccccccccchhhhhhhhhhhhccchhhhhhhhhhhccccchhhhhhhhhhhhhhhhcccccccceeeeeeeeccccccccccchhhhhhhhhhccccccchhhhhhhhhhhccccccceeeeeeeecccccchhhhhhhhhhhhhhcccccchhhhhhhhhccccccccccccchhhhhhhhcccccch…	0.559701	Ps_135685	cchhhhhhhhhhhchhccccccccccccccccccccccccccccccccccccccccccccccccccccccccccccccccccccccccccccccccccccccccccccccccccccccccccccccccccccccccccccccccccccccccccccccccccccccccccccccccccccccccccccccccccccccccccccccccccccccccccccccccccccccccccccccccccccccccccccccccccccccccccccccccccccccccccccccccccccccccccccccccccccccccccccccccccccccccccccccccccccccccccccccccccccccccccccccccccccccccccccccccccccccccccccccc…	0.0167526	PITG_12851	cccchhhhhhhhhhhhhhhhccccchhhhhhhhhcccccccchhccccccchhhhhhhhhcccccccceeeeccccecccchhhhhhhhhhhhhhhhhhhhhhhhcccccc	0.540541	PITG_11350	cchhhhhhhhhhhhhhhhhhcccccccchhcccchhhhhhhhhhccccccchhhhhhcchhhhhhhhhccccchhhhhhhhhhhhhhhhhhhhhhhhhhhhhhhhhhhhhhhhhhhhhccc	0.743802	PrAvh_30	cchhhhhhhhhhhhhhhcccceeeccchhhhhhhhhhhhhcccccccccccccchheehcccccccccccccccccccccchhhhhccccccccchhhhhhhhccccccchhhhhcccccchhhhhhhhhhhhhhhhhhhhhcccchhhhhhhhccc	0.496815	Pr_86936	cchhhhhhhhhhhhhhhhhhhhhccheheceeccccchhhhhhhhcccccccccccceeeecchhhhhcccccccccccchhhhhccccchhhhhhhhhhcccccchhccccccchhhhhecccchchhhhccccchhhhhhhhhhhhcccchhhhhhhhhhhcchhhhhhhhhhhhhcccchhhhhccccccccchhhhhccccchhhhcccccccccccchhhhhhhhhhhhhhcchhhhhhhhhhhhhhhhhhhhhhhhhhhhhhhcc	0.583026	scaffold_24_F1319	cceeeehhhhhhhhhhhhhccccccccceeeeeeeccccccccccchhhhhhhhhccccchhhcccccchhhhhhhhhccccchhhhhhhhhchhhhhhhhhhhhhhhhhhcccc	0.530435	Pc_101500	cccchheehhheeeeecccccccccccccchhhhhccccccccccccchchhhhhhhhhhhhhhhhhhhhhhhhhhcchhhhhhhccccchhhhhccchhhhhhhhhhhhhccccccccceeeeehhccccchhhhhhhhhhhhcccchhhhhhhhhhhhhhhhhcccchhhhhhhhccccchhhhhcccchhhhhhhhhhhhccccccehhhhhhhhcccchhhhhhhhhhhcccchhhhhhhhhhhhhhhhhccccchhhhhhhhcccccccccccchhhhhhhhhhhhhcccccchhhhhhhhhhhcchhhhhhhhhhhhcccchhhhhhhhhhhhhhhhhhhcccchhhhhhhcccccccccccccchhhhhhhhhhhhhhcccccchhhhhhhh…	0.623853	HaRxL73	cchhhhhhhhhhccchhhhhhcccccccceeeeccchhhhhccccccchhhhhhhhhhhhhcccccccccccccccccccccccccchhhhhhhhhccccchhhhhhhhhhhccchhhhhhhhhhcccccccccchhhhhhhhhhccccccccccccchhhhhcccccccccccccchhhhhhhhhhhhhhhhhhccccchhhhhhhhhccccccccccccchhhhhhhhhhhhhcccccccceeccceeeeeccccccceehccccccccccccccceeecccceeechhhhhhhhhhhhhhcchhhhhhhhhhhhhhhhhhccccccccchhhccccccceeeeeeechhhhhccccccccccchhhhhhhhhhhhhhhcccccccccceeeecccc…	0.466809	Hp702866	cchhhhhhhhhhhhhcccceeeccccceecccccccchhhhhccccccccccccchhhcccchhhcchhhhhccccchhhhhhhhhhhccccccchhhhhhhhcchhhhhhhhhhhhcccchhhhhhcc	0.511628	contig40514	cchhhhhhhhhhhhhhhhccccccccchhhhecccchhhhhhhhhhhhccccccccccccchhhhhhhhhhhhhhhchhhhhhhhhhhhccccchhhhhhhhhhcccccccccceeeeeeeecccc	0.547619	contig16394	cccccchhhhhhhhhhhhhhhhhhhccheeeeccccchhhhhhhhhhhhhcccchcccccccccccchhhhhhhhhhhhhhhhccccccchhhhhhhhhccccccccchhhhhhhhhhhhhhhchhhhhhheccccccccchhhhhhhhhhhhhhhhhhcccccccccccc	0.578947
PsAvh456	ccccceeeeeeeeeeeccchhhhhhccccccccccccccccccceeeeecccccccccccchhhhhhhhhhhhccccchhhhhhhhhcccchhhhccccccccccccccchhhhhhhhhhhhhccccccccceeeeehhhhhccchhhhhhhhhhhhcccchhhhhhhhhhhhhhhhhcccchhhhhhhhccccccchcccchhhhhhhhhhhhhhhccccccchhhhhhhhhccchhhhhhhhhhhhccccchhhhhhhhhhhhhhhhhcccchhhhhhhhccchhhhhhhcccccchhhhcccccccccccchhhhhhhhhhhccchhhhhhhhhhccccchhhhhhhhhhhhhhhhhhcccchhhhheeecccccccchhhhhhhhhhhhhhhhhh…	0.60597	ccchhhhhhhhhhhhhhhhhhhhhhhhccccccccccceeeeeecccccccccchhhccccchhhhhhhhhhcccccchhhhhhhhccccchhhhhhceeecccceeeehhhhhhhhhhhhhhhcccccchhhhhhhhhhhccccchhhhhhhhhhcccchhhhhhhhhhhhhhhhcccccchhhhhhhhhhhhhhhhccccchhhhhhhhhcccccccccccccccchhhhhccchhhhhhhhhhhhhccchhhhhhhhhhhhhhhhhhccccchhhhhhhhhhhhhhhhhcccccccccccccccccccchhhhhhhhhhhhhcccccceeeeeeeccchhhhhhhhhhhhhhhhhhhcccccccceeeeeeecccccchhhhhhhhhhhhhhhhhh…	0.604478	Ps_135689	cchhhhhhhhhhhhhhccccccccccccccccccchhhchchccccccccccccccccccccccccccccccccccccccccccccccccccccccccccccccccchhccccccchcccccccccccccccccchcccccccccccchcchhhhhccccccccccccccccccccccccccccccccc	0.153439	PITG_04089	cchhhhhhhhhhhhhhccccccccccccchhhhhhhhhhhhhhhcccccccceeeeeehhhhhhhhhccchhhhhhhhhhhhhhhhhhhhhhhhhhhhcccc	0.647059	PITG_21422	cchhhhhhhhhhhhhhhhhhcccccccchhcccchhhhhhhhhhccccccchhhhhhcchhhhhhhhhccccchhhhhhhhhhhhhhhhhhhhhhhhhhhhhhhhhhhhhhhhhhhhhccc	0.743802	PrAvh_65	cchhhhhhhhhhhhhhccccccccccccccccccceeecccchhhhhhhhhhcccccccccccchhhhhhccccccccccchhhhhhhhhhhhhhhhccccccchccccchhhhhhhhhcccchhhhhhhhhhccccccccchehhhhhhccchhhhhhhhhccccccchhhhhhhhhhhhhhhhccccccchhhhhchhhhccccc	0.516908	Pr_86912	cccccccchhhhhhhhhhhhhhhhhcccccccchhhhccchhhcccchhhcccchhhhhhhhhhhhcccchhhhhhhhhhhhhhhhhhhhhccccccchhhhhhhhcccccccchhhhhhhhhhhhhhhhhhccccchhhhhhhhhhhhhccchhhhhhhhhhhhccchhhhhhhhhhhhhhhhhhhcccchhhhhhhcccccchhhhhhhhhhhhhhhhhhhhccccchhhhhhhhhhhcchhhhhhhhhhhcccccchhhhhhhhhhhhhhhhhcccchhhhhhhheccccc	0.693878	scaffold_43_F1201	cceeeehhhhhhhcchhhhhcchhheeccccccccccccchhhhhhhhhhhhhhhhchhhhhhhhhhhhhcchhhhhhhhhhhhhhhhhhccc	0.666667	Pc_101904	cchhhhhhhhhhhhhcccccchhhhhhhhhcceeecccccccccccccccccccchhhhhhccchhhhhhcccchhhhhhhhcccceeeeeeeccccchhhhhhhhhccchcccccccccccccccccccchcccccccccchhhhhhhhhhhhhhhhhhhhhhhhcccccchhhhhhhhhhhchhhhccccccchheeeeecchhhhhhhhhhhhhhhhhhhhhhhhhhhhhhhhhhhhhhhhhhhhhhhhhhhhhhhhhhhhhhhccc	0.581481	ATR1	cceeeeehhhhhhheeeecccccccceeeeeeccccccccccchhhhhhhhhhccccccccccccchhhhhhhhhhhhhhhhccccchhhhhhhhhhhhhhhhhhhhhhhhhhhccccccccchhhhhhhhhhhhhhhccccccceeeccccccccccccchhhhhhhhhhhhhhhcccccchheecccccccccccccchhhhhhhhcccchhhhhhhhhhhccccchhhhhhhhhhccccchhhhhhhhhhhhhhhhhccccccchhhhhhhhhccccceeecccccccccchhhhhhhhhhhhhcccc	0.514469	Hp705091	cchhhhhhhhhhhhchheecccccccccceeeeecccccceeeeccccccccccceeeehhcccccccccccccchhhhhcccccccccceeeeecccccccccchhhhhhhhhhhhhhhhcccecccccchhhhhhhhhhccchhhhccccccccchhhhhhhhhchhhhccccccchhhhhhhhhhhhhhhhcccccccccheeeeeecccccccccccchhhhhhhhhhhhhhhhhhccccccccccccccceeeeecccceeeecccccccccchhhhhhhhhccccccchhhhhhhhhhhhhhhhhhcccchhhhhhhhhhhcccchhhhhhhhhhhccccccchhhhccccccceeecccccchhhhhhhhhhhhhhcccccccccchhhhhh…	0.476395	contig16394	cccccchhhhhhhhhhhhhhhhhhhccheeeeccccchhhhhhhhhhhhhcccchcccccccccccchhhhhhhhhhhhhhhhccccccchhhhhhhhhccccccccchhhhhhhhhhhhhhhchhhhhhheccccccccchhhhhhhhhhhhhhhhhhcccccccccccc	0.578947	contig29191	cchhhhhhhhhhhhhhhhhhccccccccccchhhcccccchhhhhhhhcccccceeeeeehhhhhhhhhhhhhcc	0.56
PsAvh158	ccccccchhhhhhhhhhhhhhhhhhhccccccccccceeecccchhhhhhhhhhhhhccccccchhhhhhhhhhhhhhhhccchhhhhhhhhhhhcccccccccccchhhhhhhhhhhhhccccchhhhhhhhhhhhccccchhhhhhhhhhhccchhhhhhhhhhhhhhhhhhccccchhhhhhhhccccchhhhhhchhhhhhhhhhhhcccchhhhhhhhhhhccchhhhhhhhhhhhcccchhhhhhhhhhhhhhhhhhcccchhhhhhhhccccccccccccchhhhhhhhhhhcccccchhhhhhhhhhcccccchhhhhhecccccchhhhhhhhhhhhhhhhhhcccccccchhhcccccccccchhhhhhhhhhhhhhhhcccccchhhh…	0.619298	ccccccccchhhhhhhhhhhhhhhhhcccccccccceeeccccchhhhhhhhhhhhhhhhccccchhhhhhhhhhhhhhhcccchhhcceeeeeeeeeccccccccccchhhhhhhhhhhccccccccceeeeeeeecccchhhhhhhhhhhhccchhhhhhhhhhhhhhhhcccccccchhhhhhhhhhhhhhhhhhchhhhhhhhhhhhcccchhhhhhhhhhhhhhhhhhhhhhhhcccccchhhhhhhhhhhhhhhhhhhhcchhhhhhhhhhhhhcccccccccccchhhhhhhhhcccchhhhhhhhheeccccccceeeeeeecccchhhhhhhhhhhhhhhhccccchhhhhhhhhhhcccccccccccceeeehhhhhcccccchhhhhh…	0.591228	Ps_135684	ccceeeeeehhhhhccccccccccccccccccchhhhhhhhccccccccccccccccccccccccccccccccccccccccccccccccccccccccccccccccccccccccccccccccccccccccccccccccccccccccccccccccchhhhhhhhhhhhcccccccccccccccccccccccccccchhhhhhhhhhhhhcchhhhhhhhhhhhhhcccccccccccccccceeeeeccchhhhhhhcccceeeeechhcccccccccceeccccc	0.215548	PITG_18685	cchhhhhhhhhhhhhhccccccccccccchhhhhhhhhhhhhhcchhhcccccchhhhhhhhhhhhhhhhccchhhhhhhhhhhhhhhhhhhhhhhccccccccc	0.666667	PITG_22935	ccceeeeeehhhhhhhhhhhhccccchhhhhhhhhhhhhhhhhhccccccchhhhhhcchhhhhhhhhccccchhhhhhhhhhhhhhhhhhhhhhhhhhhhhhhhhhhhhhhhhhhhhccc	0.743802	PrAvh_75	cchhhhhhhhhhhhhhhhccccchhhhhhhhhhccchhhhhhhhhhhchhhhhhcccccchhccchhhhhhhhhhhhhhhhhhhhhhhhhheeccchhhhhhhhhhhhccceeeeecccchhhhhhhhhcccccceeeeecccccchhhhhhhhhcccccccccccceeeeehhhhhhhhhhhhhcc	0.609626	Pr_86600	cchhhhhhhhhhhhhhccccccccccccccchhhhhhhhcccchhhhhhhhhcccccccccccchhhhhhhcccccccccchhhhhhhhhhhhhhhhccccccccccccchhhhhhhhccccchhhhhhhhhhhccccccchhhhhhhhhcchhhhhhhhhhhccccchhhhhhhhhhhhhhhhhhccccchhhhhhhhhhhcccccccccccceeecccccccccccccc	0.528139	scaffold_68_F689	ccchhhhhhhhhhhhhhhhhchccccccccchhhhhhhhhhhhhccccccchhccccccccccccccccccchhhccchhhhhhhhhhhcccccchhhhhhhhhhhhhhhhhhhcccccc	0.55	Pc_102326	cchhhhhhhhhhhhhhhhhhhhhhhhhcccceeeeeccccccccchhhhhcccccccccccchhhhccchhhhhcccccchhhhhhhhhhccchhhhhhhhhhcccccccccccccchhhhhhhhhhhhhhcc	0.548872	HaRxL3	cceeeeeeeccheeecccccccccccccceccccccccheeeeeehhccccccchhhhhhhhhhhcccchhhhhhhhhcccccchhhhhcccccccchhhhchhhhhhhhhhhhhhhhhhhhhhhhhhhhhhhchhhhhhhhhccccccccceeecccchhhhhhhhhhhhccccchhhhhhhhhhhhccccccchhhhhhhhhhccchhhhhhhhhhhccchhhhhhhhhhhhhhhhhhhccccchhhhhhhccccccccchchcchhhhhhhhhhhhhhhccchhhhhhhhhhhccchhhhhhhhhhhccchhhhhhhhhhhhhhhhcccchhhhhhhhhhcchchhhhccchhhhhhhhhhhhhhcccccccccccccceeccccchhhhhhhhhh…	0.594595	Hp702308	cchhhhhhhhhhhhhhcchhhhccccccccccccccccccccccccccchhhhccccchccchhhhhhhhhhhhhhhhhhccchhhhhhhhhhhhhhhhhcccchhhhhhhhhhhhheeecccccccchhhhhhhhhhhhhhhhhhhhhhhhhhccceeeeccccccccchhhhhhhhhhcccchhhhhhhcccccccccchhhhhhhhhhhhhhhhhcccccccccchhhhhhhhhhhhhhhhchhhhhhhcccccccccccccc	0.578947	contig19297	ccchhhhhhhhhhhhhccchhhhhhhhhhhhhhhhhhhhhhhhhhhccchhhhhhhhhhhccchhhhhhhhhhhhhhcccccccccccccccccchhhcccccccccccccchhhhhhhhhccccccchhhhhhhhhcccccccccccccccccccccccchhhhhhhhhhhhhhchhcccccchchhhhhhhhhhhhhhhhhcccccchhhhhhhhhhhccccecccccccchccccccccccccccceccc	0.521739	contig48006	cchhhhhhhhhhhhhhhhhhhhhccccccccccccccccchhhhhhhhhchhccccccccccchhhhhhhhhccchhhcchhhhhhhhcccc	0.565217
PsAvh144	cchhhhhhhhhhhhhcccccccchhhhhhhhhhhhhccceeeeccccccceecccccccccchcccccchhhhhhhhhhhhhhhhhhhhhhhhhccchhhhhhhhcccccchhhhhccchhhhhhhhhhhhccccccchhhhhhhhhcccchhhhhhhhhhhcccchhhhhhhhhhhhhhhhhhcccchhhhhhhhccccchhhhhhhhhhhhhhhhhhhhccccchhhhhhhhhhhhccchhhhhhhhhhhhcccchhhhhhhhhhhhhhhhccccchhhhhhhhcccccchcccccchhhhhhhhhhhhcccccchhhhhhhhhhhhccchhhhhhhhhhccccchhhhhhhhhhhhhhhhhhhccccccchhhhhhhhhccccccccccccccchh…	0.610455	ceeehhhhhhhhhhhhccccccchhhhhhhhhhhhhhhhhhcccccchhhhhhhhhccccccccccccchhhhhhhhhhhhhhhhhhhhhhhhcccchhhhhhhhhhhhhhhhhhhhhchhhhhhhhhhccccccceeeeeeeeeeccccchhhhhhhhhhhcccchhhhhhhhhhhhhhhhhhhhhhhhhhhhhhhhhhhhhhhhhhhhhhhhhhhhhhhccccchhhhhhhhhhhhhccchhhhhhhhhhhccchhhhhhhhhhhhhhhhhhhcccchhhhhhhhccccccccccccchhhhhhhhccccccccchhhhhhhhhhhhccchhhhhhhhhccccccccceeeeeeeccceeeeeeecccccchhhhhhhhhhhhccccccccccccch…	0.650927	Ps_128372	cchhhhhhhhhhhhhhhccccccccccccccccchhhhhhhhhhhhhhhhhhhhhccccccccccccccccceeeeeeeeehhhhccchhhhhhhhhhhhheeccchhhhhhhhhhheccccccchhhhhhhhhhccccchhhhhhhhhhhhhhhhhhhhhhheeeeeeeeeeeeeecccceeehhccchhhcccccccccccccccccceecccccccccccccccccccccccccccchhhhhhhhhhhhhhhhhhhhhhhhhhhhhhhhhhhhcccccccccccchhhhhhhhhhhhhhhhhhhhhcccccccchhhhhhhcccccccccccccccccccccccccccccccccccccchhhhhhhccccccccccccccccccccccccccccch…	0.256121	PITG_22604	cchhhhhhhhhhhhhhccccccccccccchhhhhhhhhhhhhhcchhhcccccchhhhhhhhhhhhhhhhccchhhhhhhhhhhhhhhhhhhhhhhccccccccc	0.666667	PITG_19307	ccchhhhhhhhhhhhhhhhhhhhhhccccccchhhhhhcchhhhhhhhhhhhhhhcchhhhhcchhhhhhhhhhhhhhhhhhhhhhhhhhhhhhhhccccchhhhhhhhhhhhhhhhhhcccchhhhhhhhhhhccccchhhhhhhhhhcccchhhhhhhhhhhccchhhhhhhhhhhhhhhhhhhcccchhhhhhhhcccccccchhhhhhhhhhhhhhhhcccccchhhhhhhhhhhcchhhhhhhhhhhhcccchhhhhhhhhhhhhhcchcccccchheeeeecccccccchchhhhhhhhhhhhhhhcccccchhhhhhhhhhhcccchhhhhhhhhhhchhhhhhhhhhhhhhhhhhhhcccchhhhhhhhccccchhhhhhhhhhhhhhhhh…	0.741379	PrAvh_85	cchhhhhhhhhhhhhhccccccccccccccchhhhhhhhcccchhhhhhhhhcccccccccccchhhhhhhcccccccccchhhhhhhhhhhhhhhhccccccccccccchhhhhhhhccccchhhhhhhhhhhccccccchhhhhhhhhcchhhhhhhhhhhccccchhhhhhhhhhhhhhhhhhccccchhhhhhhhhhhcccccccccccceeecccccccccccccc	0.528139	Pr_86191	cchhhhhhhhhhhhhhhhchhheecccccccccchhhhhhhhhhhcchhhhhhhhhhcccccchhhhhhhhhccccccccccccccccchhhhhhhhhhcchhhhhhhhhhhhhhhcceeeccccceeeccchhhhhhhhhhhccccchhhhhhhccc	0.582278	scaffold_18_R467	ccchhhhhhhhhhhhhhhhhhhhcccccchhhhhhhhhhccceccccccccccchhhhhcccccccccccccccccccccchhhhhhhhhccccccchhhhhhhhhhhhhhhhhhccccccchhhhhhhhhhhhhhhhhccc	0.556338	Pc_102742	ccchhhhhhhhhhhhhhhhhccchhhhhhhhhccccchhhhhhhhhhhhheeeecccchhhhhhhhhhhhhhhhhccccchhhhhhhhhhhhhhhccccchhhhhhhhhhhhhcchhhhhhhhhhhcchhhhhhhhhhhhhhhhhcccchhhhhhhhcccccchhhhhhhhhhhhhhhhhhhccccchhhhhhhhhhcccchhhhhhhhhcccccchhhhhhhhhhhhhhhhhhcccchhhhhhhhccccccchhhhchhhhhhhhhhhhhhcccccchhhhhhhhccchhhhhhhhhhhccccchhhhhhhhhhhhhhhccccchhhhhhhhcccccccccccccchhhhhhhhhhhhhcccchhhhhhhhhhhccchhhhhhhhhcccccccccccc…	0.698603	HaRxL7	cccehhhhhhhhhhhhhhcccceeeeecccccccccccccccccchhhhhhhhcccccccchhhhhhhhhhhhhhhhhhhhhhccccchhhhhhhhhhhccccchhhhhchhhhhccccchhhhhhhhhhhhhhhhccccccccccchhhhhhhhhhccccchhhhhhccccecccchhhhhhhhhhhhhhhhccccchhhhhhhhhhccccccccccchhhhhhhhhhcccccccchhhhhhhhhhhccccccchhhhhhchhhhccccchhhhhhhhhhccccccceeeeeeeeccccccchhhhhhhhhhhhhhhhcccccccc	0.550459	Hp711857	ccceehhhhhhhhhhhhhcccchhchchhcccccchhhhhhhcccccccccchhhhhcccchhhhhhhhhhhhhhhhceeeccccccccccccceeeecccchhhhhhhhhcchhhhhhhhhcccccccccchhhhhhhhhhhhhhccchhhhcccchhhhhhhhhhhhhhhhhhhhhhhhhhccccccccccccccceeeeecccccccccccceeeecc	0.488688	contig19377	chhhhhhhhhhhhcccccceeeeeecceeeeecccccccccccchhhhhhhhhhhhchhhhhhhhhhhhhhhhcccchhhhhhhhhhhhhccccchccccccchhhhhhhhhhhhhhhhhhcccccceeeeeeccccchhhhhhcccchhhhcccchhhhhhhhhhhccccccccccccccccccchhhhhhhhhhhhhhhhhhhhhhccccchhhhhhhcccchhhhhhcccchhhhhhhccccccccchhhhhhhhhhhhhhhcccc	0.557621	contig22293	chhhhhhhhhhhhhhhhhhhhhhcheeccceeccccccccccccchhhhccccccccccccchhhhhhcccccchhhhhhhhhhhhhhhhhhhhhhhhhhhhhhcccccccceeeeeeeccccccceeeeeecccccccccccccccchhhhhhhhhhhhhhhhhhhhhcccccchhhhehhhhhhccccccchhhhhhhhhhhhhhccceehhhhhhchhhhhhhhhhhhhhhhhhhhhhhhhhhhhchcchccceeheeccc	0.55303
PsAvh145	ccchhhhhhhhhhhhhhcccccccchhhhhhhhhhhhhccceeeeccccccchhceccccccchhcccccchhhhhhhhhhhhhhhhhhhhhhhhhccchhhhhhhhcccccchhhhhhhhhhhhhhhhhhhhccccchhhhhhhhhhccccccchhhhhhhhhccchhhhhhhhhhhhhhhhhhhcccchhhhhhhhccccchhhhhhhhhhhhhhhhhhhhccccchhhhhhhhhhhhccchhhhhhhhhhhhcccchhhhhhhhhhhhhhhhccccchhhhhhhhccccccchhcccchhhhhhhhhhhhcccccchhhhhhhhhhhhccchhhhhhhhhhccccchhhhhhhhhhhhhhhhhhhchccccchhhhhhhhcccccccchhhccchh…	0.655987	cccchhhhhhhhhhhhccccccccchhhhhhhhhhhhhhhhhhcccccchhhhhhhhhcccccccccccchhhhhhhhhhhhhhhhhhhhhhhhhcccchhhhhhhhhhhhhhhhhhhhcchhhhhhhhhhccccccceeeeeeeeeehhccchhhhhhhhhhhcccchhhhhhhhhhhhhhhhhhhhhhhhhhhhhhhhhhhhhhhhhhhhhhhhhhhhhhcccccchhhhhhhhhhhhhccchhhhhhhhhhhccchhhhhhhhhhhhhhhhhhccccchhhhhhhhhccccccccccccchhhhhhhccccccccchhhhhhhhhhhhccchhhhhhhhhhcccccccceeeeeeeecceeeeeeecccccchhhhhhhhhcccccceeeccccee…	0.615514	Ps_130725	cccchhhhhhhhhhhhhhhhccccccccccccccceeeecccccccccceeeecccceecccccccccchhhhhhhcchhhhhhhhhhhhhhhhhhhhhhhccchhhhhhhhhhhhhcccccccccccccceccc	0.437037	PITG_04081	cchhhhhhhhhhhhhhcccccccccccccccccchhhhhhhhhhchhhhccccccceeeeeehccchhhccccchhhhhhhhhhhhhhhhhhhhcchhhhhhhcc	0.561905	PITG_04329	ccchhhhhhhhhhhhhhhhhhhcccccceeecccchhhhhhhhhhhhhhhhhhhhhhhhcccchhhhhhcchhhhhhhhhhhhhhhhhhhccccchhhhhccc	0.708738	PrAvh_115	cchhhhhhhhhhhhhhhhccccchhhhhhhhhhccchhhhhhhhhhhchhhhhhcccccchhccchhhhhhhhhhhhhhhhhhhhhhhhhheeccchhhhhhhhhhhhccceeeeecccchhhhhhhhhcccccceeeeecccccchhhhhhhhhcccccccccccceeeeehhhhhhhhhhhhhcc	0.609626	Pr_86033	cchhhhhhhhhhhhhhccccccccccccccccccchhhhhhhhhccccccccccccccceeccchhhhhhhhhhhhhhhhhhhhhheeehcccceeeecccccccchhhhhhhhhhhhhhcccchhhhhhhhhhhhhhcccchhhhhhhhhccceeeececcccchhhhhhhhhcccchhhhhhhhhhhccccccccchhhhhhhhhhhhcccceccc	0.527523	scaffold_81_R228	ccchhhhhhhhhhhhcchhhhhccccchhhhhhhhhhcccccccchhccccchhhhhhhhhhhhhhhhcccchhhhhhhccchhhhhhccccccccccchhhhhcchhhhhhhhhhhcccccchhhhhhhhhhhcccchhhhhhhhhhhhcccchhhhhhhhhhhhhhhhccccchhhhhhhhccccccccccchhhhhhhhhhhhhhccccccchhhhhhhccccchhhhhhhhhhccchhhhhhhhhhhhhhhhccccchhhhhhhhchhhhhhhhhhhhhhhhhhhhhhhhccchhhhhhhhhhhhhhccchhhhhhhhhhhhccchhhhhhhhhhhhhhhhhhhccccchhhhhhccccccccccccchhhhhhhhhhhhhhhhccccccccc	0.672544	Pc_103340	ccchhhhhhhhhhhhhhhcccccccccccceeeeccccccccccccchhhhhhccccccchhhhhhhhhhhhhhhhhhhhcccchhhhhhhhhhhcccchhhhhhhhhhcccccccccccceccc	0.496	HaRxL8	cccchhhhhhccchhhhhhhhhhhhhhhcccccccccccceeecccccccceeeeeccccccccccccchhhhhhhhhhhhhhccccccccccccchhhhhhhhhhhcccccccchhhchccccchhhhhhhhhhhhhhhhhhhhhccceeeeeeccchhhhhhhhhhhhhhhhccccc	0.486034	Hp701689	ccccchhhhhhhhhhhhcccccchhhhehhhhhhcccchhhhhhhhhhhhhhhhhcccchhhhhcchhhccccccccccccchhhhhhhhhhhhhccccccccchhhhhhhhhcccccchhhhhhhhhhhhchhhhhhhhhcccccccccccccccccccccccccccccccccccccc	0.502793	contig20700	cchhhhhhhhhhhhhhhhhhhhhhhhhhhhhhhhhhhhhhhhhhhccchhhhhhhhhhhhccccccccccchhhhhhhhhhhhhhhhhhhhhhhhhhhhhccceeehhhhhhhhhhhhhhhhhhhhhhhhhccchhhhhchhhhhccccceeecccccccccccccccccccccccccccccccchhhhhhhhhhhhccccccccccchhhhccccccchhhhhhhhhhhhhhhhhhhccccccccceeecc	0.611111	contig40514	cchhhhhhhhhhhhhhhhccccccccchhhhecccchhhhhhhhhhhhccccccccccccchhhhhhhhhhhhhhhchhhhhhhhhhhhccccchhhhhhhhhhcccccccccceeeeeeeecccc	0.547619
PsAvh149	ccccchhhhhhhhhhhhhhhhhcccchhhhhhhhhhchhhhhhhhhhccccccccccchhhhhhhhhhhhhccchhhhhhhhhhcccchhhhhhhccccccccccccchhhhhhhhhhhhhccccccchhhhhhhhhhccchhhhhhhhhhhhhccchhhhhhhhhhhhhhhhhccccchhhhhhhhcccccchhhccchhhhhhhhhhhhhhccccccchhhhhhhhhccchhhhhhhhhhhccccchhhhhhhhhhhhhhhhhhhccccchhhhhhhhccchhhhhhhccchhhhhhhhhhhhccccchhhhhhhhccccccccccccchhhhhhhhhhccchhhhhhhhhhccccchhhhhhhhhhhhhhhhhhccccccchhhhhhhcccccccc…	0.65	ccccchhhhhhhhhhheehhhhcccchhhhhhhhhcchhhhhhhhhhccccccccccchhhhhhhhhhhhhccchhhhhhhhhhcccccchhhhhhhhhhhhhhhhcccchhhhhhhhhhhcccccccceeeeehhhhhhhhhhhhhhhhhcchhhhhhhhhhhhhhhhhhhhhhcccchhhhhhhhhhhhhhhhhccchhhhhhhhhhhhhccccchhhhhhhhhhhhhhhhhhhhhhhhhcccccchhhhhhhhhhhhhhhhhhhccccchhhhhhhhhhhhhhhhhhhhhhhhhhhhhhhhhcccchhhhhhhhhhhhhhhhhhhhhhhhhhhhhhcccchhhhhhhhhhhccccchhhhhhhhhhhhhhhhhcccccccchhhhhhhhhccchhh…	0.728333	Ps_139995	ccchhhhhhhhhhhhhhhchccccccccceeeecccccccccceeeccccccccccccccchhhhhhhhhhhhhcccccchhhccchhhhhhhhhhhhhhhhhhhhhhhcc	0.495495	PITG_04085	chhhhhhhhhhhhhhhccceeecccccccccccccccchhhhhhhhhhhhhhhhcccccccccccccccccccchcccccchhhhhhhhhhhhhhhhccc	0.48	PITG_14685	ccchhhhhhhhhhhhcccchhhhhhhhhhhhhhhccccccchhhhhcccccchhhhhhhhhhhhhhhhhhhhhhhhhhhhhhhhhhhhhccccccccchhhhhhhhhhhhhcccccccceeeeeeehhcccchhhhhhhhhhhhccchhhhhhhhhhhhhhhhhhhhccccchhhhhhhhccccccchhhhhhhhhhhhhhhhhhhccccccchhhhhhhhhhhccchhhhhhhhhhhcccccchhhhhhhhhhhhhhhhhcccchhhhhhhhhcccccchhhccchhhhhhhhhhhhhccccchhhhhhhhhhhhccchhhhhhhhhhccccchhhhhhhhhhccccchhhhhhhccccccccchhhhhhhhhhhhhhcccccchhhhhhhhhhhcch…	0.705757	PrAvh_120	cchhhhhhhhhhhhhhhhhhhhhhhhhhhhcccccccccccccccccccccccceeccccccccccccccccchhhhhhhccccccccccchhhhhhhhhhhhhhhhhhhhhhhhhhhhheccccccc	0.5	Pr_85940	cchhhhhhhhhhhcccccccccccccccccccccccccccchhhhhhhcccccccccccchccccccccchhhhhhhccchhhhhhhhhhhhhhhcccchhcheecccceeecchhhhcccccchhhhhhhhhhccccccccchhhhhhhhhhhhhhhhhhccccchhhhhhhhhhhhhccchhhhhhhhhhhcccccccceeehcccccccccccchhhhhhhhhhhhhhhcccc	0.491525	scaffold_93_R283	ccchhhhhhhhhhhhhccccccccceecccceecchhhhhhhccchhhhhhhccccchhhhhhhhhhhhhhhhcccchhhhhhhhhccccccccccchhhhhhhhhhhhhccccccceeeeechhccccchhhhhhhhhhhhcchhhhhhhhhhhhhhhhhhhcccchhhhhhhhccccchhhcccccchhhhhhhhhhhcccccchhhhhhhhhcchhhhhhhhhhhhcccchhhhhhhhhhhhhhhhhhcccchhhhhhhhccccccccccccchhhhhhhhhhhhhhhccccccchhhhhhhhhccchhhhhhhhhhccccchhhhhhhhhhhhhhhhcccccchhhhhhhhhhhccchhhhhhhhhhhhhhhhhhccccccccccchhhhccccc…	0.636364	Pc_103389	ccccceeehhhhhhhhcchhhhccccccccceeecccccccccccccccccccchhhhhhhhhhhhhccccchhhhhhhhhhhccccccccheeeeccccccccccchhhhhhhhhhhhhhhccccccccchhhhhhhhhhcccchhhhhhhhhhhccccchhhhcccccccchhhhhceeeccccceeeeeeeeccccccccccchhhhhhhhhhcccccccccccchhhhhhhhhhcccchhhhhhhhhhhhcccccchhhhhhhheeeecccccheehhhhccchhhhhhcccccccccccccccc	0.430421	HaRxL9	ccccchhhhhhhhhhcccchhhhccccchhhhhhhhhhccccccccccccccccccccchhhhhhhhhhhhccchhhhhhhhhcccccchhhhhhhchhhhhhhhhhhhhhhhhhhhhcchhhhhhhhhhhhhhcccchhhhhhhhhhhhhhhhhhhhhhccccccccchehhhhhhhhhhhhhhhhhhhhhhhhhhhhhhccccccccccccchhhhhhhhcccccccccccccccchhcccccchhhhhhhhhhhhhhccccccccccccceeeeeccc	0.58363	Hp711903	cccchhhhhhhhhhhhhhhcccccccccccccccchhhhhhhccccccchhhhhcccccccccccccchhhhhhhhhhhhhhhhhhhhhhchhhhhhhcchhhhhhhhhhhhcccccccccchhhhhhcccccccccccchhhhhhhhhhhhhccccccccceeeccchhhhhhhccccceeccchhhhhcccchhhhhhhhhhcccccchhhhhhhhhhhhhhhhhccchhhhhhhhhhhccccccchhhhhhhhhhhhhcccceeecccchhhhhhhhhhcchhhhhhhhhhhhhhhcccchhhhhhhhhhcceeeeechhhhhhhhhhhccceeeecccccccccecccccccccccceeeeeeeeecccccccchhhhhhhcccceeeeeeeccc…	0.482828	contig22293	chhhhhhhhhhhhhhhhhhhhhhcheeccceeccccccccccccchhhhccccccccccccchhhhhhcccccchhhhhhhhhhhhhhhhhhhhhhhhhhhhhhcccccccceeeeeeeccccccceeeeeecccccccccccccccchhhhhhhhhhhhhhhhhhhhhcccccchhhhehhhhhhccccccchhhhhhhhhhhhhhccceehhhhhhchhhhhhhhhhhhhhhhhhhhhhhhhhhhhchcchccceeheeccc	0.55303	contig53213	cchhhhhhhhhhhhhhhhhhhhhhcccchhhhhhhccccccccccccccccccceeeccchcccccchhhhhhhhhhhhhcccchhhhhhhhhhhcccccchhhhhhhhhhhhheeeccccchhhhhhhhcccccccccccchhhhhccchhhhhhhhhhhhhhhhhhhhhhhhhccchhhhhhhhhhhhhhhhccccchhcheeecccccccceeeeeeecccccc	0.546256
PsAvh148	cchhhhhhhhhhhhhhccccccccccceeeccccheehhhhhcccchhhhhhhhccccccchhhcccchhhhhhhhhhhhhhhhhhhhhhhhhhhhhhhhhhccccccheehehhhhccccchhhhhhhhhhhhccchhhhhhhhhhhhhhhhhhcccchhhhhhhccccccchhhhhchhhhhhhhhhhhhhcccccccchhhhhhhccchhhhhhhhhhhhccccchhhhhhhhhhhhhhhhhcccchhhhhhhhcccccccccccccchhhhhhhhhhhhhhhcccchhhhhhhhccccchhhhhhhhhhccccchhhhhhhhhhhhhhhhhhcccchhhhhhhcccccccchhhhhhhhhhhhhhhhhhhcccchhhhhhhhhhhhccchhhhhh…	0.678801	ccchhhhhhhhhhhhhcccccccccccccccchhhhhhhhhcccccccccccehhhhhhhhhhhhcchhhhhhhhhhhhhhhhhhhhhhhhhhhhhhhhhhhhcccccceeeeeeehhhhhhhhhhhhhhhhhcccchhhhhhhhhhhhhhhhhhhcccchhhhhhhhhhhhhhhhhhhhhhhhhhhhhhhhhccccccccccccccccccchhhccccccccccccccccccchhhhhhhhhhhccccchhhhhhhhhhhcccccccccceeeccchhhhccccccccccchhhhhhhhcccccccccccccccccchhhhhhhhhhhhhhhhhcccccchhhhhhccccccchhhhccchhhhhhhhhhhcccccchhhhhhhhhhhhhcchhhhhh…	0.569593	Ps_108861	cchhhhhhhhhhhhhhheccccccccccceeeeccccchhhhcccccccchhhhhhccccccccchhhhhhhhhhhhhhhhhhhhhcccchhhhhhhhhhhcccchhhhhhhhhhccccccccccccchchhhhhhcc	0.536232	PITG_04086	chhhhhhhhhhhhhhhccceeecccccccccccccccchhhhhhhhhhhhhhhhcccccccccccccccccccchcccccchhhhhhhhhhhhhhhhccc	0.48	PITG_09732	ccchhhhhhhhhhhhhhccccccccchhhhhhhhhhcccccccccchhhhcccccchhhcccccchhhhhhhhhhhhhhhhhhhhhhhhhhhhhhhhhhhhchhhhhhhhhhhhhhhhhhhhhcccccccceeeeeehhcccchhhhhhhhhhhhhcccchhhhhhhhhhhhhhhhhhhhcccchhhhhhhhcccccccchhhhhhhhhhhhhhccccchhhhhhhhcccchhhhhhhhhhhccccccchhhhhhhhhhhhhhhhccccchhhhhhhhccccchhhhhhhhhhhhhhhhhhhhhcccccchhhhhhhhhhhccchhhhhhhhhhccccchhhhhhhhhhhhhhhhccchhhhhhhhcccccccchhhhhhhhhhhhhhhhhhcchhhhh…	0.705263	PrAvh_148	cchhhhhhhhhhhhhhccccccchhcccccchhhhhhhhcccchhhhhhhhhcccccccccccchhhhhhccccchhhhhhhhhhhhhhhhhhhhhcccccccccccccc	0.545455	Pr_85872	cccccccccccchhhhhhhhhhhhhcccccccchhhccccchcccchhhhccccchchhhhhhhhhccccchhhhhhhhhhhhhhhhhhhhhhhhhhhhhhhhhhhcccccccchhhhhhhhhhhhhhhhhcccccccchhhhhhhhhhhhcchhhhhhhhhhhhcccchhhhhhhhhhhhhhhhhccccchhhhhhhhcccccccchchhhhhhhhhhhhhhccccccceeehhhhcccchhhhhhhhhhhccccchhhhhhhhhhhhhhhhhccccchhhhhhhhhcccchhhhhhcchhhhhhhhhhccccchhhhhhhhhhhccchhhhhhhhhhhhccccchhhhhhhhhhhhhhhhhcccchhhhhhhcccccccchhhhhhhhhhhhhhhhh…	0.663248	scaffold_7_R2262	ccchhhhhhhhhhhhhccccccccchhhhhhhcchhhhhhchhhhhhhhhhcccccccccccchhcccchhhhhhhhhhhccccchhhhhhhcccccccccccceecceeehhhhhccc	0.512605	Pc_10713	cchhhhhhhhhhhcccccccccccccccchhhhhhccccccccccchheeeeccccchhhhhhcccccchhhhhhhhhhhhhhhhhhhhhhhccccccchhhceeeecccccccehhhhhhhhhhhhhccccccccccccccchhhhhhhhccccccccccchhhhcccccchhhhhhhhhhhcccccchhhhhhhhhhhhhcccchhhhhccchhhhhhchhhhhhhccchhhhhhhhhhhhcccccccceeeeehcccccchhhhhhhhhhhhhhececcccccccc	0.50173	HaRxL12	cccccchhhhhhhhhhcccchhhhccccchhhhhhhhhhccccccccccccccccccccchhhhhhhhhhhhccchhhhhhhhhcccccchhhhhhhchhhhhhhhhhhhhhhhhhhhhcchhhhhhhhhhhhhhcccchhhhhhhhhhhhhhhhhhhhhhccccccccchehhhhhhhhhhhhhhhhhhhhhhhhhhhhhhccccccccccccchhhhhhhhcccccccccccccccchhcccccchhhhhhhhhhhhhhccccccccccccceeeeeccc	0.58156	Hp703987	chhhhhhhhhhhccchhhhhhhhhhccccccccccccchhhhhhhhhhhhhhcccccccccccccceeeechhhhhhhcchhhhhhhhhhhhhhhhhhcccccchhhhhhhhhchhhhhhhhhhhhhhhhhhhhhhhhhcchhhhhhhhhhhhhhhcccccchhhhhhhhhccccccccccccccchhhhhhhhhhhhhhhhhccccchhhhhhhhccccccccccchhhhhhhhhhhhhhhhhhhhhhhcchhhhhhhhhhhhhhhhhhhhhhhhheeeeccccccccccccceeehhhhhcccchhhhccccccccceeecccccceeeeeecccccccchhhhhhhhcccccccccchchccccccc	0.567568	contig23857	chhhhhhhhhhhhhhhhccheeeeeccccccecccccccccceeeeeccccccchhhhhhhhhhhhhhccccccccccccchhhhhhhhhhccceecccccchhhhhhhhhhhhhcccccccccceeehhhhhhccceeeeeeehhhhcccccchhhhhhhhcccccccccccchhhhhhhhhhhccccchhhhhhhhhhhhhhhhhhhhhhhhhhhhhhhhhechhhhhhcccccccccccc	0.502058	contig45726	cchhhhhhhhhhhhhhhhhhhhhhhcccccchcchhhhhhhhhhhhcccccceeeeeeehccccccchhhhhhhhhhcccccccchhhhhhhccccchhhhhhhhhhccccccccc	0.551724
PsAvh160	ccccccccchhhhhhhhhhhhhhchheecccceeeeeeccceccecccccccccccchheeccccccchhhhhhhhhhhhhhhhccccchhhhhhcceeeeccchhhhhccchhhhhhhhhhhhhhccccchhhhhhhhhhhhcccchhhhhhhhhhhcccchhhhhhhhhhhhhhhhhccccchhhhhhhhccccchhhhhhchhhhhhhhhhhhhcccchhhhhhhhhhhcchhhhhhhhhhhccccchhhhhhhhhhhhhhhhhccccchhhhhhhhcccccccccccccccceeeeeecccccchhhhhhhhhhccchhhhhhhhhhhhcccchhhhhhhhhhhccccccccccccchhhheeeeccccccchhhhhhhhhhhhccchhhhhhhh…	0.567063	ccccccccchhhhhhhhhhhhhhhhhhcccceeeeeeeccceeecccccccccccchhhccccccccchhhhhhhhhhhhhhhhccccccccccceeeeeeeeccccccccccchhhhhhhhhhcccccccccceeeeeeeeeccccchhhhhheeeccccchhhhhhhhccchhhccccccccccceeeeeeecccchhhhhhhhhhhhhhhhhhhcccchhhhhhhhhhhccchhhhhhhhhhccccchhhhhhhhhhhhhhhhhhcccchhhhhhhhhhccccccccccccceeeeeeeeccccchhhhhhhhhhhhhhhhhhhhhhhcccccchhhhhhhhhheeeehhccccchhhhhhhhhccccccchhhhhhhhhhhhhhcccchhhhhhh…	0.541596	Ps_134359	cchhhhhhhhhhhhhhhhhhhhhhhhhhhhhcccccccchhhhhcccccccccccccccccccchhhhhhhhhhhccccccceccchhhcccccchhhhhhhhhhhhhhhcccccccccc	0.525	PITG_04090	cchhhhhhhhhhhhhhccceeecccccccccccccccccccccceehhhhhhhhccccccccchhhhhhhhhcchhccccchhhhhhhhhhhhhhhhccc	0.49	PITG_22722	cchhhhhhhhhhhhcccchhhhhhhhhhhhhhhccccccccccccchhccccceeecccchhhhhhhhhhhhhhhhhhhhhhhhhccccchhhhhhhhhhhhhhhhhhhcchhhhhhhhhhhhcccccchhhhhhhhhccchhhhhhhhhhhhhhhhhhhhhhhhhhhhhhhhhhcccchhhhhhhhccccccchhhhcchhhhhhhhhhhhcccccccchhhhhhhhhccchhhhhhhhhhhccccchhhhhhhhhhhhhhhhhhcccchhhhhhhhcccccccccccchhhhhhhhhhhhhhhhhhccc	0.694534	PrAvh_175	cchhhhhhhhhhhhhhhhhhhccccccceeeeeccccchhhhhhhhhhccccccccccccccccccccccchhhhhhhhhhhhhhcceeeeeeeeeeeeeeeccccccchhhhhhhhhhhhhhcccchhhhhhhhhhhhhccchhhhhhhhhhhcccccccccccccchhhhhhhhhcccchhhhhhhhhhccccccchhhhhhhhhhhhhhhhhhcc	0.541284	Pr_85830	cchhhhhhhhhhhhhccceeeeeeeccccccccccccccccccchhhhhhhhccccccccchhhhhhhhhhhhhccccchhhhhhhhhhhhhhhhhhhhhchhhhhhhhhhhhcchhhhhhhccchhhhhhhhhhhccccccchehhhhcccccccccccccc	0.552147	scaffold_129_R17	cchhhhhhhhhhhhhhhhcccccccccccceeeeccccccccccccchhhhhhhhcccchhhhccccccccchhhhhhhcccceeeeeehccchhhhhhhhhhhhhhhhhccccc	0.46087	Pc_107349	cchhhhhhhhhhhhhhhcccccccchhhhhhhhhhhhhhhhhhhhcccccchhcccccccccccchhhhhhhhhcccchhhhhhhhhhhhhhhhhhhhhhhcchhhhhhhcccchhhhhhhhhhcccccccccccchhhhhhhhhhhhhhcccccccccc	0.625	HaRxL13	ccceeehhhhhhccccheehhhhcccccccccccccccchhhhhhhhhhhhhccccccccccccccccccccccchhhhhhhhhhhhccchhhhhhhhhhhhhccccchhhhhhhchhhhhhhhhhhhhhhcchhhhhhhcccccccc	0.527027	Hp702447	ccccchhhhhhhhhhhhhccccccchhccchhhhhhhhcccccccccchhhhhhchhhhhhhhhhhhhhhhhcccccccchhhhhhhhhhcccchhhhhhhhhhccccccceeeeechchhhhhhhhhhhhhhhhhhccccc	0.598592	contig29191	cchhhhhhhhhhhhhhhhhhccccccccccchhhcccccchhhhhhhhcccccceeeeeehhhhhhhhhhhhhcc	0.56	contig41799	ccchhhhhhhhhhhhhcccccceeeecccccchhhhhhhhhhhhhhhhccchhhhhhhhhcccccchhhhhccchhhhhhhhhhhhhccc	0.622222
PsAvh147	ccchhhhhhhhhhhhhhcccccccchccccccccccccccchhhheccccccccccccccccccccchhhhhhhhhhhhhhhhhhcchchhhhccecccccccccccchhhhhhhhhhhhhcccccccccccchhhhcccchhhhhhhhhhhhhhcchhhhhhhhhhhhhhhhhccccchhhhhhhhhhhhchhhhcccchhhhhhhhhhhhhcccccchhhhhhhhhhcccchhhhhhhhhhhcccchhhhhhhhhhhhhhhhhhcccchhhhhhhhccccchhhhhccchhhhhhhhhhhhhccccchhhhhhhhhhhcccchhhhhhhhhhhhcccchhhhhhcchhhhehhhccccchhhhhhhccccccccceeecchhhhhhhhhhhhccccc…	0.625	ceehhhhhhhhhhhccccccccccccccccccceeecccchhhhhhhhccccccccceeccccccchhhhhhhhhhhhhhhhhcccchhhhhhhhhhhhhhhhhhhhhhhhhhhhhhhccccccccchhhhhhhhhhhhhhhhhhhhhhhhhhhhhhhhhhhhhhhhhhhhhhhhcccchhhhhhhhhhccccccccccceeeeehhhhccccccccccchhhhhhhhhhhccchhhhhhhhhhhhhhhhhhhhhhhhhhhhhccccccchhhhhhhhhhhhhhhhhccccchhhhhhhhhhcccccchhhhhhhhhhhhhhccchhhhhhhhhhcccchhhhhhhhccceeeeeeechccchhhhhhhhhhcccccccccceeeeeeeeccccccccc…	0.609649	Ps_136214	cchhhhhhhhhhhhhhcccchhhccccccchhhhhhhhccccchhhhhhhhhhhccchhhhhhhhhhhhhhhhhhheeeecccccccccccccheeeeecccceeehhhhhhhhhhhccccccccccccccchccccccc	0.485714	PITG_20300	cchhhhhhhhhhhhhhccceeecccccccccccccccccccccceehhhhhhhhccccccccchhhhhhhhhcchhccccchhhhhhhhhhhhhhhhccc	0.49	PITG_09741	ccchhhhhhhhhhhhhhhhhheeeeccchhhhccccchhhhhhhhhhhhcccccchhhhhhhhhhhhhhhhhhccchhhhhhhhchhhhhccccccchhhhhhhhcchhcchhhhhhhhhhhcccchhhhhhhhccc	0.686131	PrAvh_187	cchhhhhhhhhhhhhhccccccccccccccchhhhhhhhcccchhhhhhhhhcccccccccccchhhhhhhcccchhhhhhhhhhhccccccc	0.526882	Pr_85688	cccehhhhhhhhhhhhhcccccchhhcccceeeeccccccccchhhhhcccccccccccccceeeeeccchhhhhhhhhhhhhhhhhhhhhhcccchhhhhhhccccccccccccccchhhhhhhhhhhccccchhhhhhhhhhhcchhhhhhhhhhhhcccchhhhhhhhhhhhhhhhhhcccchhhhhhhhccccchhhhhccccccceeeec	0.534884	scaffold_18_R458	cchhhhhhhhhhhhhhhhhhhccccccccecccchhhhhhhhhhhhchhhhhhhhccccccccccccccccccccccccceeeehhhhhhccchhhhhhhcccchhhhhhhhccccccccccccchhhhhhhhhhhhcccc	0.510638	Pc_108044	cchhhhhhhhhhhhhccccccccccchhhhhhhhcccccccccccchhhhhhhhccccchhhhhhcc	0.522388	HaRxL15	cccchhhhhhhhhcccccccccccccchhhhhcccccccccccccccchhhhhhhcccchhhhhhhcccccccccccccccccccchhhhhhhhhhhhhccchhhhhhhhhhhhhhhhhhhhhhhhhhhhhhhhhhcchhhhhhhhhhhhhhhhcceeeeccccccchhhhhhhhhhhhhhhhhhhhhhccccccccccc	0.565	Hp707478	cchhhhhhhhhhhhhhhhhhhhcccccchhcccccchhhhhhhhhhhhhhhccchhchhcccccccccchhhhhhhhhhhhhhhhhhhhhhhhhcccccccccccccccccccchhhhhhhhhccchhhhhhhhhhhhchhhhhhccchhhhhhhhhhhhhhhcccccccecccccchhhhhhhhccceeeeeccccccchhhhhhhhhhhhhhhcchhhhhhhccccceeeeeeeecccceeeeeeeehhhhccccchhhhhhhhhhccccccchhhhhhhhhhhhhhhhhhhhhhhhhccccc	0.580328	contig31910	cchhhhhhhhhhhhhhhhccccccccchhhhhhhhccchhhhhhhhhhhhccccccccceccchhhhhhhhhhhhhhhhhhhhhhhhhccccchhhhhhhhhhhhccchhhhhhhhhhhhcccchhhhhhhhhhhhhhhhccccccccceeeeeeccccc	0.63125	contig38529	cccchhhhhhhhhhhhhhhhhhhcccceeeeeccccccchhhhhhhhhhhhhhhchhhhhhhhhccchhhhhhhhhhhhccccceeeeeeccchhhccccccccccchhhhhhhccchhhhhhhhhhhhhhchhhhhhhhhhhhhhhhhcccceeeeeccccccccccchhhhhhhhhhccccchhhhhhhhhhccccccchhhhhhhhhhccccchhhhhhhhhhhhchhhhhhhhhhhhhhhhhhhhcccchheeeeeeccccccccccchhhhhhhhhcccccccchhhhhccc	0.585859
PsAvh150	cchhhhhhhhhhhhhhhhcceeeeeecceeecccccccccccccccchhhhhcccccchhhhhhhhhhhhhhhhhhhhhhhhhcchhhhhhhchcchhhhhhhcchhhhhhhhhhhhhhccccccchhhhhhhhhcccchhhhhhhhhhhecccchhhhhhhhhhhhhhhhccccchhhhhhhhcccchhhhhhhchhhhhhhhhhhhhhcccccchhhhhhhhhcccchhhhhhhhhhhcccccchhhhhhhhhhhhhhhhhcccchhhhhhhhhccccchhchhhhcchhhhhhhhhhhhhhcccchhhhhhhhhhhhhhhhhhhhhhhhcccccchhhhhhhhhhhhhhhhhhccccccceeeeecccccccccccchhhhhhhhhhhhhcccccc…	0.662577	cchhhhhhhhhhhhhhhhhhhhhcccccceeecccccccccccccccchhhcccchhhhhhhhhhhhcccchhhhhhhhhhcccchhhhhhhhhhhhccccccccchhhhhhhhhhhhccccchhhhhhhhhhhhcccchhhhhhhhhcccccccchhhhhhhhhhhhhhhhcccchhhhhhhhhhhhhcchhhcccchhhhhhhhhhhccccchhhhhhhhhhhhhhchhhhhhhhhhhccccchhhhhhhhhhhhhhhhhccccchhhhhhhhhcccchhhhhhhccchhhhhhhhhccccccccchhhhhhhhhhhhhhhhhhhhhhhccccccchhhhhhhhcchheeeecccccccceeeeeeeecccccccccchhhhhhhhhhhhhhccchh…	0.638037	Ps_136207	cchhhhhhhhhhhhhhcccchhhccccccchhhhhhhhccccchhhhhhhhhhhccchhhhhhhhhhhhhhhhhhheeeecccccccccccccceeeeecccceeehhhhhhhhhhhccccccccccccccchccccccc	0.478571	PITG_09218	cchhhhhhhhhhhhhhhhcchcchhhhhhccccccccccccccchhhhhhhhhhhhhhhhhhhhhhhhhhhhccccchhhhhhhhhhhhhhhhhcccchhhhhhhhhhhhhhhcccccchhhhhhhhhhhhcchhchhhhhhhhhhhhhccccccceeeeccccc	0.666667	PITG_11384	ccceeeeeehhhhhhhhhhhcccccccchhcccchhhhhhhhhhccccccchhhhhhcchhhhhhhhhccccchhhhhhhhhhhhhhhhhhhhhhhhhhhhhhhhhhhhhhhhhhhhhccc	0.68595	PrAvh_242	cchhhhhhhhhhhhhhhcccccccccccccceeeccchhhhhhhhcccccchhhhhccccccccccccceeccchhhhhhccchhhhhhhhhhhccccccchhhhhhccccchhhhhhhhhhhhhhhhhccccccc	0.5	Pr_85379	cchhhhhhhhhhhhhhhccccccccccchhhhhhcccccccccceeeecccccccchhhhcccccccchhhhhhhhhhhhhhhhhhhhhhhhhccchhhhhhhhhhhhhhhhhhhcccccchhhhhhhhhhhcchhhhhhhhhhhhhcccchhhhhhhhhhhhhhhhhcccchhhhhhhccccccchhhccccchhhhhhhhhhhhhcccccchhhhhhhhhhhccchhhhhhhhhccccccchhhhhhhhhhhhhhhhhcccchhhhhhhcccchhhhhhhhhhhhhhhccccccc	0.646465	scaffold_24_R735	cchhhhhhhhhhhhhhhhcccccccccccccccccchhhhhhhhccccccchhhhhhhhhhhhhhhccccccchhhhhhhhccchhhhhhhcchhhhhhhhcccccccccchchccccceccceeeeecccccccchhhhhhhhhhcchhhhhhhhhhhhhhcchhhhhhchhhhhhhhhhhccccchhhhhhhhhhhhhhhhhhhhhhhhhhhhhhhhhhhhhhhhhhhccc	0.635193	Pc_108908	ccccceeeeeccccchhhhhhhhhhhhccccceeeeeeecccccccccchhhhhhhhhhhhhhhcccccceeeecccchhhhhhhhhhhhhhhhcccccccchhhhhhhhhhhhcccccccccchhhhhhhhhhcccceeecccchhhhhhhchhhhhhhhhcccchhhhhhhhhhhhhchcchhhhhhhhhhccceeeccccchhhhhhhhcccccccccccccccccchhhhhhhhhhccchhhhhcccccccccchhhhhhhhhhhhhhhhhhcccccc	0.51773	HaRxL16	cccceeeeehhcccccccccchhhhhhhhccccccccccchhhhhhhhhhccccccccccccccchhhhhhhhhhhhcccccccchhhhhchhhhhhhhhhhhcccchhhhhhhhhhhhhhhhhhhhhhhhcccchhhhhhhhhhhhhhhhhccchhhhhhhhhhhhhhhcccccccchhhhhhhhhhhhhhhccccchhhhhhhhhhcchhhhhccccchhhhhhhchhccc	0.618026	Hp708718	cccceeeeehhcccccccccchhhhhhhhccccccccccchhhhhhhhhhccccccccccccccchhhhhhhhhhhhcccccccchhhhhchhhhhhhhhhhhcccchhhhhhhhhhhhhhhhhhhhhhhhcccchhhhhhhhhhhhhhhhhccchhhhhhhhhhhhhhhcccccccchhhhhhhhhhhhhhhccccchhhhhhhhhhcchhhhhccccchhhhhhhchhccc	0.618026	contig32917-1	cccchhhhhhhhhhhhhhcccccchhhhhhhhhhhhhhhhhhhhhhhhhhhhcccccccccccehhhhhhhhhhhhhhhhhhhhcchhhhhhcccccc	0.693878	contig19297	ccchhhhhhhhhhhhhccchhhhhhhhhhhhhhhhhhhhhhhhhhhccchhhhhhhhhhhccchhhhhhhhhhhhhhcccccccccccccccccchhhcccccccccccccchhhhhhhhhccccccchhhhhhhhhcccccccccccccccccccccccchhhhhhhhhhhhhhchhcccccchchhhhhhhhhhhhhhhhhcccccchhhhhhhhhhhccccecccccccchccccccccccccccceccc	0.521739
PsAvh139	cccehhhhhhhccccccchhhhhhhcccccccchccccccccchhhhhhhhhhchhhcccchhhheeeeehhhhhhhhhhhhhhhhccccchhhhhhhhccccccccccccchhhhhhhhhhhhccccchhhhhhhhhhcccchhhhhhhhhhhccchhhhhhhhhhhhhhhhhhccccchhhhhhhhhccccccchcccchhhhhhhhhhhhhccccccceeeeeeccccccchhhhhhhhhhccccchhhhhhhhhhhhhhhhccccchhhhhhhccccccccccchhhhhhhhhhhhhhhhccccccchhhhhhhhhhhhcchhhhhhhhhhccccchhhhhhhhhhhhhhhhccccchhhhhhhhhhcccccccchhhhhhhhhhcccccccccc…	0.588089	ceehhhhhhhhcccccccchhhhhhhccccccccccccccccchhhhhhhhhhhhhhhccchhhhhhhhhhhhhhhhhccccchhhhccccccceeeeeecccccccccccccccceeeeeeecccccchhhhhhhhhhcccchhhhhhhhhhhcccchhhhhhhhhhhhhhhhcccccccceeeeeeeeeccccccccccchhhhhhhhhhhhcccccccchhhhhhcccccchhhhhhhhhhccccchhhhhhhhhhhhhhccccccchhhhhhhhhcccccccchhhchhhhhhhhhhhhhcccccchhhhhhhhhhhhhhhhhhhhhhhhhhccchhhhhhhhhhhhhhhhhhcccchhhhhhhhhhhccccccchhhhhhhhhhhccccccccc…	0.548387	Ps_128394	ccchhhhhhhhhhhhhhhhhhhccccceccccccccccccccccccccceccccccccccccccccchhhhhhhhhhhhhhhhhhhcccchhhhhhhhhcchhhhhhhhhhhccchhhhhhhhhhhccccccceeeeccchhhhhhhhccccc	0.503268	PITG_04169	cchhhhhhhhhhhhhhcccceeeecccchcccccccceeeccccchhhcccccchhhhhhhhhhcccchhccccchhhhhhhhhhhhhhhcchhhhhhhhhhcccchhhhhhhhhhhhcc	0.558333	PITG_04063	cchhhhhhhhhhhhhccchhhhhhhhhhhhhhhccccccccccccchhhhhhhhhccchhhhhhhhhhhhhhhhhhhhhhhhhhhhcccchhhhhhhhccccchhhhhhcchhhhhhhhhhhhhccccchhhhhhhhhccchhhhhhhhhhhcccccchhhhhhhhhhhhhhhhhcccchhhhhhhhcccccchhhhhccchhhhhhhhhhhcccccccccccchhchecccchhhhhhhhhhhcccchhhhhhhhhhhhhhhhhhcccchhhhhhhhhhhhhcccccchhhhhhhhhhhhcccccccccc	0.675241	PrAvh_369	cchhhhhhhhhhhhhhcccccccccccccccccccceeccccchhhhhhhhhcccccccccccccchhheeccccccchhhhhhhcccchhhhhhhhchhhhhhhhhhhhhhccc	0.478261	Pr_85377	ccchhhhhhhhhhhhheeeechhheehchhehhccccccceeeeccccchhhccccchhhhhhhhhhhhhhhhhhhhhhhhhhhhcchhhhhhccccccccchhhhhhhhhhhhhhhhhhcccccccchhhhhhhhhcccchhhhhhhhhhhhccchhhhhhhhhhhhhhhhhhhhcccchhhhhhhhcccccchhhhhhhhhhhhhhhhhhhhcccccchhhhhhhhhhccchhhhhhhhhhhhccccchhhhhhhhhhhhhhhhhcccchhhhhhhhcccchhhhhhhhchhhhhhhhhhhhhcccccccccchhhhhcccchhhhhhhhhhhhcccchhhhhhhhhhhhhhhhhhccccccceeccccccccccceeecchhhhhhhhhhhhhccc…	0.672098	scaffold_8_R1370	cchhhhhhhhhhhhhhhhccccccccccchhhhhhhhccchcccccchhhhhhhhhhhhhhhhhhcccccchhhhhhhhhcccceeeeeecccchhhhhhhhhhhhhhhhhccccc	0.594828	Pc_109432	cchhhhhhhhhhhhcccccccccccchheehccccccchhhhhhhccccccchhhhhhhhhhhhhhhhhccccchhehhhhhhhhccccccchhhhhhcchhhhhhhcccccceecccceeccccccccc	0.476923	HaRxL17	cchhhhhhhhhhhhhhhhhhhhcccccchhcccccchhhhhhhhhhhhhhhccchhchhcccccccccchhhhhhhhhhhhhhhhhhhhhhhhhcccccccccccccccccccchhhhhhhhhccchhhhhhhhhhhhchhhhhhccchhhhhhhhhhhhhhhcccccccecccccchhhhhhhhccceeeeeccccccchhhhhhhhhhhhhhhcchhhhhhhccccceeeeeeeecccceeeeeeeehhhhccccchhhhhhhhhhccccccchhhhhhhhhhhhhhhhhhhhhhhhhccccc	0.580328	Hp712867	cccchhhhhhhheeeecccccccccccchhhhhcccccccccccccccccccccccccchhhhhhhhhhhhhhhccccchhchhhhhhhhhhecccccchhhhhhhhhcccceeeehhhhhhhhhhhcccccccchhhhhhhhhhhcchhhhhhhcc	0.496815	contig38529	cccchhhhhhhhhhhhhhhhhhhcccceeeeeccccccchhhhhhhhhhhhhhhchhhhhhhhhccchhhhhhhhhhhhccccceeeeeeccchhhccccccccccchhhhhhhccchhhhhhhhhhhhhhchhhhhhhhhhhhhhhhhcccceeeeeccccccccccchhhhhhhhhhccccchhhhhhhhhhccccccchhhhhhhhhhccccchhhhhhhhhhhhchhhhhhhhhhhhhhhhhhhhcccchheeeeeeccccccccccchhhhhhhhhcccccccchhhhhccc	0.585859	contig19377	chhhhhhhhhhhhcccccceeeeeecceeeeecccccccccccchhhhhhhhhhhhchhhhhhhhhhhhhhhhcccchhhhhhhhhhhhhccccchccccccchhhhhhhhhhhhhhhhhhcccccceeeeeeccccchhhhhhcccchhhhcccchhhhhhhhhhhccccccccccccccccccchhhhhhhhhhhhhhhhhhhhhhccccchhhhhhhcccchhhhhhcccchhhhhhhccccccccchhhhhhhhhhhhhhhcccc	0.557621
PsAvh199	cchhhhhhhhhhhhhhhhccccccccceecccccchhhhcccccchhhhhhcccchhhhhhcccchhhhhhhhhhhhhhhhhhhchhhhhhhhhhhhhhhhhhhhhcccchhhhhhcchhhhhhhhhhhhhcccccccceeeehhhhhhccchhhhhhhhhhccccchhhhhhhhhhhhhhhhhhcccchhhhhhhhccchhhhhhhhhhhhhhhhhhhhhhcccccchhhhhhhheccccchhhhhhhhhcccccchhhhhhhhhhhhhhhcccchhhhhhhhccccccchhhhccchhhhhhhhhhhhccccchhhhhhhhhhhhccchhhhhhhhhhhcccchhhhhhhhhhhhhhhhhccccccchhhhhcccccccccchhhhhhhhhhhhhhh…	0.663067	cchhhhhhhhhhhhhhhhhccccccceeeccccccceeecccccchhhhhhhhhcccceeeeccccceeeeeeccccccccccccccchhhhhhcchhhhhhhhhhhhhhhhhhhcccccchhhhhhhhhhcccccchhhhhhhhhhhhhhhhhhhhhhhhcccccccchhhhhhhhhhhhhhhhcccchhhhhhhhhhccceeeeeecccccccceeeeeeeeecchhhhhhhhhhcccccchhhhhhccccchhhhhhhhhhhhhhhhhccccchhhhhhhhhhhccchhhccccchhhhhhhhhcccccccchhhhhhhhhhhhhchhhhhhhhhhhhhhhhhhhhhhhcchhhhhhhhhhccccchhhhhhhcccchhhhhccccchhhhhhhhh…	0.602592	Ps_129014	cchhhhhhhhhhhhhhhhhccchhhhcccccccccccccccchccccccccccccchhhhhhhhccccchhhhhhhhhhhhhhhhhhhhhccchhhhhhhhhhhhhccchhhhhcceeeeecceeeeehhhhhhhhhhhccccccccchhhhhhhhhhhhhhhhhhhcccchhhhhhhhhhhcccchhhhhhhhhheccccceeeeeeeeecc	0.56338	PITG_04052	cchhhhhhhhhhhhcccchhhhhhhhhhhccccccccccccccccchhhhhhhhhccchhhhhhhhhhhhhhhhhhhhhhhhhhhhcccchhhhhhhhccccchhhhhhcchhhhhhhhhhhhhccccchhhhhhhhcccchhhhhhhhhhhcccccchhhhhhhhhhhhhhhhhcccchhhhhhhhcccccccchhcccchhhhhhhhhhhhcccccchhhhhhhhhhhccchhhhhhhhhhhcccchhhhhhhhhhhhhhhhhhcccchhhhhhhhhhccccccccchhhhhhhhhhhhcccccccccc	0.665595	PITG_15038	cchhhhhhhhhhhhhhccchhhhhhccchhhhhccccchhhhhhhhhhhcccccchhhhhhhhhhhhhhhcccccchhhhhhhhhhccchhhhhhcccccchhhhhhcchhhhhhhhhhhhhhcccccchhhhhhhhhhcccchhhhhhhhhhhccccchhhhhhhhhhhhhhhhhcccchhhhhhhhccccchhhhccccchhhhhhhhhhhcccccchhhhhhhhhhhccchhhhhhhhhhhccccchhhhhhhhhhhhhhhhhhcccchhhhhhhhcccccccccccccchhhhhhhhhhhccccccchhhhhhhhhhccchhhhhhhhhhhhcccchhhhhhhhhhhhhhhhhccccchhhhhhhccccccccccccccheehhhhhhhhhhhcc…	0.674747	PrAvh_1	ccchhhhhhhhhhhhhhccccccccccccceeeeeccchhhhhhhcccccchhhhhcccccccccccccccccchhhhhhcchhhhhhhhhhhhhhcccccchchhccccchhhhhhhhhhhhhhhhhhhccccc	0.503704	Pr_85155	cchhhhhhhhhhhhhhhccccccccccchhhcccccccccccccccccchhccceeecccccccccchhhhhhhhhhhhhhhhhhhhhhhhcchhhhhhhhhhhccccceeeeeecccccccccccccccccccchhhhhhhhccccchhhhhhhhhhhhhhhcc	0.472727	scaffold_104_R67	cccchhhhhhhhhhhhcceeeeeccccccccccchhhhhhhhhhccccccceeecccccccccccccchchhccchhhhhhhhhhhccccccchhhhhccchhhhhhhhhccccccchhchhhhhhhhhhhhhhhcccc	0.482014	Pc_10998	chhhhhhhhhhhhhhhhhccccchhhhhhhhhhccccccccccccccceeccccccchhhhhhhhhhhhhhhhhhhhhhccccccceeeecceeeehhhhhhhhhhhccccchhhhcccccccccccccccchhhhccccccchhhhhhhhhhcc	0.503226	HaRxL20	ccccchhhhhhhhhhhhccccchhhhhhhhhhcccccccchhhhhhhhhhhhhccccccccccccccehhhhhhhhhhhhhccccccchhcccchhhhhhhhhhhhhhhhhhhcccchhhhhchcchccccchhhhhhhhhhhhhhhhhhhhhcchhhhhhhhhhhhhhhhcccccccheeeecccccccccceeeehhhhhccccchhhhhhhhhhhhhhhhcccchhhhhhhhhhhhhcchchhhhhchccccccccccchhhhhhhhhhhccccccceeeeeeccccccccccccccchhhhhhhhccc	0.557692	Hp709225	cceeecccchhhhhhhhcccccccchehhhhhcccccccecccchhhhhhhhcccchhhhhhhhhhhcchhhhhhcccccecccc	0.458824	contig39974	ccccccchhhhhhhhhhhhhhhhhhhcceeeeecccccchhhhhcceeccccccccchhhhhhhhhhhhhhhhhhhhhhhhhhchhhhhhhhhhccccchhhhhhhhhhhhhhhccchcccccccccchhhhhhhhhhhhhhhccchhhhhhhhhhhhhhhcc	0.650307	contig09828	ccheeeeehhhhhhcccccccccccccccccccccccccccccccccccceeececccccccccccchhhhhhhhhhhcccccccchhhhhhhheeeeeeeeccccccchhhhhhhhheeecccccccchhhhhhhhhhhccchhhhhhhhhhcccccchhhhhhhhhhccchhhcccccchhhhhhhccchhcchhhhhhhhhhhhcceeeeccccccccchhhhhhhhccchhhhhhhhhhccccchhhhhhhheeecccccccccchhhhhhhhhhhhhchhhhhhhhhhhhhhhhhhcccccccceeeehhhhhhhccccccchhhhhhhhhhcccccchhhhhhhhhhhhhhhhhhhhhhccccchhhhhhhhhhhccccccchhhhhhhhhhh…	0.51227
PsAvh41	ccchhhhhhhhhhhhhcchhhhhhhhhhhhhhhhhhhhhhhhhhhhhhhhcccccccccccccccccccccchhhhhhhhhhhhhhhhhhhhccccccccccccchhhhhhhhhcccchhhhhhhhhhhhhhhhhhhhhhhhcccceeccccccccccccccccccchhhhhhhchhhhhhhhhhhcccccchhhhcccceeeeeecccchhhhhhhhcchhhhhhhhhhccchhhhhhhhhhhhhhhecccchhhhhhheecccccccceeeecccccchhhhhhhhhhhhhhhccchhhhhhhcccccccccccccccceeeecccccccchhhhhhhhhhccchhhhhhhhccccccccecccccchhhhhhhhhhhhhhhhhhhccccccccccc…	0.481562	ccchhhhhhhhhhhhhhhhhhhhhhhhhhhhhhhhhhhhhhhhhhhhhhhcccccccccccccccccccccchhhhhhhhhhhhhhhhhhhhcccccccccccccchhhhhcccccchhhhhhhhhhhhhhhhhhhhhhhhhcceeeecccccccccccccccccchhhhhhhhchhhhhhhhhhhccccchhhccccceeeeeeecccchhhhhhhhhhhhhhhhhhhhccchhhhhhhhhcceeeeeecchhhhhhhhhhcccccccceeeecccccchhhhhhhhhhhhhhhhccchhhhhhhcccccccceeeecceeeehhhhhhhhhhhhhhhhhhhcchhhhhhhhhhccccceeeeecccchhhhhhhhhhhhhcccceeecccccccccc…	0.511931	Ps_135209	ccceeehhhhhhhhhhhccccccccccchhhhhhhhhhhcccchhhhhhcccccccccccchhcccceeeeeecccccchhhhhhhhhhhhhhccchhhhhhhhhhhhhccccchhhhhhhhhhhccccc	0.523077	PITG_17218	cchhhhhhhhhhhhcccchhhhhhhhhhhccccccccccccccccchhhhccccccchhhhhhhhhhhhhhhhhhhhhhhhhhhhhcccchhhhhhhhccccchhhhhhcchhhhhhhhhhhhhccccchhhhhhhhcccchhhhhhhhhhhcccccchhhhhhhhhhhhhhhhhcccchhhhhhhhhcccccchhhcccchhhhhhhhhhhhcccccchhhhhhhhhhhccchhhhhhhhhhhcccchhhhhhhhhhhhhhhhhhcccchhhhhhhhhhccccccccchhhhhhhhhhhhcccccccccc	0.659164	PITG_23036	cccheeeehhhhhccccccccccchhhhhhhchhhhhhhhhhhhcchccccccchhhhhhhhhhhhhhhhhhhhccchhhhhhhhhhccchhhhhhhhhhccccchhhhhhhhhhhhhhccccccchehhhhhhhhccchhhhhhhhhhhhccchhhhhhhhhhhhhhhhhccccchhhhhhhhcccccchhhcchhhhhhhhhhhhhhhcccccchhhhhhhhhhcccchhhhhhhhhhhccccchhhhhhhhhhhhhhhhhccccchhhhhhhhccccccchhhhchhhhhhhhhhhhhccccccchehhhhhhhcccchhhhhhhhhhcccccchhhhhhhhhhhhhhhhhhcccchhhhhhccccccccchhhhhhhhhhhhhhhhhcccccccc…	0.673554	PrAvh_3	cccehhhhhhhhhhhhhcccccchhhcccceeeeccccccccchhhhhcccccccccccccceeeeeccchhhhhhhhhhhhhhhhhhhhhhcccchhhhhhhccccccccccccccchhhhhhhhhhhccccchhhhhhhhhhhcchhhhhhhhhhhhcccchhhhhhhhhhhhhhhhhhcccchhhhhhhhccccchhhhhccccccceeeec	0.534884	Pr_85154	cchhhhhhhhhhhhhhhcccchhhhhhhhhhhhcccccccchhhhhccccchhhhcccecccccccccccchhhhcchchhhhhhhhhhhhhhhhheeecccccccchhhhhhhhhhcccccchhhhhhhhhhhhhhhcccccccccccccccchcccccccccccchhhhhhhhhhhcccc	0.521978	scaffold_98_R365	cchhhhhhhhhhhhhccccccccccccccccccccccccccccceeeeeccccchhhhcccchhhhhhhhhhhhhhhhccccchhcccccchhhhheeeccccchhhhhhhhhhhhhhhhhhhccc	0.468254	Pc_110854	cceeeeeehhhhhhhhhhhchcceeeeeccccccccccccccccccccccchhhhhccceeeeechhhhhhhhhhccchhhhhhhhhccchhhhhhhhhhhhhhhhhhhchhhhhhhhhhhhhhcccccccceehhhhhhhcccchhhhhhhhhhhccccchhhhhhhhhhhhhhhhhcccchhhhhhhecccccccccccccchhhhhhhhhhhhccccchhhhhhhhhhhcccchhhhhhhhccccccchhhhhhhhhhhhhhhhhcccchhhhhhhcccchhhhhhcchhhhhhhhhhhhhcccccccceeeeehhhhhccchhhhhhhhhhhccchhhhhhhhhhhhhhhhhhhhcccchhhhhhhccccccccchhhhhccchhhhhhhhhhhc…	0.62406	HaRxL21	cceeeeeehccceeeecccccccccccccccccccheehccccccchhhhhhhhhhhhcccccccccccccchhhhhhhhhhhhcccccccchhhhhhhhhhhhhchhhhhhhhhhhccchhhhhhhhhhhccccccccccccchhhhhhhhhhhccchhhhhhhhhccccccccccceeeeeeeccccccccccccccchhhcchhhhhhhhhhhhhhhcccchhhhhhhhhhhhhccchhhhhhhhhhccccccceeehhchhheeehccccchhhhhhhhhccccccccccccchhhhhhhhhhhhhccccccccchhhhhhhhhchhhhhhhcccccccchhhhhhhhhhhhhhhcccccccccccccceeeeeeecccchhhhhhhhhhhhhcc…	0.476773	Hp711442	ccceeehhhhhhccccheehhhhcccccccccccccccchhhhhhhhhhhhhccccccccccccccccccccccchhhhhhhhhhhhccchhhhhhhhhhhhhcccchhhhhhhcchhhhhhhhhhhhhhhhhhhhhhhhccccccccccccchhhcccccccccc	0.5	contig40355	chhhhhhhhhhhhhcccccceeeeeccccccheeehhhcccchhhhhhhhhhhhhccccccccchhhhhhhhhhhhhhhhhhhcchhhhhhhcccchhhhhhhhhhhhhhhchchcchhhhhhcccccceeeeecccchhhhhceeccccchhhhhhhhhhhhhhceeeeccccccchhhhhhhhccchhhhhhhhhhhchhhhhhhhhhcccccccccchcheeeeeeehcccccccchhhhhhhhhhcccchhhhhhhhhhhhhcccc	0.566667	contig13165	ccccchhhhhhhhhhhcccccccchhhhhhhhhhhhhhccccccccccccccccccchhhhhhhhhhhhhhhhhhhhhhhhhhhhhhccccccccccchhhhhhhhhhhcccccccccchhhhhccccccchhheeehccccccccccceeeeeccccccccccccceecccccchhhhheeeeeehhcccccchhhhhhhhhhhhhhceeechhhhhhhhhccchhhhhhhhhhhhhhhhhhhhcccchhhhhhhhhhcchhhhhhhhhhhhhccchhhhhhhhhhhhhhhhhhhhhcccccccccchhhhhhhhhhhhhcchhhcccchhhhhhhhhhhhccccchhhhhhhhhhcccchhhhhhhhhhhhcccchhhhhhhhhhhhhhhhhhcccc…	0.658473
PsAvh286	cchhhhhhhhhhhhhhccceeeeccccccchccccccccccecccccccccchhhhhhhhhccccccccccccchhhhhhhhhhhhccchhhhhhhhhhhhhhhccchhhhhhhhhhhhcccchhhhhhhcccccccchcccccchhhhhhhhhhhcccccccchhhhhhhhhhhcccccchccccchhhhhhhhhhhhhhhhhcccchhhhhhhhcccccccccccccchhhhhhhhhhhhhcccccchhhhhhhhhhccccchcchcccchhhhhhhhhhhhhhhhhcccchhhhhhhcccchhhhhhhcccchhhhhhhhhhhhccccchhhhhhhhhhhccchhhhhhhhhhchhhhhhhhhhhhhhhhhhccchhhhhhhcccchhhhcccccc…	0.5962	cehhhhhhhhhhhhhhccceeeeccccchhhhccccccccccccccccccchhhhhhhhhhccccccccccccccchhhhhhhcccccchhhhhhhhcccchhhhhhhhhhhhhhhhhccccchhhhhhhhhhhhhhhhhccccceeeehhhhhhhhhcccccchhhhhhhhhhcchhhhhhhhhhccchhhhhhhhhhhhheeeccchhhhhhhhhhhhhhhhhccccceeeeeeeeccccccccccchhhhhhhhhcccchhhhhhhhhcccchhhhhhhhhhheeeeccchhhhhhhhcchhhhhhhccccceeeeeeeeeeeccccccchhhhhhhhhhhcccchhhhhhhhccccchhhhhhhheeeeecccchhhhhhhhhhhhhhhcccccc…	0.548694	Ps_139921	cchhhhhhhhhhhhhhcccccccccccchhhhhhcccccccccccccccchhhhhcccccccccchhhhhhhhhhhhhcccccccccccchhhhhhhhhhhhhccccccc	0.463636	PITG_14294	cchhhhhhhhhhhhhhhhhhhcccccccccchhhcccccchhhhhhcceeecccccccccchhhhhhhhhhhhhhhhhhhhhcchhhhhhhhhhhhhhhhhhhhhhhhhhhhhhhhhhhhhhhcccccccccceeeeecccccccccccchhhhccc	0.585987	PITG_15142	ccchhhhhhhhhhhhhhhhhhhhhccccccccccccccccchhhhhhccccccccccccccccccchhhhhhhhhhhhhhhhhhhhccccchhhhhhcccccchhhhhhhhhhhhhhhhhhhhhcccccccchhhhhhhhhcccchhhhhhhhhhhhccchhhhhhhhhhhhhhhhhhcccchhhhhhhhcccccchhhhccchhhhhhhhhhhhhcccccchhhhhhhhhccchhhhhhhhhhhhcccchhhhhhhhhhhhhhhhhhcccchhhhhhhhcccccccchhhcchhhhhhhhhhccchhchhhhhhhhhhhhhcccchhhhhhhhhhhccccchhhhhhhhhhhhhhhhhcccchhhhhhhccccccccccchhhhhhhhhhhhhhhhcc…	0.673469	PrAvh_4	cchhhhhhhhhhhhhhhccccccccccchhhhhhcccccccccceeeecccccccchhhhcccccccchhhhhhhhhhhhhhhhhhhhhhhhhccchhhhhhhhhhhhhhhhhhhcccccchhhhhhhhhhhcchhhhhhhhhhhhhcccchhhhhhhhhhhhhhhhhcccchhhhhhhccccccchhhccccchhhhhhhhhhhhhcccccchhhhhhhhhhhccchhhhhhhhhccccccchhhhhhhhhhhhhhhhhcccchhhhhhhcccchhhhhhhhhhhhhhhccccccc	0.646465	Pr_85042	cchhhhhhhhhhhhhhccccccccccccccccccceeecccchhhhhhhhhhcccccccccccchhhhhhccccccccccchhhhhhhhhhhhhhhhccccccchccccchhhhhhhhhcccchhhhhhhhhhccccccccchehhhhhhccchhhhhhhhhccccccchhhhhhhhhhhhhhhhccccccchhhhhchhhhccccc	0.516908	scaffold_50_F279	cchhhhhhhhhhhhhccccccchhhhhhccccccccccchhhhhhhhhhhhhchchhhhhhhhhhhhcchhhhhhccccccccccccccchhhhhhhhhhhhccccccceeeeeehhcccchhhhhhhhhhhhhhhchhhhhhhhhhhhhhhhhhcccchhhhhhhhcccccchhhcchhhhhhhhhhhhhhhcccccchhhhhhhhhhcccchhhhhhhhhhhcccchhhhhhhhhhhhhhhhhhcccchhhhhhhccccchhhhhhhcchhchheeehhcccccccccchhhhhhhhhcccchhhhhhhhhhcchhhhhhhhhhhhhhhhhhhhhcccchhhhhhhhcccchhhhhhhhhhhhhhhhhhhhhhhhccccchhhhhhhhhhcccccch…	0.671318	Pc_113768	cchhhhhhhhhhhhhheeeccccccccceeeeeeccccccccccccchhhhcccccccccccccchhhhhhhcchhhhhhhhhhhhcccchhhhhhhhhhhcccchhhhhhhhhhhcccccchhhcceeeeccc	0.462687	HaRxL22	cchhhhhhhhhhhccccccccccchhhhhhhhhhhhhhccccccccccccccccccchhhhhccchhhhhhhhhhhhhhhhhhccchhhhhhhhhcccccchhhhhhhhcchhhhhhhhhhhhhccccccchhhhhhhhhccchhhhhhhhhhhhhccchhhhhhhhhhhhhhhhhhhccccchhhhhhhhhhhhcccchhhhhhhhhhhhhhcccccchhhhhhhhhcccchhhhhhhhhhhccccccchhhhhhhhhhhhhhhhhcccchhhhhhhhhhhhhhhhhhhhhhhhhhhhhhccccccchhhhhhhhhhhhhccchhhhhhhhhhccccchhhhhhhhhhhhhhhhhhcccchhhhhhhhhcccccc	0.696809	Hp700586	cceeeeeehhccchhhhhccccccccchhhehhhhcccccccccccccccccccccchhhhhhhhhhhhhhhhhhhhhhhccccceeeeeecccccccccchhhhcccccceeeeccccchhhhhhhhhccchhhhhhhhhhhhhccchhhhhhhhhhhhhhhhhhccccchhhhhhhhhhccccccccccccceeeeeehhhhhhhhhccccccccccccccccccchhhhhhhhhhcccccccceeeecccccccchhhhhhhhhhhhhhhhhhhcccccchheeehhhhcccccccccchhhhhhhhhhhhhhhcccchhhhhhhhhhcccccchhhhhhhccccchhhhhhhhhhhhhhhccccccccccccchhhhhhhhhhhhhhhhhhhcccc	0.5025	contig41799	ccchhhhhhhhhhhhhcccccceeeecccccchhhhhhhhhhhhhhhhccchhhhhhhhhcccccchhhhhccchhhhhhhhhhhhhccc	0.622222	contig22259	ccccccccchhhhhhhhhhhhhhcccccchhhhhccceccccccccchhhhhhhhccchhhhhhhhccchhhhhhhhhhhhhhcccccccchhhhhhhhhhhecccccccchhhhhccchhhhhhhceeeeccccccccccccccccccccccchhcccchhhhhhhhhhccccccccchhhhhhhcccchhhhhehhhhhhhhhchhhhhhhhhhhcccceeeeeeecccccchhccccccccceccccccchhhhhcccchhhhhhhhhhcccccchhhhhhhhhhhccchhhhhhhhhcccchhhhhhhhhhhhhhhhhhhhhhhhhhhhhhhhhhhccccccchhccchhhhhhhhhhhhhhhhhhccccc	0.554667
PsAvh163	ccccchhhhhhhhhhhhhhccccchheeeehhhhhhccccccccchhhcccccchhhhhhhhhhhhhhhhhhhhhhhhhhhhhhhhcchhhhhhhhcccccccccccccchhhhhhhhhhhcccccccceeeeeeccccccchhhhhhhhhhhhcchhhhhhhhhhhhhhhhhhhhcccchhhhhhhhcccccchhhhhhhhhhhhhhhhhhhhcccccchhhhhhhhhhccchhhhhhhhhhhccccchhhhhhhhhhhhhhhhhhcccchhhhhhhhccchhhhhhhhcccchhhhhhhhhhccccchhhhhhhhhhhhhccchhhhhhhhhhccccchhhhhhhhhhhhhhhhhccccchhhhhhhhccccccccchhhhhhhhhhhhhhhhhccc…	0.65873	cccchhhhhhhhhhhhhccccchhhhhhhhccccccccccccccccccccccccccchhhhhhhhhhhhhhhhhhhhhhhhhhhhhcchhhhhhhhhcccchhhhcccccchhhhhhhhhhhcccccceeeeeeeecccccchhhhhhhhhhecccchhhhhhhhhhhhhhhcccccccchhhhhhhhhhhcchhhhhhhhhhhhhhhhhhhhccccceeeehhhhhhcccccchhhhhhhhhhhhhhhhhhhhhhhhhhhhhhhhccccchhhhhhhhhccccchhhhhhcchhhhhhhhhhhcccccchhhhhhhhhhhhhcchhhhhhhhhhcccccchhhhhhhhhhhcccccccccchhhhhhhhhhccccceeeeehhhhhhhhhhhhhhhec…	0.630952	Ps_139923	cchhhhhhhhhhhhhhcccccccccccchhhhhhhhcccccccccccccchhhhhcccccccccchhhhhhhhhhhhhcccccccccccchhhhhhhhhhhhhccccccc	0.481818	PITG_17214	chhhhhhhhhhhhhhhhhhchcccccccccchhhcccccchhhhhhcceeecccccccccchhhhhhhhhhhhhhhhhhhhhhhhhhhhhhhhhhhhhhhhhhhhhhhhhhhhhhhhhhhhhhcccccccccceeeeecccccccccccchhhhccc	0.598726	PITG_04388	cchhhhhhhhhhhhccccchhhhhhhcccchhccccccccchhhhcccccccchcccchhhhhhhhhhhhhhhhhhhhhhhhhcccchhhhhccccccchhhhhhhhhhhhhhhhhhcccchhhhhhhhhhhhhhhcchhhhhhhhhhhhhccchhhhhhhhhhhhhhhhhhcccchhhhhhhhccccccccccchccccchhhhhhhhhhhhccccccchhhhhhhhhhhccccchhhhhhhhhhhhhhhhhhhhhhhhhhhhhhccchhhhhhhhhcccccccccchhhhhhhhhhhhhcccc	0.668852	PrAvh_5	chhhhhhhhhhhhhhehccccccccccccchhhhhcchhhhhhhhhhhhhccccchhhhhcccccccccccccccccccchchcccccchhhhhhhhhhhcchhhhhhhhhhhhhhhhhhcccchhhhhhhhhcccccchhhhhhhhhhheeeeeeeccccc	0.549383	Pr_83583	cchhhhhhhhcheeeecccccecceecccccchhhhhhhhcchcccccccccchhhhhhhhhhhhhheeeeecccccchhhhhhhhccccccccccccccchhhhhhhhhhccccccccccccccccceeeeeccccccccccchhhhhhhhhhhhhhhcccceeccccccccccchhhhhhhhhhhhhccccchhhhhhccccccccccchhhhhhhhhhhhhhhhccc	0.434783	scaffold_24_F357	cchhhhhhhhhhhhhcccceeeeeccccccccccchcccccccceeeeccccccchhhcccchhhhhhhhcccccchhhhhhhhhccccccchccceeeccchhhhhhhhhhhhhhhhhccccccc	0.412698	Pc_114012	ccchhhhhhhhhhhhhheecccccccccceeeecccccccccccccchhhhcccccccccchccccceechccchhhhhhhhhhhhcccchhhhhhhhhhhcccchhhhhhhhhhhhccccchhhcchhhcccc	0.455224	HaRxL29	cceeeehhhhhhhhhhhhhhheeeccccccccccccchhhhhhhhhcccchhhhhhhhhhhhhhhhhhhhhhhhhhhcccccccecccchcccccchhhhhhhhcccchhhhhhhhhhhccccchhhhhhhhhcccccccceeeeeccccchhhhhhhhhhhhhhhheeeccccc	0.548571	Hp714111	cceeeeeeehhhhhhhccccccccccccceecccccccccccccccccccccccccccccccchhhhhhhhhhhhhccccchhhccccccchhhhhhhhhhhhhhccchhhhhhhhhhhhhhhhhhhccccceehhhhhhhhhhhhhhhhhhhhccccccchhhhhhhhhhhhhhhhhhhhhhhhhccccccheeeeeccccccccccceeeeeeeccccccceeeehhhhcccccccccchhhhhhhhhhhccccchhhhhhhhhhhhhhhhhhhhhhhcccccccccccccccchhheeeeeeeccccccccccchhhhhhhhhhhchhccccccceehhhhhhhhhhhhhhhhhhhhccccccchhhhhhhhhhhcccccccccchhhhhhhhhhh…	0.503563	contig45726	cchhhhhhhhhhhhhhhhhhhhhhhcccccchcchhhhhhhhhhhhcccccceeeeeeehccccccchhhhhhhhhhcccccccchhhhhhhccccchhhhhhhhhhccccccccc	0.551724	contig24419	cchhhhhhhhhhhhhhccchhhhccccccccccccccceeecccceeeeeeccchhhhhhhhcchhhhhhhhhhhhhhhhhhhhhhhhhccccccchhhhhhhhhhhhhhccccccchhhhhhhhhhhhhhhccceeeeeeeeccccchhhhhhhhhhhhhhhhhhhhcccccccccccchhhhhhhhhhhhhhhhhhhhhchccchhhhhhhhhhhhhhhhhhhhhhhhhhhhhccccchhhhhhhccccchhhhhhhhhhhchhccccccccccchhhhhhhhhhccccchhhhhhhhhhhhchhhhhhhhhhhhhccccccchhhhhhhhhhhhhhhhhhhcccccccccccccccccccccccccchhcchhcccccceeeccccccchhhhhhh…	0.587558
PsAvh151	cchhhhhhhhhhhhhhhhhhccccccccccccccccchhhccccccccccchhhcccccccchhhhcccchhhhhhhhcccceeeccchhhhhhhhhccchhhhhhhhhhhchhhhhhhhchhhhhhhhhhhhhcccccccceeeehhhhhhcchhhhhhhhhhhhhhcchhhhhhhhhhhhhhhhhccccchhhhhhhhccchhhhhhhhhhhhhhhhhhhhhhcccchhhhhhhhhhhccchhhhhhhhhccccchhhhhhhhhhhhhhhhhhhcccchhhhhhhhccccchhhhhhccchhhhhhhhhhhhccccchhhhhhhhhhhhhchhhhhhhhhhhhccccchhhhhhhhhhhhhccccc	0.671196	cchhhhhhhhhhhhhhhhhcccccccccccccccchhhhhccccccccccchhhhcccccccchhhhhhhhhhhhhccccceeeeccchhhhhhhhhccchhhhhhhhhhhhhhhhhhhcccchhhhhhhhhhhhcccchhhhhhhhhhhhhhchhhhhhhhhhhhhhhhhhhhhhhhhhhhhhhhcccccchhhhhhhhhhccccceeeeecchhhhhhhhhhhhccchhhhhhhhhhhccchhhhhhhhccccccceeeeeeechhhhhhhhhhhccchhhhhhhhhhhhhhhhhccccchhhhhhhhhhhcccccchhhhhhhhhhhhhhhhhhhhhhhhhhhcccccchhhhhhhhhhcccccc	0.657609	Ps_134429	cchhhhhhhhhhhhhhcccccccccccchhhhhhcccccccccccccccchhhhhhcccccccchhhhhhhhhhhhhcccccccccccchhhhhhhhhhhhhccccccc	0.477064	PITG_17217	chhhhhhhhhhhhhhhhhhcccccccccccchhhccccchhhhhhhhhheccccccccccchhhhhhhhhhhhhhhhhhhhccccccccc	0.566667	PITG_15105	cchhhhhhhhhhhhhhhcccccccccccccccccccccchhhhhcccccccccceeeeeccccchhhhhhhhhhhhhhhhhhhhhhhhhccccccchhhhhhhhhhhhhhcccchhhhhhhcccchhhhhhhhhhhhccccchhhhhhhhhhhcccchhhhhhhhhhhhccchhhhhhhhhhhhhhhhhhhhccccchhhhhhhhccccccchcccchhhhhhhhhhhhhhccccchhhhhhhhhhccchhhhhhhhhhhccccchhhhhhhhhhhhhhhhhcccccccchhhhhhhhhhhhhhhhhcchhhhhhhhhhhhhcccccceehhhhhhhhccchhhhhhhhhhcccccchhhhhhhhhhhhhhhhhcccchhhhhhhcccccccccccchh…	0.668588	PrAvh_6	cchhhhhhhhhhhhhhhccccccccccchhhcccccccccccccccccchhccceeecccccccccchhhhhhhhhhhhhhhhhhhhhhhhcchhhhhhhhhhhccccceeeeeecccccccccccccccccccchhhhhhhhccccchhhhhhhhhhhhhhhcc	0.472727	Pr_83373	ccchhhhhhhhhheeeeccccccccccccccccccccchhhhhhhhhhhhhccccccccchcccccccchhhhhhhhccchhhhhhhhhhhhhhhcccchhcheecccceecccccccccccccchhhhhhhhhcccchhhhhhhhhhhhhhhhhhhhhhhhhcchchhhhhhhhhhhhhcchhhhhhhhhhhhcccchhhhhhhhhhcccccccchhhhhhhhhhhhhhhcccc	0.574468	scaffold_157_F14	cchhhhhhhhhhhhhhhcccccccchhhhhhhhhccccccccchhhhhhhhhhhcccccchhhhhhchhhhhhhhhhhhhhhhcccccchhhhhhhhccccchhhhhhhhhhcccchhhhhhhccc	0.650794	Pc_114071	cchhhhhhhhhhhhhheecccccccccceeeeeecccccccccchhhhcccccccccccccccchhhhhhchhhhhhhhhhhhcccchhhhhhhhhhhcccchhhhhhhhhhcccchhhhhhhhhhccc	0.51938	HaRxL30	ccccchhhhhhhhhhhhccccccccccccccccchhhhhhchhhhhchhhhhccccccccchhhhhccccccccchhhhhcccchhhhhhhcccccchhhhhhhhhhhhhhhhhhhhhhhhhhhhhhhhhhhhhhhhccccccccccccceeeeehhhhhhhccchhhhhhhhhhhhhhhhhhhhhhhhhhhcccchcccc	0.597015	Hp707436	cchhhhhhhhhhhhhhhhhhhhhhhhhcchhhhhhhhhhcccccceccccccccheeccccccccchhccccccccccccchhhhhhcchhhhhhhhheehhhhcheeehcccccceeeeeecccccccccccchhhhhhhcccccccccccccccccchhhccccccccccchhcchhhhhhhccccccccccceccchhhhhhhhhhhhhhhhhhhhhhhhhhhhhhhhhhhhchheeeehccccceeeccccccchhhhhhhccccchhhhhhhcccccccccc	0.456446	contig48006	cchhhhhhhhhhhhhhhhhhhhhccccccccccccccccchhhhhhhhhchhccccccccccchhhhhhhhhccchhhcchhhhhhhhcccc	0.565217	contig25695	cceehhhhhhhhhhhhccccceeeehhhhhhhhhhhccccccccchhhhhcccccchhhhhhhhhhhhhhhhhhcccchhhhhhhhhhccchhhhhhccccccccccccccccccccccccchhhhhhhhhhhhhhchhhhhhhhhhhhcccchhhhhhhhhhhhhccceeeehhhhhhhhhhccccchhhhhhhhhhcccccchhhhhhhhhhchheeeecccccccchhhhhhhhhhhhccccccchhhhhhhhhhhhhhccceeccccceeecccchhhhhhhhhhhhcccccccchhhhhhhhhhhccchhhhhhhhccccccccccccccc	0.565476
PsAvh348	cchhhhhhhhhhhhhhcccccccccccccccceccccccccchhhhhhhhhcccccccccccccccccccccccccchhcccchhhhhhhhhhhcccccccceeeeeeecccchhcccccceeeeeeeehhhheceeecccccceeeeeeecccccchhhhhhhhhhcccchhhhhhhhhhhhcccccccchhhhhhhhhhcccccceeeeecccccccccccccccchhhheeecccccccccccccchhhhhhhhccccchhhhhhhhhhhhhhhhhhhhhhhhhhhhhhhhcccccccccccccccccceeeeeecccceehhhhhceeeeeeccccchhhhhhhhhhhcccccchhhhhhhhhhccc	0.38814	cchhhhhhhhhhhhhhhcccccccccccccceeeccccccchhhhhhhhhhccccccccccccccccccccccchhhhhhhcchhhhhhhhhhhcccccchhhhhhhhhhhhhhhcccccceeeehhhhhhhhccceeecccceeeeeeeecccccchhhhhhhhhhhcccccchhhhhhhhhhccccccceeeeehhhhccccchhhhheecccccccccccccchhhhhhhhhcccccccccccchhhhhhhhhhhcccchhhhhhhhhhhhhhhhhhhhhhhhhhhhhhhcccccccchhhhhhcccchhhheeeccchhhhhhhhhheeeeecccchhhhhhhhhhhhcccccchhhhhhhhhhccc	0.509434	Ps_138594	cccchhhhhhhccccccccccccccccccccchhhhhhhhhhhhhchhccccccccchhhhccccccccchhhhhheeeecccccccheecccccchhhhhhhcchhhhhhhhhcccccccceeeeeeccccccchhhhhhhhccc	0.390411	PITG_18487	cchhhhhhhhhhhhhhhhhchcccccccccchhhcccccchhhhhhcceeecccccccccchhhhhhhhhhhhhhhhhhhhhhhhhhhhhhhhhhhhhhhhhhhhhhhhhhhhhhhhhhhhhhcccccccccceeeeecccccccccccchhhhccc	0.592357	PITG_23035	ccchhhhhhhhhhhhhccccchhhcccccccccchhhhhhhhhhhccccccccccchhhhhhhhhcccchhhhhhhccccccchhhhhhhhhhhhhhhhhhhcccccchhhhhhhhhhhhcchhhhhhhhhhhhhcccchhhhhhhhhhhhhhhhhcccchhhhhhhhcccccccccccccccchhhhhhhhhcccccccchhhhhhhhhhcchhhhhhhhhhhccchhhhhhhhhhhhhhhhhhhhhccchhhhhhhhhccccccceeeeeeeehhccccccccchhhhhhhhhhhhhcccchhhhhhhhccccchhhhhhchhhhhhhhhhhhhhccccchhhhhhhhhhhhccchhhhhhhhhhhccccchhhhhhhhhhhhhhhhhcccchhhhh…	0.668094	PrAvh_9	cchhhhhhhhhhhhhhhhhhcccccccccccccchhhhhhhhhhhhhhhhhhhhhhccccccccchhhhcccccccchhhhhhcccccchhhhhhhhhhhcccchhhhhhhhccccchhhhhhhhhhhhhhhhhhhhhhhhhhcchhhhhhhhhhhhhhhhhhccchhhhhhhccc	0.681818	Pr_83274	chhhhhhhhhhhhcccceeeccccccccchhhhhcccccccchhhhhccccccccccccccccccccccccccchheecccccccchchhhhhhhhhhhhhccccccccchhcccccchhhhhhhhcchhhhhcccchccccccccccchhcccccccccceeeeccccchhhhhhhhhhchhhhhhhhhhhhhccccccccceeeeeeccceeeeecccccccccchhhhhhhhhhhhhccccchhhhhhhhhhcchhhhhhhhhhccchhhhhhhhhhhcccccecccccchhhhhhhhhhhhhhhhhhhhhhhhhhhccc	0.464396	scaffold_5_F1732	ccchhhhhhhhhhhhhhccccccccccccchhhhhhhhhhhhhhhhhccccccchhhhhhhhhhccccccccccccccccccchhhccchccccchhhhhhhhhhhhhhhhhhhhhhhhhhccccchhhhhhhhhhhhhhhhhhchccccccceeeeeeeeccccccccchhhhhhhhhhhhhcccc	0.550802	Pc_114125	ccchhhhhhhhhhhhhhecccccccchhhhhhhhhhcccccccchhhhhhcccchhhhhhhhhhhhhhhhhhhhcccchhhhhhhhhhhcccchhhhhhhhcccccccccccccceeeeccc	0.565574	HaRxL31	chhhhhhhhhhhccchhhhhhhhhhccccccccccccchhhhhhhhhhhhhhcccccccccccccceeeechhhhhhhcchhhhhhhhhhhhhhhhhhcccccchhhhhhhhhchhhhhhhhhhhhhhhhhhhhhhhhhcchhhhhhhhhhhhhhhcccccchhhhhhhhhccccccccccccccchhhhhhhhhhhhhhhhhccccchhhhhhhhccccccccccchhhhhhhhhhhhhhhhhhhhhhhcchhhhhhhhhhhhhhhhhhhhhhhhheeeeccccccccccccceeehhhhhcccchhhhccccccccceeecccccceeeeeecccccccchhhhhhhhcccccccccchchccccccc	0.567568	Hp702383	chhhhhhhhhhhhhhhhccccccccccceeeeehhcccccchcccccccccccccccccccccccchhhhhhhhcccchhhhhhhhhhhhhhhhhhccccceehhhhhhhhhhhhhcccccccchhhhhhhhhhhhhhhcccccccccccccchhhhhhhhhccc	0.49697	contig49490	chhhhhhhhhhhhhhhhhhhcccccccccccccccccccchhhhhhhhhhccccchhhhhhhhcchhhhhhhhccccccccchhhhhhhhhhcccchhhhhhhhhhhhhhhhhhhhhhcccecccchhhhhhhhhhhhhhhhhhhhhhhccccchhhhhhhhhhhhhhhhhhhhhhccccccccc	0.659459	contig35745	cchhhhhhhhhhhhhhhhhccccccccccccccccccccccccccccccceecccccccccccccccccchhhhhhhhhhccchhhhhhhhhhhhcccchhhhhhhhhhhhhhhhhhhhhhhhhhhhhhhhhhccccccchhhhhhhchhhhhhhhhccchhhhhhhhhhccccccccchhhhhhhhhhhhhchhhhhhhhhhhccchhheeeeeeeecccccccchhhhhhhhhhhhcc	0.575
PsAvh152	cceeeeehhhhheeeeeeccccccccccccccccccccceccccccchhhcccchhhhhhhcccchhhhhhhhhhhhhccccchhhhhccccchhhhhhhcchhhhhhhhhhhhhhcccchhhhhhhhhhhcccchhhhhhhhhhhhcccchhhhhhhhhhhhhhhhccccchhhhhhhhcccccchhhhcchhhhhhhhhhhhhhcccchhhhhhhhhhhhhccchhhhhhhhhhhcccccchhhhhhhhhhhhhhhhhcccchhhhhhhecccccccccccccchhhhhhhhhhhhcccccccchhhhhhhhhcchhhhhhhhhhhccccchhhhhhhhhhhhhccccchhhhhhhhcchhhhhhhhhhhhcccccccccccceeeeecc	0.591837	cehhhhhhhhhhhhhhcccccccceeeeeccccccceeeeeeccccccccccccchhhhhhhcccchhhhhhhhhhhhhccccccceeeeeeeeecccccccccchhhhhhhhhhhhhccchhhhhhhhhhhcchhhhhhhhhhhhhhcchhhhhhhhhhhhhhhccccccchhhhhhhhhhhhhhcccccccchhhhhcccccccccchhhhhhhhhhhhhhhhhhhhhhhhhhhcccccccchhhhhhhhhhhhhhcccccccccccccccccccccccccccchhhhhhhhhhhccccccchhhhhhhhhhhccchhhhhhhhhhcccchhhhhhhhhhhhhccccccccccccccccchhhhhhhhheeccccccccccceeeeeeec	0.512755	Ps_135626	ccchhhhhhhhhhhhhhcchchhccccccceeeeccchhchhhccccccccccccccccchhhhhhhhhhhccchhhhhhhhhhhhcccchhhhhhhcccchhhhhhhhhhhhhhhhhhhhhhhhhcc	0.601562	PITG_07741	chhhhhhhhhhhhhccccccccccceeccccccchhhccccccccccccccccccccccchhhhhhhhhhhhhhhhhcccchhhhhhhhhcccchhhhhhhhhhhhhhhhccccc	0.504348	PITG_16195	ccccccchhhhhhhhhhhhhhhhhhhhhccccceeeecccccccccchhhhhhhhhhhhhhhhhhhecccchhhhcccchhhhhhhhhhhhhhhhhhhcccchhhhhhcccccchhhcccchhhhhhhhhhhhcccccccchheehhhcccchhhhhhhhhhhhhccchhhhhhhhhhhhhhhhhccccchhhhhhhhhccccccccccchhhhhhhhhhhhhcccccchhhhhhhhcccchhhhhhhhhhhcchhhhhhhhhhhhhhhhhhhhccccchhhhhhhhhccccchhhhhchhhhhhhhhhhhhhccccchhhhhhhhhccchhhhhhhhhhhhccccchhhhhhhhhhhhhhhhhcccchhhhhhhccccccccchhhhhhhhhhhhhhh…	0.667976	PrAvh_13	cchhhhhhhhhhhhhhccccccccccchhhhcccccceecccccceeccccccccccccchhhhhccchhhhhhhhhhhhhhcccchhhhhhhhhhhhccchhhhhhhhhhhhhhhccccccccccccceeeeeecccccchhhhhhhhhhhhhhhhhhhcc	0.512346	Pr_83086	cchhhhhhhhhhhhhhcccchhhhhhhhhhhhhhhhhhhhhhhhhhccccccccccccccccccchhhhhheeehhhhcccccccchhhhhhhhhhhhhhhhhhhhhhhhhhhccccccheehccccccccccccccccchhhhhhhhhhhhhhhccccchhhhhhhhhhhhcchhhhhhhhhhhhhhhhhhhhhhhhhhhhcccccccchhhhccchhhccccccccchhhhhhhhhhhhhhhhccccc	0.628	scaffold_28_F919	cchhhhhhhhhhhhhhccccchhhhhhhhheeeeeeeeeecccchhhhhhhhhhhhhhccccchhhhhhhhhhhhhhhhhhcccccccccccccccccccccccccccchhhhhhcceeeeecccccccchhhhhhhhhhchccchhhhcccccccccccccceehhhhhhcccccccccccceccccchhhhhhhhhheeeeeccccchhhhhhhhhhhhhhhccccceecccchhhhhhhhhhhhhhhhccccccchchhhhhhhhhhhhhhhhcccchhhhhhhhhhhhhhhhhhhccccccccehhhhhhhhhhhhhhhhhhhhhhhhhhhhhhhhhhccccchhhhhhhhhhhhhhhhhhhhhhhhhhcccchhhhhhhhhhhhhhhhhccccc…	0.651968	Pc_114163	cchhhhhhhhhhhhhheeecccccccccceeeeecccccccccchhhhcccccccccchhhccchhhhhcchhhhhhhhhhhhcccchhhhhhhhhhhcccchhhhhhhhchhhccccchhhhhhhhhhccc	0.530303	HaRxL33	cccchhhhhhhhhhhhhhhcccceccccccccccchhhhhhhccccccchhhhhcccccccccccccchhhhhhhhhhchhhhhhhhhhhchhhhhhhcchhhhhhhhhhhhcccccccccchhhhhhhccccccchchhhhhhhhhhhhhhhccccccccceeeccchhhhhhcccccceeccccccccccccceeeeeeccccccccchhhhhhhhhhhhhhhhhcchhhhhhhhhhhhcccccccccc	0.498008	Hp713505	ccchhhhhhhhhhhhhchcccccceeecceeeecccccceehchcccccchhhhhhhhhhhhhhhhhhhhhhhhhhhhhhhhhhhhhhhcccccccccchhhhhhhhhhhhhcchhhhhhhhhhhhhhhhhhhhhccccchhhhhchhhhhhhhhhhhhhccccchhhhhhhhhccccccccceeeccchhhhhhhhhcccccchccccccccccceeeecccccccccccccccccccccccccccccccccccchhhhhhhhhhhhhhhhhhhhceeeecccc	0.515789	contig50948	chhhhhhhhhhhheeeeecccccceeeeeccccccccccccccccccccccccchhhhhhhhhhhhheccccccccccccchhhhhhhhhhhhhhhhhhhhhhhhhhhhhhhhhcccc	0.491525	contig46806	ccehhhhhhhhhhhhhccccchhhhhhccccccccccccccceeeeeccceccccccchhhhhhhhhhhhhhhcccccchhhhhhhhhhhhcccchhhhhhhhhhhhhhhhhhcc	0.556522
PsAvh155	cccccccchhhhhhhhhhhhhcccccccceeeeccccccccccccccccceeeccccccccccccccccchccccccccchhhhhhhhhhhhhhhhhhhhhhhhcccchhhhhhhhhhhhhhhhhhhhhccccchhhhhhhhhhhhhcccchhhhhhhhhhhhhhhhhhhhhhhhhhhhhhhhccccchhhhhhheccccccccccccchhhhhhhhhhhhccccchhhhhhhhhhhhhhcccchhhhhhhhhhhhhcccchhhhhhhhhhhhhhhhhhhhhhhhhhhccccccccccccchhhhhhhhhhhhccccchhhhhhhhhhhccccchhhhhhhhhcccccchhhhhhhhhhhhhhhhhhhhccccchhhhccccccceeeeeeccccccc	0.585427	cccccccchhhhhhhhhhhhhccccccceeeeeecccccccccccccccceeeeccccccccccccccccccccccccccchhhhhhhhhcchhhhhhhhhhhhccccchhhhhcchhhhhhhheeeeeeeccccccceeeeeeehhccchhhhhhhhhhhhhhhhhhhhhhhhhhhhhhhhhhhhccccceeeeeeeecccccceecchhhhhhhhhhhcccccchhhhhhhhhhhhhhhhcchhhhhhhhhhhhhcccccchhhhhhhhhhhhccccchhhhhhhhhhcccccccccccchhhhhhhhhhhhcccchhhhhhhhhhhhhhccchhhhhhhhccccccchhhhhhhhhhhhhhhhhhccccccccccccccceeehhhhhhhhhhcc	0.525126	Ps_137514	cchhhhhhhhhhhhhhhhhhhhhhhhhhhhhhhhhhhhhcccccccccccchhhhhhhhhhhhccchhhhhhhhhhchhhhhhhhhhhhhcccchhhhhhhhhhcchhhhhchhhhhhchhhhhhhcccc	0.769231	PITG_23131	cccceeehhhhhhhhhhhhhhhccchhhhhchhhhhhcccccccccccccceeecccccccchhhhhhccchhhhhhhhhhhcchhhhhhhhhhhhhhhccchhhhhhhhhhhhhcccc	0.596639	PITG_12816	cchhhhhhhhhhhhhhhhccchhhhhhhhhhhcccccccccchhhhhhhhhhhhhhcccccccchhhchhhhhhhhhhccc	0.666667	PrAvh_15	cchhhhhhhhhhhhhhhcccchhhhhhhhhhhhcccccccchhhhhccccchhhhcccecccccccccccchhhhcchchhhhhhhhhhhhhhhhheeecccccccchhhhhhhhhhcccccchhhhhhhhhhhhhhhcccccccccccccccchcccccccccccchhhhhhhhhhhcccc	0.521978	Pr_82880	ccchhhhhhhhhhhhhhcccccccchhhhhhhhhccccccccccccccccceccccccchhhhhhhhhhhhhhhhhhhhhccccccccchhhhhhhhcccchhhhhhhhccceeeccccccc	0.491803	scaffold_475_R2	ccchhhhhhhhhhhhhhhhcccccccccceeeeeecccccccccccchhhhhhhhhhhhhhhhhhhhcchhhhhhhhhccccceeehhhhhccccchchhhhhhhhhhhhhcccc	0.556522	Pc_115167	cchhhhhhhhhhhhhhhhccccchhhhhhhhhhhccccccccchhhhhcchhhhhhhhhhhhcccccccccccceeeeeeccccchhhhhhhccccccccccccccccehhhhhcccchhhhcccccccc	0.461538	HaRxL39	ccccchhhhhhhhhhhhccccccccccccccccchhhhhhchhcccchhhhhcccccccccchcccchhhhhhhhhhhhhhhhhcccccccccceeeecccccccchhhhhhhhhhhhhhhhccccchhhhhhhhhhhhhhhhhhhhhhhhhhhhhhhhhhhhcccchhhhhhhhhhhhhhhhhhhhhhhhhhhhhhhhhhhhhhhhhhhhhcccccccccccccc	0.619469	Hp701625	cchhhhhhhhhhhheeeecccccccccccccccccccccchhhhhhhhhhhhhhhhccccccccccccccchhhhhhhhhhhhhhhhhccccccchhhhchccccccccccccccccccccccccchhhhhcccccccccccchhhhhhhhhhcccccchhhhhhhhhhhhcchhhhhccceeeecccchhhhhhhhhhhhheechhhchchhhhhhhhcccccchhhhhhhhhhhhhhhhhhhcccceecccchhhhhhhhhhhhhhhhhhchhhhhhhhhhhcccccchhhhhhhhhhhhhhhhccccccchhhhcchhhhhhhhhhhhhhhhhhhhhhhhhhhhhhhhhhhhhhccccceeeeccchhhhhhhhhhhccccchhhhhhhhccchcc…	0.581047	contig53213	cchhhhhhhhhhhhhhhhhhhhhhcccchhhhhhhccccccccccccccccccceeeccchcccccchhhhhhhhhhhhhcccchhhhhhhhhhhcccccchhhhhhhhhhhhheeeccccchhhhhhhhcccccccccccchhhhhccchhhhhhhhhhhhhhhhhhhhhhhhhccchhhhhhhhhhhhhhhhccccchhcheeecccccccceeeeeeecccccc	0.546256	contig56746	ccccchhhhhhhhhhhhhhhhhhhhhccchhhhhhhhhhhhhhhhhhhhhhcccccccccchhhhhhhhhhhhhhcccceeehccccchhhhhhhhhhhhhhhhhchccccccccchhhhhhhhhhhhhccccchceeeeehccccccchhhhhhhhhhhhhhhhhccccchhhhhhhhhccccchhhhhhhhhhhhhhhhhhhhcccchhhhhhhhhhhhhhhhhhhhhccccccccceeeeecccccccccccchheeeeccccccchhhhhhhccccccchhhhhhcccccchhhhhhhhhhhhhhhhhhhhhhhhhhhccccccceeehhhccc	0.600592
PsAvh156	cchhhhhhhhhhhhhhhhhcccccceeeceeeccccccccceeeeeccccccchhhhhhccccccchhhhhhhhhhhhhhcccchhhhhhhhhhcchhhhhhhcchhhhhhhhhcccchhhhhhhhhccchhhhhhhchhhhhhhhhhhhhcccccchhhhhhhhhhcccchhhhhhhhhhccccchhhhhhhhhhhhhhhhhhcccchhhhhhhhcccchhhhhhhhccccchhhhhhhcccccchhhhhhhhhhhccccchhhhhhhhhhhhccccchhhhhhhhhhhhhhhhhcccchhhhhhcccccccccccccchhhhhhheeecc	0.620482	chhhhhhhhhhhhhhhhhcccccceeeecccccccccccceeeeeeecccccchhhhhhccccccchhhhhhhhhhhhhhcccchhhhhhhhhhhhhhhhhhhccccccccccccccchhhhhhhhhhhhhhhhhhhcchhhhhhhhhhhccccccceeeeeeeechcccccchhhhhhhccccchhhhhhhhhcccccccccccccchhhhhhhhhhccchhhhhhhhhhhhhhhhhhhhhccccchhhhhhhhhhhhhhhhhhhhhhhhhhcccchhhhhhhhhhhhhheeeeccccchhhhhhhhcccccccccccceeeeeeeeeeec	0.548193	Ps_130529	cchhhhhhhhhhhhhhcccccccchhhhhhhhhhhhhhhcccccchhhhhhheccccccccccchhhhhhhccccceeeccccccccccccccchhhhhhhhhhhhhhhhhhhhhhchhhccccccccchhhhhhhhhhhcccccccchhhhhhhhhhhhhccccc	0.554217	PITG_09216	cchhhhhhhhhhhhhhhhccccccccceecccccccccccccccccccccccccchhhhhhhhhhhhhhhhhhhhhhhhhhhhccccchhhhhhhhhhhhhhhhhcccchhhhhhhhhhhhhhhhccccchhhhhhhhhhhccccccchhhhhhhhhhhcccccccccccccccc	0.565714	PITG_18685	cchhhhhhhhhhhhhhccccccccccccchhhhhhhhhhhhhhcchhhcccccchhhhhhhhhhhhhhhhccchhhhhhhhhhhhhhhhhhhhhhhccccccccc	0.666667	PrAvh_18	cchhhhhhhhhhhhhhhhhhcccccccccccccchhhhhhhhhhhhhhhhhhhhhhccccccccchhhhccccccccchhhhccccccchhhhhhhhhhhcccchhhhhhhhcccccchhhhhhhhhhhhhhhhhhhhhhhhhcccchhhhhhhhhhhhhhhhccchhhhhhhccc	0.653409	Pr_82382	ccchhhhhhhhhhhhhcccccccccccceeccccccccccccccccchhchccceeeccccccchcccccchhhhhhhccccccccccccchhhhhhhhhcccchhhhhhhccccccccccccccchhhhhhhhheeccccccchhhhhhhhhhhhcchhhhhhhhhhccchhhhhhhhhhhhhhhhhhhhcccchhhhhhhhhhcccccccccccheehhhhhhhhhhcc	0.484848	scaffold_68_R31	ccchhhhhhhhhhhhhhhhhchccccccccchhhhhhhhhhcccccccccceeeeeeeccccccccccccccccchhhcccchhhhhhhhhhccccchhhhhhhhchhhhhhhhhhcccccccccchhhhhhhhccc	0.489051	Pc_115655	ccchhhhhhhhhhhhhhcccchcccccccccceeeeecccccccccccccccccccccccccccchhhhhhhhhhhhhhhchhhhhhhhhhhccchhhhhhhchhhhhhhhhhcchhhhhhhhhhhhhcccccccceeeeehhhhcccchhhhhhhhhhhhcchhhhhhhhhhhhhhhhhhhhhcccchhhhhhhhccccccccccccchhhhhhhhhhhhhccccchhhhhhhhhhccchhhhhhhhhhhccccchhhhhhhhhhhhhhhhhhcccchhhhhhhhhhhhhhhhccccceeeeehhhhcccccccccccccccchhhhcccc	0.578313	HaRxL41	ccccchhhhhhhhhhhhccccccccccccccccchhhhhhchhcccchhhhhhcccccccchhhhhhhhhhhhhhhhhhhhhhhhchhhhhhhhhhhhhhhhccceeeeeeccccchhhhhhhhhhhhhhccchhhhhhhhhhhhhhhcc	0.633333	Hp708712	cccceeeeehhcccccccccccchhhhhcccccccchcccccccceeeeeecccccccccccccchhhhhhhhhhhhcccccccchhhhhhhhhhhhhhhhhhhhhhhhhhhhhhhhhhhhhhhhhhccccccccccchchhhhhhhhhhhhccchhhhhhhhhhhcccccccchhhhhhhhhhhhhhcchhhhhhhhhhhhhhhhhhcchhhhhhccchhhhhhhhhhhhhhhhhhhhcc	0.59751	contig46714	ccccccccccccccccccccccchccccccccccccccchhhhhhhhhhhhhhhhhhhhhhhhhhhccccchhhhhhhhhhchhhhhhhhhhhhhccchhhhhhhhhhhcccccchhhhhhhhhhhhcccccchhhhhhhhhhhhccchhhhhhhccccchhhhhhhheeeeeecccceeeeeeeccchhhhhhcc	0.545918	contig04427	ccchhhhhhhhhhhhhhhhhhhccccccccccccccccceeeecceeecceeeeccccchccccccccccchhhhhhhhhhhcccceeeeehhhhhhhhhhhhhhhccccchhhhhhhhhhhhchhhhhccchhhhhhhhhhhhhhhhhhhhhhhhhccchhhhhhhhhhcccceehhccccchhhhhhhhhhhcccccchhhhhccccccchhhhhhhhhhhhccccccceeeeeeeccccchhhhhhhhhhchhhhhhhhhccccccccchhhhhhhhhhccchhhhhhhhhhhhcchhhhhhhhhhhhhhhhhhhhhhhhhhhhhhhhhhccccccccccccccccccccc	0.573446
PsAvh356	cccchhhhhhhhhhhhhhhhhhhhccccccccccccccchhhccccchhhhhhhhcccccchhhhhhhhhhhhhhhhhccccchhhhhhhhccchhhhhhhhhhchhhhhhhhhhhhhhccccchhhhhhhhhhhhccccchhhhhhhhhhhccccchhhhhhhhhhhhhhhhhcccchhhhhhhcccchhhhhhhhhhhhhhhhhhhhhhcccchhhhhhhhhhcccchhhhhhhhhhhcccccchhhhhhhhhhhhhhccccchhhhhhhhcccccccchccccchhhhhhhhhhhhccccchhhhhhhhhccchhhhhhhhhhhccccchhhhhhhcchhhhhhcccccccceeeeeeeeccc	0.650273	cccchhhhhhhhhhhhhhhhhhccccccccccccccccccccccccchhhhhhhhhccccccccccccccchhhhcccccccchhhhhhhhhhhhhhhhcccccccccchhhhhhhcccccccchhhhhhhhhhhhhhhhhhhhhhhhhhhhhhhhhhhhhhhhhhhhhhhhhhccccchhhhhhhhhhhhhhhhhhhhhhhhhhhhhcccccchhhhhhhhhhhhhcccchhhhhccccccccccchhhhhhhhhhcccccccchhhhhhhhhccccccccccccchhhhhhhhhhcccccchhhhhhhhhcccccceeeeeeecchhhhhhhhhhhhhhhhhhhhhhhcccccceeeeeeeecc	0.579235	Ps_136280	cchhhhhhhhhhhhhhcccccccccchhhhhhhhhhcccccceeeeecccchhhhheecchhhhhhhhhhcccchhhhhhhhhhhhcccchhhhhhhhhhhccccchhhhhhhhhhhccccccccc	0.579365	PITG_09754	chhhhhhhhhhhhhhhhhccccchhhhcccceehhccccchhhhhcccceeeeccccccccccccceecccccchhhhhhhhhhhhhhhhhhccc	0.484211	PITG_22604	cchhhhhhhhhhhhhhccccccccccccchhhhhhhhhhhhhhcchhhcccccchhhhhhhhhhhhhhhhccchhhhhhhhhhhhhhhhhhhhhhhccccccccc	0.666667	PrAvh_20	cccchhhhhhhhhhhccccccccccceeeeecccccchhhhhhhccchhhhhhhcccccccccccccccccccccchhhhhhhhchccccccccccccccccccchhhhhhhhhhhhhhcccchhhhhhhhhhhccccccchhhhcchhhcccchhhhhhhhhhhccccccchhhhhhhhhhhhhhccccccccccccchhhhhhhhhcccchhhhhhhhhhhhcccchhhhhhhhccchhhhcccccchhhhhhhhhhhhcccccccccccceeeeeeecccc	0.478873	Pr_82381	cchhhhhhhhhhhhhhhhhhhhhcchehhhhcccccchhhhhhhhcccccccccccceeeecchhhhhcccccccccccchhhhhccccchhhhhhhhhhcccccchhccccccchhhhhecccchchhhhccccchhhhhhhhhhhhcccchhhhhhhhhhhcchhhhhhhhhhhhhcccchhhhhccccccccchhhhhcccchhhhhhhcccccccccchhhhhhhhhhhhhhcchhhhhhhhhhhhhhhhhhhhhhhhhhhhhhhcc	0.605166	scaffold_13_R95	cchhhhhhhhhhhhhhhcccccccchhhhhhhhhhhhhhhhhhhhcccccchhcccccccccccchhhhhhhhhcccchhhhhhhhhhhhhhhhhhhhhhhcchhhhhhhcccchhhhhhhhhhcccccccccccchhhhhhhhhhhhhhcccccccccc	0.625	Pc_115786	cchhhhhhhhhhhhhhhcccchhhhhhhhccccccccceccccccccccchhhhhhhhhhhhhhhhhhhhhhhhcccceeecchhhcccchhhhhhhhhhhhhccchhhhhhhccccchhhhhccccchhhhhhhhhhhhhhhhhhccchhhhccccchhcchhhhhhhhhccccccc	0.606742	HaRxL46	cchhhhhhhhhhhhhhcccceecccccccccccccccccccchhhhhhhhhhhhhhccccccccccccccccccccccccccchhhhhhhhchhchhchhhhhhhhhhhhhhhhhccchhhhhhccceeeeecccccchhhhhhhhhhhhhhhhccchhhhhhhhhccceeeccccccchhhhhhhhhhhhhhhhcchhhhhhhhhhhhhcccccchchhhhhhhhhhhhhhhhhhhhcccccchhhhhhhhhhhhhhhhccc	0.585551	Hp712141	cceeeeehhhhhhheeeecccccccceeeeeeccccccccccchhhhhhhhhhccccccccccccchhhhhhhhhhhhhhhhccccchhhhhhhhhhhhhhhhhhhhhhhhhhhccccccccchhhhhhhhhhhhhhhccccccceeeccccccccccccchhhhhhhhhhhhhhhcccccchheecccccccccccccchhhhhhhhcccchhhhhhhhhhhccccchhhhhhhhhhccccchhhhhhhhhhhhhhhhhccccccchhhhhhhhhccccceeecccccccccchhhhhhhhhhhhhcccc	0.514469	contig09272	cchhhhhhhhhhhhhhcccccccccccccccccccccccccccccccceeeccccccccceeeeeeeccccccchhhhhhhhhhhccccccchhhhhhhhhhccchhhhhhhhhhhhhhhhhhcccceeeeeeeccccchhhhhhhhhhhhhcccccccccceeeeecccccchhhhhhhhhhhhhhhhhhhhhchhhhhhhhhhhhhcchhhhhhhhhhhhhhhcccchhhhhhhhcccchhhhhhhhhccccccccchhhhhhhhhhhhhhhhhhcccccchhhhhheccccchhhhhhccccccccchhhhhhhhhhhhhhhhhhhhcccccccccchhhhhcc	0.538905	contig04453	cccchhhhhhhhhhhhchhhhhhhhcccceeeccccchhhhhhhhhhhhhhhhccccccc	0.6
PsAvh153a1	ccchhhhhhhhhhheeecccccceeeeeecceeeccccccccchhhcccccchhhccchhhhhhhhhhhhhhhhhhhhhhhhhhhccccchhehccccchhhhhhhhhhhhhhhhhhhhhhccccccchhhhhhhhhhccchhhhhhhhhhhhhccchhhhhhhhhhhhhhhhhccccchhhhhhhcccccccccccchhhhhhhhhhhhcccccchhhhhhhhhhcccchhhhhhhhhhhhccccchhhhhhhhhhhhhhhhhcccchhhhhhhcccccchhhhhhccchhhhhhhhhccccccccchhhhhhhhhhhccchhhhhhhhhhhcccchhhhhhhhhhhhhhhhhccccccccchhhhhhcccccccccchhhhccccccccc	0.607143	ccceeeehehhhhhheecccccceeeeeccceeeeccccccchhhhhhccccchhhhhhhhhhhhhhhcccccchhhhhhhhhhhccchhhhhhhhhccchhhhhhhhhhhhhhhhhhhhcccccccchhhhhhhhhhhhchhhhhhhhhhhhcccchhhhhhhhhccceeeeeecccchhhhhhhhccccceeeeeehhhhhhhhhhhhhcchhhhhhhhhhhhccccchhhhhhhheeeccccchhhhhhhhhhhhhhhhhhhhcchhhhhhcccccchhhhhhhcchhhhhhhhhhhccccccchhhhhhhhhhhhhcchhhhhhhhhhhhcccchhhhhhhhhhhhhhhhcccccccchhhhhhhccccccccccccccccccccccc	0.596939	Ps_127119	chhhhhhhhhhhhhhhcccchhhhhhhhhhhccccccchhhhhhhhhhhhhhhhcccccccccccccccccccccccccccccccccccchhhhhhhhhhhhhccchhhhhhhhhhhcccchhhhhhhhhhhhhhcc	0.583942	PITG_01934	cchhhhhhhhhhhhhhhccccccccchcccccchhhhhhcccccccccchhhcccchhhhhhhhhhccccccchhcccccccceecchhhhhhhhhhhhhhchehhhhhhhhhhhhccchhhhhhhhhhhcc	0.568182	PITG_04052	cchhhhhhhhhhhhcccchhhhhhhhhhhccccccccccccccccchhhhhhhhhccchhhhhhhhhhhhhhhhhhhhhhhhhhhhcccchhhhhhhhccccchhhhhhcchhhhhhhhhhhhhccccchhhhhhhhcccchhhhhhhhhhhcccccchhhhhhhhhhhhhhhhhcccchhhhhhhhcccccccchhcccchhhhhhhhhhhhcccccchhhhhhhhhhhccchhhhhhhhhhhcccchhhhhhhhhhhhhhhhhhcccchhhhhhhhhhccccccccchhhhhhhhhhhhcccccccccc	0.665595	PrAvh_24	ccchhhhhhhhhhhhhcccccccccccceeccccccccccccccccchhchccceeeccccccchcccccchhhhhhhccccccccccccchhhhhhhhhcccchhhhhhhccccccccccccccchhhhhhhhheeccccccchhhhhhhhhhhhcchhhhhhhhhhccchhhhhhhhhhhhhhhhhhhhcccchhhhhhhhhhcccccccccccheehhhhhhhhhhcc	0.484848	Pr_82374	cccehhhhheeeeecccceeeeeeeeeccccccccccccchhhhhcccccchhhhhhhhhhhcccchhhhhhhhhhhhhhhhhhcccchhhhhhhhhhhhhhhhhhcchhhhhhhhhhhhhhccccccchhhhhhhhhhhcccchhhhhhhhhhhcccchhhhhhhhhhhhhhhhhhcccchhhhhhhhcccccchhhhhhhhhhhhhhhhhhhccccccccchhhhhhhhhccchhhhhhhhhhhccccchhhhhhhhhhhhhhhhhccccccecc	0.631769	scaffold_13_F221	cccchhhhhhccccccchhhhhhhhhhhhhhhcccccccccchhhhhhhhccccccccccchhhhhcchhhhhhhhcccchhhhhhhhhhhhccccccccccccccc	0.504673	Pc_116645	cchhhhhhhhhhhhhhhhcccceecccccccchhhhhhhhhhhhhccchhhhhhhhccccccccccccccchhccccccccccchhhhhhhhhhhccchhhhhhhhhhhhhhhhhccccchhhhhhcccccccccchhhhhhhhheeeeeeeeeccc	0.522293	HaRxL47	ccccchhhhhhhhhhhhccccccccccccccccchhhhhhchhhhhchhhhhcccccccchhhhhhhhhhhhhhhhhhhhhhhhhhhhhhhhhhhhhhhhhhhhhhhhhhhhhhhhhhhhhhhhhccceeeeeeeeehhhhhhhhhhhhhhhhhhhhhhhcccccccccccccc	0.666667	Hp700064	cccchhhhhhhhhhhhcceeeecccccccccccceeecccccccccccceeeeeecccccccccccccccchhhhhhhhhhhhcccceeeeeecccccccchhhhhcccchhhhhhhhhhhhhhhhhhhhhhehhhhhhhhhccccccccccccccccchhhhhhhhhhhhhhhhhcccccccccccchhhhhhcccchhhhhhhhhhccccccchhhhhhhhhhhccchhhhhhhhhhccchhhhhhhhhhhhhccccchhhhhhhhhhhhhhhhhchhhhhhhhhhhhhhccccchhhhhhhhhhhhhcccccccccchhhhhhhhhhhhhcccccccccccccccccccccccccccchhhhhhhhhhhhhccccccceeechhhhhhhhhhcccc…	0.480278	contig09828	ccheeeeehhhhhhcccccccccccccccccccccccccccccccccccceeececccccccccccchhhhhhhhhhhcccccccchhhhhhhheeeeeeeeccccccchhhhhhhhheeecccccccchhhhhhhhhhhccchhhhhhhhhhcccccchhhhhhhhhhccchhhcccccchhhhhhhccchhcchhhhhhhhhhhhcceeeeccccccccchhhhhhhhccchhhhhhhhhhccccchhhhhhhheeecccccccccchhhhhhhhhhhhhchhhhhhhhhhhhhhhhhhcccccccceeeehhhhhhhccccccchhhhhhhhhhcccccchhhhhhhhhhhhhhhhhhhhhhccccchhhhhhhhhhhccccccchhhhhhhhhhh…	0.51227	contig05600	chhhhhcccccccccccccccchhhhhhhhhhhhcchhhhhhhhccccccccccccccccchhhhhhhhhccceeeeecccccccccccccchhhhhhhhhhhhhhhhhcccccceeeeecccccceccccccccchhhhhhhccchhhhhhhhhhhhhhhhhhccceeecccccccccccccccccccccchhhhhhhhhhhhhhhhhcccc	0.43662
PsAvh153a2	ccchhhhhhhhhhheeecccccceeeeeecceeeccccccccchhhcccccchhhccchhhhhhhhhhhhhhhhhhhhhhhhhhhccccchhehccccchhhhhhhhhhhhhhhhhhhhhhccccccchhhhhhhhhhccchhhhhhhhhhhhhccchhhhhhhhhhhhhhhhhccccchhhhhhhcccccccccccchhhhhhhhhhhhcccccchhhhhhhhhhcccchhhhhhhhhhhhccccchhhhhhhhhhhhhhhhhcccchhhhhhhcccccchhhhhhccchhhhhhhhhccccccccchhhhhhhhhhhccchhhhhhhhhhhcccchhhhhhhhhhhhhhhhhccccccccchhhhhhcccccccccchhhhccccccccc	0.607143	ccceeeehehhhhhheecccccceeeeeccceeeeccccccchhhhhhccccchhhhhhhhhhhhhhhcccccchhhhhhhhhhhccchhhhhhhhhccchhhhhhhhhhhhhhhhhhhhcccccccchhhhhhhhhhhhchhhhhhhhhhhhcccchhhhhhhhhccceeeeeecccchhhhhhhhccccceeeeeehhhhhhhhhhhhhcchhhhhhhhhhhhccccchhhhhhhheeeccccchhhhhhhhhhhhhhhhhhhhcchhhhhhcccccchhhhhhhcchhhhhhhhhhhccccccchhhhhhhhhhhhhcchhhhhhhhhhhhcccchhhhhhhhhhhhhhhhcccccccchhhhhhhccccccccccccccccccccccc	0.596939	Ps_142795	ccccchhhhhhhhhhhhcccccccccccccccccccccccchcccchhhhhccccccccccccccccccccccccccccccccccceeeeeeehcccccccccchhchhhhhhhhhhhhhheccc	0.28	PITG_15114	ccchhhhhhhhhhhhhhccccccccccccccchhhhccccccchhhhhheeccccccccchhhhhhhhhhhhhhhhhhhhhhhhhhhhhheecccccccchccccccchhhhhhhcccchhhhhhhhhhhccccceeeeeeeccccchhhhhhhhhhhhcccccchhhhhhhhhhhhhhhhhhhcccchhhhhhhcccccccchhhhhhhhhhhhhhhhhhhhcccchhhhhhhhhhcccchhhhhhhhhhhhccccchhhhhhhhhhhhhhhhhccccchhhhhhhhhcccccccccccchhhhhhhhhhhcccccchhhhhhhhhhhhccchhhhhhhhhhhccccchhhhhhhhhhhhhhhhhcccchhhhhhhhccccccccccccccchhhhhh…	0.573896	PITG_14093	cchhhhhhhhhhhhhcccccccccccccceccccchhhhhhhhhhhhccccccccchhhhhhhhhhhhhhhhhhhhhhhhhhhhhhhhhhhhhccchhhhhhhhhhheccccchhhhhhhhhhhhhhcccc	0.664122	PrAvh_25	ccehhhhhhhhhhhhhhccchhchhccccccchhhhhhhhhhhcchhhhhhhhhhhccccccccccccccccccchhhhhhhhcchhhhhhhhhhcccccceeeccchhhhhhhhhhhhhhhccchhhhhhhcccccccccccccchhhhhhhhhcc	0.566879	Pr_82368	cchhhhhhhhhhhhhccccccchhhhhhhhhhhhhhhhhcccccchhehheehcccccccchchhhhhhhhhhhhhhhhhhhhhhhhhhhhhhcccchhhhhhhccccccchhhccccchhhhhhhhhhhhccccccchhhhhhhhhccccchhhhhhhhhhcccccchhhhhhhhhhhhhhhhccccchhhhhhhhccccccccccccchhhhhhhhhhhhhcccccchhhhhhhhhhhcccchhhhhhhhhhhhccchhhhhhhhhhhhhhhhhhhcccchhhhhhhhccccccccchhhhhhhhhhhhhccc	0.657143	scaffold_50_R1378	ccchhhhhhhhhhhhccccccceeeeecchhhhhhcccccccccccccccccccccccccccchhhhhhhhhhhhhcccccchhhhhhhhhccchhhhhccccccccccccccchhhhhhhhhhhhhccccccceeeeehhhhccchhhhhhhhhhhhhhcchhhhhhhhhhhhhhhhhcccchhhhhhhhcccccchhhhchhhhhhhhhhhhhhhcccccchhhhhhhhhhhccchhhhhhhhhhhccchhhhhhhhhhhhhhhhhhhcccchhhhhhhhccchhhhhhhhhhhhhhhhhhhhhhccccchhhhhhhhhhhhhccchhhhhhhhhhccccchhhhhhhhhhhhhhhhhhcccchhhhhhhhccccccchhhhhhhhhhhhhhhhhhh…	0.597846	Pc_117833	cchhhhhhhhhhhhhhhhhhhhhhhccccccccccccccccccchhhhcccccchhhhhhhhcchhhhhhhhhhhhhhhhccccccccchhhhhhhhhhhhhhccccccccchccccccccechhhhhhhhhhhhccccccccccccccceeeeehhhhhhcccccccc	0.497041	HaRxL53	ccccchhhhhhhhhhhhccccchhhhhhhhhhcccchhhhhhhhhhhhhhhhhccccchhhhccchhhhhhhhhhhccccccchhhhhhhhhhhhhccccccccchhhhhhhhhhchhcccchhhccccccchhhhhhhhhhhccchhhhhhhhhhhhhhhhhhhhhhcccccchhhhhhhhhhhheccccchhhhcccchhhhhhhhhhhhcccchhhhhhhhhhhhhhhccceecc	0.663866	Hp700278	ccccchhhhhhhhhhceeeeeeeeecccccccccccccccchhhhhhhhhhchhhhhhhhhhhhhhhhhhhhhhhhhcccccccccchhhhhhcccchhhhhhhhhhhhhhhhcccccchhhhccccccccc	0.537879	contig13165	ccccchhhhhhhhhhhcccccccchhhhhhhhhhhhhhccccccccccccccccccchhhhhhhhhhhhhhhhhhhhhhhhhhhhhhccccccccccchhhhhhhhhhhcccccccccchhhhhccccccchhheeehccccccccccceeeeeccccccccccccceecccccchhhhheeeeeehhcccccchhhhhhhhhhhhhhceeechhhhhhhhhccchhhhhhhhhhhhhhhhhhhhcccchhhhhhhhhhcchhhhhhhhhhhhhccchhhhhhhhhhhhhhhhhhhhhcccccccccchhhhhhhhhhhhhcchhhcccchhhhhhhhhhhhccccchhhhhhhhhhcccchhhhhhhhhhhhcccchhhhhhhhhhhhhhhhhhcccc…	0.658473	contig06710	cccceeeeeeeeeeeecccchhhhccccccccccccceeeeeeccccccccccccchccccccccccchhhhhhhhhhcccccccceeeeccccccchhhhhhhhhhhhhhhhhhhhhhhhhhhhhhhhhhhcchhhhhhhhhhhhhhhhcccccccchhhhhhhhhhhhhcccccchhhhhhhhhcccchhhhhhhhhhhhcccchhhhhhhhhhhhhcccchhhhhhccccchhhhhhhhhhhhhhhcccccccccchhhhhhhhhhccccccchhhhhhhhhhhhhhchhhhhhhhhhhhhhcchhhhhhhhhhhhhhhccccchhhhhhhhchcccccchhhhhhhhhhhcccchhhhhhhhhhcccchhhhhhhhhhhhhhhhhhhhhhhhccc…	0.586639
PsAvh339	ccchhhhhhhhhcccccceeeccccccccccccchhhcccccccccccccchhhhhhhhhhhhhhhhhhhhhhhhhhcccccchhcccccccccccccccccchhhhhhhhhhhcccccccceeeeehhhhcccchhhhhhhhhhhcccchhhhhhhhhhhhhhhhhhcccchhhhhhhhcccccccccccccchhhhhhhhhhhhhccccchhhhhhhhhhccchhhhhhhhhhhccccchhhhhhhhhhhhhhhhhhcccchhhhhhhhhhhhhccccchchhhhhhhhhhhhhccccchhhhhhhhhhhhhcchhhhhhhhhhhhcccchhhhhhhhhhhhhhhcccchhhhhhhhhhhhhhhhhhcccccccccccccccccc	0.591731	cchhhhhhhhhhcccchhhhhhhcccccccchhhhhhhhcceeccccccccchhhhhhhhhhhhhccchhhhhhhhhcccccchhhhhhhhhhhhhhhcccccceeeeeeccccccccchhhhhhhhhhhhhcchhhhhhhhhhhcccchhhhhhhhhcchhhhhhhccccchhhhhhhhhhhcccceeeeeehhhhhhhhhhhhhhhhhhhhhhhhhhhhhhhcchhhhhhhhhhhccchhhhhhhhhhhhhhhhhhhcccccceeeeeehhhhhhhccccccchhhhhhhhcccccccchhhhhhhhhhhhhhhhhhhhhhhhhhhhccccccceeeeeccccccchhhhhhhhhcchhhhhhcccccccceeeecccccccccc	0.599483	Ps_130530	ccchhhhhhhhhhhhhhhhhhccccccccchhhhhhhhhhcchhhhhhhhhhhhhcchhhhhcccccccchhhcccccccccchhhhhcccccccchhhhhhhccccccchhhhhhhhhhhhhhhhhccccc	0.590909	PITG_10639	cchhhhhhhhhhhhcccchhhhhhhhhhhccccccceeeeccccccchhhhhhcccccccccccccchhhhhhhhhhhhhhhhhhhhhhhhhhhhhhhhhhhhhhhhhhhhhhcccchhhhhhhhhhcccccchhhhhhhhhhhhhhhccc	0.662252	PITG_12761	ccchhhhhhhchhhhhhhhheeeeecccccccccchhhhcccccccchhcccchhhhhhhhhhhhhhhhhhhhhhhhhhhhhhhcccchhhhhhhcccchhhhhhhhhhhhhhhhhhhhhhccccceeeeehhhhcccchhhhhhhhhhhchhhhhhhhhhhhhhhhhhhhhhcccchhhhhhhhccccccchhhhcccchhhhhhhhhhhhcccccchhhhhhhhcccchhhhhhhhhhhcccccchhhhhhhhhhhhhhhhhcccchhhhhhhhcccccc	0.663121	PrAvh_28	cchhhhhhhhhhhhhcccccccccccccccccccccccccccccccchhhhccchhhhcccccchhhhhhchhhhhhhhhhhhhhhhhhhhhhhcccchhhhhhhhcccccccccccccchhhhhhhhhhhhcccccchhhhhhhhhhccchhhhhhhhhccccccchhhhhhhhhhhhhhhhhccccchhhhhhhhhccchhhhhhhhhhhhhhhhhhhhccccchhhhhhhhhhhccchhhhhhhhhhhhhhhhhhhcccchhhhhhhhhhcccchhhhhhcchhhhhhhhhhhhcc	0.645485	Pr_81911	chhhhhhhhhhhhhhehccccccccccccchhhhhcchhhhhhhhhhhhhccccchhhhhcccccccccccccccccccchchcccccchhhhhhhhhhhcchhhhhhhhhhhhhhhhhhcccchhhhhhhhhcccccchhhhhhhhhhheeeeeeeccccc	0.549383	scaffold_24_F1366	cchhhhhhhhhhhhhhhccchccccchhhhhhhhhhccchhhhhhhhhhhhhhhhhhccccceeeecccccchhhhhhhhhhhhhhcccccccccccchhhhhhhchhhhhhhhccccccccchhhhhhhhccccccceeeeeeeeccccchhhhhhcchhhhhhhhhhhccccchhhhhhcccccccccccccccchhhhhhhhhcchhhhhhhhhhhhhhhhhhhhccc	0.575758	Pc_119546	ccchhhhhhhhhhhhhccchhhhhhhhcccccchhhhhhhhccccchhhccccccceeeeeeeccchhhhhhcccchhhhhhhhchhhhhhhhhhhhhccccccchhhhhhhhhhhccchhhhhhhhhhhccccchhhhhhhhhhhhhhhhhcccchhhhhhhhccccchhhhhhhhhhhhhhhhhhhhcccccchhhhhhhhhcccchhhhhhhhhhhhcccchhhhhhhhhhhhhhhhhhcccchhhhhhhhccchhhhhhhhccchhhhhhhccccccccccccecccchhhhhcccchhhhhhhhhhhcccchhhhhhhhhhhhhhhhhhcccchhhhhhhcccccccchhhhhhhhhhhhhhhhhhccccccccchhhhhhhhhhcccchhhhh…	0.630108	HaRxL55	cccceeeehcccceeeecccccccccccccccccccccccccccccccccchccccccccccccccccchhhhhhhhhhhhhhhhhhccccccccchhhhhhhhhccchhhhhhhhhhhhhhcccccccccccccccccccceeeeeecccccccccccccccccccccchhhhhhhhccccccccchhhhhhhhhhhhhhhhhhhhhhhhhhhhhhhhchhhhhhhhhhhhhccccccceechhhhhhhhhhccchhhhhhhhhhcccccccchhhhhhhhhhhhhhhhhccccchhhhhhhchhhhhhhhhhhhhhhhcccceeccc	0.474164	Hp701233	ccccccceeeeeeeeccccchhhhhhhhhhhhhcccccceeeeeeccccccccccccceccchcccccchhhhhhhhcccchhhhhhhhhcceeccccccecccchhhhhhhhhhhhhhccccccccccccccccccccccccccccccccccccccccccccccccccccccccccccccccccccccccccchhhcccccccccccccccccccchhhhhhhhhhcccchhhhhhhhhhhhhccccccchhhhhhhhhhhccchhhhhhhhhhhcccccchhhhhhhhhhhhhccchhhhhhhhhhhhhcccccchhhhhhhhhhhhhccchhhhhhhhhhhhhhhhhhhhhhhhhhhcccccchhhhhhhhhhhhhccchhhhhhhhhhhhhcccc…	0.495902	contig22259	ccccccccchhhhhhhhhhhhhhcccccchhhhhccceccccccccchhhhhhhhccchhhhhhhhccchhhhhhhhhhhhhhcccccccchhhhhhhhhhhecccccccchhhhhccchhhhhhhceeeeccccccccccccccccccccccchhcccchhhhhhhhhhccccccccchhhhhhhcccchhhhhehhhhhhhhhchhhhhhhhhhhcccceeeeeeecccccchhccccccccceccccccchhhhhcccchhhhhhhhhhcccccchhhhhhhhhhhccchhhhhhhhhcccchhhhhhhhhhhhhhhhhhhhhhhhhhhhhhhhhhhccccccchhccchhhhhhhhhhhhhhhhhhccccc	0.554667	contig08055	chhhhhhhhhhhhhhhhhhhhhcccccccccccchhhhhhccccccccchhhhhhhhhhhhhhhhhhhhhhhhhhhhhhhhhcchhhhcccchhhhhhhcccccccchhhhhhhhchhhhhhhhhhhhhhhhccccceeeccchhhhhhhhhhcccccchhhhccccccchhhhhhhhhccccchhhheeeeeeecccccchhhhhhhhcccchhhhhhhhhhhhhhhhhhhhhhhhhhhhhhccchhhhhhhhhhhhhhcccccheeeeeeeccccccccchhhhhhhhhhhcccccccchhhhhhhhhhhhhhccccccccccccccccccccccccccc	0.584795
PsAvh161.2	ccccchhhhhhhhhhhhhhhhhhhccccccccceeeecccccccccchhhhhhhhhhhccccchhhhhhhhhhccccchhhhhhhhhhhhhhhhhhcccchhhhhhhhhhhhhccchhhhhhhhhhhhccccchhhhhhhhhhhhhhhhccccchhhhhhhhcccccccccccchhhhhhhhhhhhhcccchhhhhhhhhhhcccchhhhhhhhhhhcccccchhhhhhhhhhhhhhhhhcchhhhhhhhhcccchhhhhhcchhhhhhhhhhhhhccccchhhhhhhhhcccchhhhhhhhhhhhcccchhhhhhhhhhhhhccchhcccchhhhhhhhhhchhccchhhhhhcccccc	0.669444	ccccchhhhhhhhhhhhhhhhhhhcccccccceeeeecccccccchhhhhhhhhhhhhhhhcchhhhhhhhhhccccchhhhhhhhhhhhhhhhccccchhhhhhhhhhhhhhhcchhhhhhhhhhhhhhhhhhhhhhhhhhhhhhhhhhhccchhhhhhhhhhhhhhhhhhccchhhhhhhhhcccccchhhhhhhhhhhccccchhhhhhhccccccccccchhhhhhhhhhhhhccccchhhhhhhhhcchhhhhhhhccchhhhhhhhhhhhhcchhhhhhhhhhhhhhhhhhhhhhhhhhhhhchhhhhhhhhhhhhhhcccccccchhhhhhhhhhhcccchhhhhhhcccccc	0.725	Ps_134001	cchhhhhhhhhhhhhhhcccceecccccceeeccccccchhccccccceeeeecccccccchhhhhhhhhhhhhhhhhhhhhhhhhhhhhhhhhhhhhhhhccchhhhhhccchhhhhhhhhcccccceeeeeeeccccccchhhhhhhccccchcccccccchhhhhhhhhhhhhccccccccccccceecccchhhhhhhhhhhhhhhhhhccccccheeeeccccceeeecccccccceeeeeccccccchhhhhhhhhhhhhhhhhhhhhhhhhccchhhheeehhcccccccccceeeeecccccccccccccceeeeeccccccccccceeeeeeeccccccccccchhhhhhhhhhcccceeecccccccccceeeeeeeeeeccccccccc…	0.3663	PITG_23117	cchhhhhhhhhhhccccccccccccccccchhheeeheecccccccccceccchhhhhhhhhhhhchhhhhhhhhhcccccchhhhhhhhhhhhhhhhccceeeccccceeecccccccccccc	0.427419	PITG_12731	ccchhhhhhhhhhhhhhhchhccccccchccccccccccchhhhhccccccccccccchhhhhhhhhhhhhhhhhhcchchhhhhhhhhhhhhhhhhhhcccccchhhhhhcchhhhhhhhhhhhhcccccccceeeehhhhhhcchhhhhhhhhhhhhccchhhhhhhhhhhhhhhhhhhccccchhhhhhhcccccccccccchhhhhhhhhhhhhhcccchhhhhhhhhhhhccchhhhhhhhhhhcccccchhhhhhhhhhhhhhhhccccchhhhhhhhccccchhhhhhhchhhhhhhhhhhhccccccchhhhhhhhhhccchhhhhhhhhhhhcccchhhhhhhhhhhhhhhhhhhccccccc	0.663073	PrAvh_29	cchhhhhhhhhhhhhccceeeecccccccccccccccccccccccceehhhcccccccccchhhhhhhhhhhhhhhhhhhhhhhhhhhhhhhhhhhhhhhhhhhhhhhhhhhhccchhhhhhccchhhhhhhhhhhccccccceeeeehcccccccccccccc	0.527607	Pr_81908	cchhhhhhhhhhhhhhhcccccccchhhhhhccccccccccchhhhhhhcccccccccccccccccccccccchheeeeeehchhhhhhhhhhhhhhhccchhhhhhhhcccchhhhhhhhhcccccccccchhhhhhhhhhhhhccccccccc	0.493506	scaffold_24_F1432	cchhhhhhhhhhhhhhccccccccccchhhhhhhhhccchhhcccchhhhhhhhheeeecccccecccccchhhhhhhhhhhhhhhcccccccccchhhhhhcccccchhhhhheecccccccchhhhhhhhccccccceeeeeeeecccchhhhhhccchhhhhhhhhhhcccccchhhhhhcccccccceeeeeccccchhhhhhhhhhhhhhhhhhhhhhhhhccc	0.515284	Pc_119619	cccehhhhhhhhhhhhhhcccccccccccccccccccccccccccchhhhhhcchhhhcccccccccchhhhhhhhhhccchhhhhhhhhhhhcccchhhhhhcccccccccceeehhhhhhhhhhhhhhhhhhhccc	0.514493	HaRxL56	ccccchhhhhhhhhhhhcccccchhhhehhhhhhcccchhhhhhhhhhhhhhhhhcccchhhhhcchhhccccccccccccchhhhhhhhhhhhhccccccccchhhhhhhhhcccccchhhhhhhhhhhhchhhhhhhhhccccccchhhhhhhhhhhhhhhhhhhhhhhcccccchhhhhhhhhhhhhccccchhhhhhhhhccchhhhhhhhhhccccchhhheeehhhhcccceeeeccccccccccc	0.607143	Hp701675	ccchhhhhhhhhhhhhhhhhcccccceeeeccccccccccccccccccchhhhhhhhhhhccccccccchhhhhccccccchhhhhcccccccccccccchhhhhhhhhhhhhhhccchhhhhhhhhhhhhcccchhhhhhhhhhhhhhhhhhhhhhhccchhhhhhhhhcccccccccccchhhhhhhhhhhhhhhcccchhhhhhhhhhhhhhccccchhhhhhhhhhhhhhhhhhhhccchhhhhhhhccccccccccccccchhhhhhhhhhhhhhhhcccchhhhhhhhhhhhhccccchhhhhhhhhhhhhhhhhhhhhhhccchhhhhhhcccccccccccccccccccccccccccchhhhhhhhhhhhhhhcccchhhhhhhhhhhhhhc…	0.582848	contig24419	cchhhhhhhhhhhhhhccchhhhccccccccccccccceeecccceeeeeeccchhhhhhhhcchhhhhhhhhhhhhhhhhhhhhhhhhccccccchhhhhhhhhhhhhhccccccchhhhhhhhhhhhhhhccceeeeeeeeccccchhhhhhhhhhhhhhhhhhhhcccccccccccchhhhhhhhhhhhhhhhhhhhhchccchhhhhhhhhhhhhhhhhhhhhhhhhhhhhccccchhhhhhhccccchhhhhhhhhhhchhccccccccccchhhhhhhhhhccccchhhhhhhhhhhhchhhhhhhhhhhhhccccccchhhhhhhhhhhhhhhhhhhcccccccccccccccccccccccccchhcchhcccccceeeccccccchhhhhhh…	0.587558	contig08573	ccchhhhhhhhhhhhhhhhhhhhcccccccccccccccccccccccccccchhhhhhhhhhhhhhhhhhhhhhhhhhcchccccccccccchhecccccccchhhhhhhhhhhccccccccceeeeehhhhhhhhhhccccccccccchhhhhhhhhhhhhhc	0.515337
PsAvh347	cchhhhhhhhheeeecccccccccecccccccceeecccccccccccchhhhccccccccccccccccccccccchhhhhhhcccchhhhhhhhhheccccccheeeehhcccccccccccccceeeeehhhhhhhhhcccccchhhhhhhhhhhcccceeeeeeeeecccccccchhhhhhhheeccccchhhhhhhhhhhcccchhhhhhhhhccccccccccccccceeeeeeeehccccccccccchhhhhhhhhcccchhhhhhhhhhhhccccccchhhhhhhhhhhhhhccccccccccccccccccceeeeecccceeehhhhcceeeeeeeecchhhhhhhhhhccccchhhhhhhhhhhhhcc	0.386059	cchhhhhhhhhhhhhhhhcccccceeeccccceeeeeccecccccchhhhhhhcccccccccccccceeeccccchhhhhhcccccchhhhhhhhhhccccchhhhhhhhhcccccccccccceeeeeeehhhhhhhhhhcccchhhhhhhhhhcccceeeeeeeeeccccccccchhhhhhhhhccccchhhhhhhhhhhccccchhhhhhhhhhhhhccccccccccceeeeeeeeeeccccccchhhhhhhhhhhhcccchhhhhhhhhhhhccccccchhhhhhhhhhhhhhcccccccccccceccccceeeeeecccchhhhhhhcceeeeeeeecchhhhhhhhhhccccchhhhhhhhhhhhhcc	0.453083	Ps_135627	ccchhhhhhhhhhhhhcccccccccccccccccchhhhhhhhhhhhhcccceeecccccccccceeeehhhhhhhccccccchhhhhhhccccceeeeecccccccccceeeeeehhhhhhhhhhhhhhhhhccc	0.422222	PITG_04300	ccchhhhhhhhhhhhhccccceeehhhhhhhhhcchhhhhhhhcccccccccccchhhhhhhhhhhhhccccceeeehhhhhhccccccceeeeeecccccccccccccchhhhhhhhhhhcccchhhhhhhhhhhcchhhhhhhhhhhcccceccccccchhhhhhhhhhhhhhhhcccccchhhhhccccccccccccccchhhhhhcceeeeeccccccccc	0.484444	PITG_10639	cchhhhhhhhhhhhcccchhhhhhhhhhhccccccceeeeccccccchhhhhhcccccccccccccchhhhhhhhhhhhhhhhhhhhhhhhhhhhhhhhhhhhhhhhhhhhhhcccchhhhhhhhhhcccccchhhhhhhhhhhhhhhccc	0.662252	PrAvh_31	ccchhhhhhhhhhhhhhcccccccchhhhhhhhhccccccccccccccccceccccccchhhhhhhhhhhhhhhhhhhhhccccccccchhhhhhhhcccchhhhhhhhccceeeccccccc	0.491803	Pr_81610	cchhhhhhhhhhhhhhhcccceeeccchhhhhhhhhhhhhcccccccccccccchheehcccccccccccccccccccccchhhhhccccccccchhhhhhhhccccccchhhhhcccccchhhhhhhhhhhhhhhhhhhhhcccchhhhhhhhccc	0.496815	scaffold_10_F2271	cchhhhhhhhhhhhhhcccccccccccceeeeccchhhhhhhhhhhhcccccccccccccccccccchhhhhhhhhhhhhhhhhhhhhhhhhhhhhhhhhhhcccchhhhhcccchhhhhhhhccchhhhhhhcccccccccchhhhhhhhhcccchhhhhhhhhhhhhhhhhcccc	0.60452	Pc_119626	cccccehhhhheeeeeeeccccchhhhhhhhccccccccccchhhhhhhhcccchhhhhhhhhhhhhhhhhhhhhccccccccheeeehhhhcccchhhhhhhhhhhhccchhhhhhhhhhhhhhhhhccccchhhhhhhhcccccccchhhhhhhhhhhhhhhhhcccccchhhhhhhhhhcccchhhhhhhhhhhccccchhhhhhhhhhhhhhhhhccccchhhhhhhhcccccchhhhhchhhhhhhhhhhhhhhhcccccchhhhhhhhhccchhhhhhhhhhccccchhhhhhhhhhhhhhhhhccccchhhhhhhccccccccchcccchhhhhhhhhhhhccccccchhhhhhhhhhhhccchhhhhhhhhccchhhhhhhhhhhhhhhhh…	0.63242	HaRxL59	ceeeeeeecchhhhhhhhhcccccccccchhhhhhccccccccccccccccccccccchhhhhhhhhhhhhhhhccccccccccchhhhhhhhhhhhhhccccccecchhhhhhhhhhhhhhhhhhhhhhhhhhhhhcccchhhhhhhhhhhhhhccccchhhhhhhhhhhccccccchhhhhhhhhhhhhhhhhcccccchhhhhhhcccccccccchhhhhhhhhhhhhcccchhhhhhhhhhhhcccccceeeeeeeccccccchhhhhhhhccccccccccceecc	0.537931	Hp702700	cchhhhhhhhhhhhhcccchhhhhhhhhhheccccccccccchhcccchcceeeeecccccccccchhhhhhcccccccchhhhhhhhhhhhhhhhhhhccchhhhhhhhhhhhhhhhhhhhchhhhhhhhhhhhhhhhhhcchcchcheeehhcccccceeeeecc	0.568862	contig25695	cceehhhhhhhhhhhhccccceeeehhhhhhhhhhhccccccccchhhhhcccccchhhhhhhhhhhhhhhhhhcccchhhhhhhhhhccchhhhhhccccccccccccccccccccccccchhhhhhhhhhhhhhchhhhhhhhhhhhcccchhhhhhhhhhhhhccceeeehhhhhhhhhhccccchhhhhhhhhhcccccchhhhhhhhhhchheeeecccccccchhhhhhhhhhhhccccccchhhhhhhhhhhhhhccceeccccceeecccchhhhhhhhhhhhcccccccchhhhhhhhhhhccchhhhhhhhccccccccccccccc	0.565476	contig08574	ccchhhhhhhhhhhhhhhccccccccccccccccccccccccccccccccchhhhhhhhhhhhhhhhhhhhhhhhhhcchhccccchhhhhhhhhccccccchhhhhhhhhhhccccccccceeeeehhhhhhhhhhcchhhhcccchhhhhhhhhhhhhhhc	0.564417
PsAvh464	cchhhhhhhhhhhhhhhhcccccccchhhhhhhhhhhhhcccccccccccccccchhhhhhhhhhhhhhhhhhhhhcccchhhhhhhccccchhhhhcccchhhhhhhhhhhhcccchhhhhhhhhhhcccchhhhhhhhhhcccccchhhhhhhhhhhhhhhhhccccccchhhhhhccchhhhhhhhccccchhhhhhhhhhhhccccccccccccc	0.630137	cchhhhhhhhhhhhhhhhcccccccccchhhhhhhhhhhcccccchhhhhhcccchhhhhhhhhccchhhhhhhhhcccchhhhhhhhhhhhhhhhhhcccchhhhhhhhhhccccceeeeeeeeeccccccceeeeeeeehcccccchhhhhhhhhhhhhhhhhcccccccccccccccccccceeeccccchhhhhhhhhhhccccccccccccccc	0.493151	Ps_135137	cccchhhhhhhhhhhhhcchhhhhhhhhhccccccchhhhhhhhhhhhhhhhhhhhcchhhhhhhccccchhhhhhceeehhhhhhhhhhhhhcccceeeecccchhhhhhhccccechhhhhhhcccccccccccc	0.605839	PITG_19998	cccchheeeehhhhccccccccccccccccccchhhhhhhhcccceccccccchhhccccchhehhhhhccccchhhhhhhhcccccccccccccccchhhhhhhhhcccchhhhhhhcccchhhhhhhhhccccccccccccccceeeehhhhhccccchhhhhhhhhhhhhhhhhcccccccceeeeeecccccchhhhhhheecccccchhhhhhhhhhhcccccc	0.423581	PITG_22740	cccccccehhhhhhhhhhhhhhhhhhhcccccccccccccchhhhhhhcchcccccccccccccccchhhhhhhhhhhhhhhhhhhhhhhhhhhccchhhhhhhhhhhhcccccccccchhhhhhhhhhhhhhhccccchhhhhhhhhhhhhhhhhhhhhhhhhhhccchhhhhhhhhhhhhhhhccccchhhhhhhhcccchhhhhhccchhhhhhhhhhhhcccchhhhhhhhhhccchhhhhhhhhhhhchhhhhhhhhhhhhhhhhhhhhcccchhhhhhhhccccccchhhhhcchhhhhhhhhhhhccchhhhhhhhhhhcccchhhhhhhhhhhcccccchhhhhhhhhhhchhccccchhhhhhhcccccccccccccchhhhhhhhhhhc…	0.66087	PrAvh_32	chhhhhhhhhhhhcccceeeccccccccchhhhhcccccccchhhhhccccccccccccccccccccccccccchheecccccccchchhhhhhhhhhhhhccccccccchhcccccchhhhhhhhcchhhhhcccchccccccccccchhcccccccccceeeeccccchhhhhhhhhhchhhhhhhhhhhhhccccccccceeeeeeccceeeeecccccccccchhhhhhhhhhhhhccccchhhhhhhhhhcchhhhhhhhhhccchhhhhhhhhhhcccccecccccchhhhhhhhhhhhhhhhhhhhhhhhhhhccc	0.464396	Pr_81509	cchhhhhhhhhhhhhhhhhhhheccceeccccccccccccccccccccchhhhhccccceeeeecccccccccchhhhhccceeeecccchhhhhhcccccchhhhhhhhhhccccchhhhhhhhcchchhchhcchhhhhhhhhhhceeeccccccccc	0.4375	scaffold_12_R1094	cchhhhhhhhhhhhhhhhhhhhhhccccccccccchhhhhhhhhhhccccccccccccccccchhhhhhhcccchhhhhhhhhhhhhhhhhhcccchhhhhcchhhhhheeecccceehhhhhhcccccchhhhhhhhccccccccchhhhhhhhhhhhheeccccchccccccc	0.554286	Pc_119793	cchhhhhhhhhhhhhhcccccccccchhhhhhhhhhhhhhhhchhhcccchcchchhhhhhhhhhhhhhhhhhhhccchhhhhhhhhccccccccccchhhhhhhhhhhhhccccccchhhhhhhhhhhccchhhhhhhhhhhhhhhhhhhhhhhhhhhhhhhhhcccchhhhhhhhcccccccccccchhhhhhhhhhhhhhcccccchhhhhhhhhcccchhhhhhhhhhhhccccchhhhhhhhhhhhhhhhhcccchhhhhhhhccccccccccccccchhhhhhhhhcccccccceeeeeehhccccchhhhhhhhhhhhccccchhhhhhhhhhhhhhhhhccccccchheeecccccccccchhhhhhhhhhheeeeeeeccccccchhhhh…	0.628866	HaRxL61	ccceehhhhhhhhhhhhhcccchhchchhcccccchhhhhhhcccccccccchhhhhcccchhhhhhhhhhhhhhhhceeeccccccccccccceeeecccchhhhhhhhhcchhhhhhhhhcccccccccchhhhhhhhhhhhhhccchhhhcccchhhhhhhhhhhhhhhhhhhhhhhhhhccccccccccccccceeeeecccccccccccceeeecc	0.488688	Hp702825	ccchchhhhhhhhhhhhhhhhhhhhhhhhhhhhhhhhhhhhchhhhhhhhhhhhhhhhhhhhccccccccchhhhhhhhhhcccccchhhhhhhhccccccccccccceeeeccccccccccccchhhhccccccccccccccceeeeccccccceeeeccccccchchhhhcccccc	0.47191	contig35745	cchhhhhhhhhhhhhhhhhccccccccccccccccccccccccccccccceecccccccccccccccccchhhhhhhhhhccchhhhhhhhhhhhcccchhhhhhhhhhhhhhhhhhhhhhhhhhhhhhhhhhccccccchhhhhhhchhhhhhhhhccchhhhhhhhhhccccccccchhhhhhhhhhhhhchhhhhhhhhhhccchhheeeeeeeecccccccchhhhhhhhhhhhcc	0.575	contig10605	cccccccccchhhhhhhhhhhhhhchhhhhhchhhhhhhhhhhhhhhhhhccccchhhhhhhhhhhhcchhhhhcceeeeeecccccccchhhhhhhhhcccc	0.621359
PsAvh175.2	cccceeehhhhhhhhhcccccccccchhhhhhhhhccccceccccccchhhhhhhhccccccchhhhhcccchhhhhhhhhhhhhhhhhhchhhhhccccchhhhhhccccccccchhhhhhhhhhhhhhccchhhhhhhhhhhhcccchhhhhhhhhhhhhhhhhcccchhhhhhhhcccchhhcccccchhhhhhhhhhhhccccccchhhhhhhhhhccchhhhhhhhhhhhcccchhhhhhhhhhhhhhhhhhcccchhhhhhhhcccccchhhhhhhhccccccc	0.627586	ccchhhhhhhhhhhhhcccccceechhhhhhhhhhcccceeeccccchhhhhhhhhcccccchhhhhccccchhhhhhhhhhccccchhhhhhhhhhcccchhhhhhhcccccccchhecchhhhhhhhhhccchhhhhhhhhhhcccceeeeeeeecchhhhhhhcccchhhhhhhhhhccchhhhcccchhhhhhhhcccccccccccchhhhhhheeccccchhhhhhhhhhccccchhhhhhhcchhhhhhhhcccchhhhhhhhhhhhhhhhhhhhhhhcccccc	0.589655	Ps_109434	ccchhhhhhhhhhhhhccccccccccccchhhhhhhcccccccccccccccccccccccchhhhhhhcceeecceeeechhhhhhhhhhhhhhhhhhcccccchhhhhhhhhhhhhhhhhhhhhhhhhhhccc	0.541353	PITG_07558	cchhhhhhhhhhhhhhhhccccccccceeeeecccccccccccccccccccccccccccceeeeeeeeeecccchhhhhhhhhccccchhhhhhcccceehhhhhhhhhhhhhhhhhhccccchhhhhccccccccchhhhhhhhccccchhhhhhhhhcccchhhhhccccccceeeeecccccchehhhhhhhhhcccchhhhhhhhhcccccccccccccccccccchhhhhhhhhhhhcc	0.438525	PITG_02860	cchhhhhhhhhhhhhccccccccccccccccchhhhcccccchhhhhhhhhhhhhhhhhhhhhhhhhhhhhcccchhhhhhhhhhhhhhhhhhhhhccchhhhhhhhccccchhhhhhhhhhhhhhccccccccc	0.659259	PrAvh_33	cceeehhhhhhhhhhhhhhhhhhhhccchhhhhhhhhhhccccccchhhhhhhccccchhhhhhcccchhhhhhhhhhhhhhhhccchhhhhhhhhhhhhhhhhcccchhhhhhhhhhcchhhhhhhhcccchhhhhhhhhhhhcccchhhhhhhhhhhhhcchhhhhhhhhhhhccchhhhhhhhhhhhhcccccccccchhhhhhhhcccccccccccccchhhhhhhhhhhcccccccchhhhhhhhhhccchhhhhhhhhhhhccccccccccccchhhhhhhhhhhhhhhhhccccchhhhhhhhhccccccccchhhhhhhhhhhhhccc	0.669643	Pr_80775	cceehhhhhhhhhhhhhcccccccccccccchhhhhhhhchhhhhhhhhhcccccccchhhhhhhhhhhhhhhhhhhhhhhhhhhhhhhcchhhhhhhhhhhhhcccchhhhhhhcccccccccchehhhhhhhhhhhhcccccccceeeeecc	0.616883	scaffold_29_F1478	cchhhhhhhhhhhhhhcchhhhhccccccccccchhhhhhhhchhhccceeeeccccccchhhhhhhhhhhhhhhhccccchhhhhhhhhhhhhhhhhhhhhhhhhhhhhhhhhhhhcccccchhhhhhhhhhccccccccccccccccccccchhhhhhhhhhhhhhhhhhcc	0.632184	Pc_119847	cchhhhhhhhhhhhhhcccccccccccecchccchhhhhhhhhhhccccchhhhcccchhhhhhhhhhhhccchhhhhhhhhhhhcccceeecccccccccchhhhhhhhhhhhhhhhhhhccc	0.58871	HaRxL63	cchhhhhhhhhhhhhhhhhhcccccccceeeeccccccccccccccccceeehhhhhhhhcccccchhccchhhhhhhhhhhhhhhcccccccchhcccc	0.45	Hp702930	cceeeehhhhhhhhhhhhhhhccccccccchheeehhhhhccccccccccchhhhhccccccchhhhhhhhhhhhhhhhhhhhhhhhhhhhhhhhhccccchhhhhhhhccccccccccchhhhhhhhhhccchhhhhhhhhhhhccccccccehhhhhhccccchhhhhhhhhhhhcchhhhhhhhhhhhhhhhhhhhhcccchhhhhhhhccchhccccccccccchhhhccccccccccchchccccccccccccchhhhhhhhhhhhhhccccceeehhhhhhhhcccchhhhhhhhhhhcccccchhhhhhhhhhhhhhhhhcccchhhhhhhhcccchhhhhhhhhhhhhhhhhhhccchcccchhhhhhhhhhcccchhhhhhhhhhhhccc…	0.625821	contig46806	ccehhhhhhhhhhhhhccccchhhhhhccccccccccccccceeeeeccceccccccchhhhhhhhhhhhhhhcccccchhhhhhhhhhhhcccchhhhhhhhhhhhhhhhhhcc	0.556522	contig11856	cccchhhhhhhhhhhhcccchhhhhhhhhhhhhhhcccchhhhhhhhhhhhcchhhhhhhhhhchhhhhhhhhhccccccchhhhhhhhhhhcccchhhhhhhhchhhhhhhhhhhhhhhhheeecccceeeeeehccccceeeecc	0.653061
PsAvh181	cchhhhhhhhhhhhhhhccccccccccccccccccccchhhhhcccceeeeccccccccccccccchhcchhhhhhhhhhhhhhhchhhhhhcccccceeeeeeeccccchhhhhhhhhhccccccchhhhhhhhcccchhhhhhhhhccccchhhhhhhhhhhhhhhhhhhhhhhcccchhhhhhhhcccchhhhhhhhhhhhhccchhhhhhhhccccccchhhhhhhcccccchhhhhhhhhhhhhhhhcceeeeeeehhhhccccccccc	0.543796	cchhhhhhhhhhhhhhcccccccccccccccccccccccccccccceeeeecccccccccccccchhhhhhhhhhhhhhhhhhhhhhhhhhhcccchhhhhhhhhhcccchhhhhhhhhhcccccchhhhhhhhhhccchhhhhhhhhhccchhhhhhhhhhhhhhhhhhhhhhhhcccchhhhhhhhccchhhhhhhhhhhhhcccccceeeeeeccccchhhhhhhhhccccchhhhhhhhhhhhhhhhhhhhhhhhhhhhhcccccccccc	0.59854	Ps_127134	cccchhhhhhhhhhhhhhhhhhhhhhhcccccceeeeecccchhhhhhhhcccccceeeccccchhhhhhhhhhhhhhcccccccchhhhhhhhhcccccchhhhhhhhccccchhhhhhhhhhhhhhhhhccccchhhhhhhhccccccccccccccchhhhhhhhhhhccccc	0.56	PITG_07947	cchhhhhhhhhhhhhhhhcccccccchhhhhhhhccceeeeccchhhhccchhhhhcchhhhhhhhhhhcchhhchhhhhhhhhhhhhhcchhhhhhhhhhccccccchheeeeeeccccceeeecccchhhhhhhhhhhhhhhccccchccc	0.581699	PITG_17218	cchhhhhhhhhhhhcccchhhhhhhhhhhccccccccccccccccchhhhccccccchhhhhhhhhhhhhhhhhhhhhhhhhhhhhcccchhhhhhhhccccchhhhhhcchhhhhhhhhhhhhccccchhhhhhhhcccchhhhhhhhhhhcccccchhhhhhhhhhhhhhhhhcccchhhhhhhhhcccccchhhcccchhhhhhhhhhhhcccccchhhhhhhhhhhccchhhhhhhhhhhcccchhhhhhhhhhhhhhhhhhcccchhhhhhhhhhccccccccchhhhhhhhhhhhcccccccccc	0.659164	PrAvh_34	cceeehhhhhhhhhhhhhhhhhhhhccchhhhhhhhhhhccccccchhhcchhccchchhhhhhccccchhhhhhhhhhhhhhhccchhhhhhhhhhhhhhhhhcccchhhhhhhhhhcchhhhhhhhcccchhhhhhhhhhhhcccchhhhhhhhhhhhhccchhhhhhhhhhhhccchhhhhhhhhhhhhhhhhhcccchhhhhhhhcccccccccccccchhhhhhhhhhcccccccchhhhhhhhhhhccchhhhhhhhhhhhccccccccccccchhhhhhhhhhhhhhhhhccccchhhhhhhhhcccccccchhhhhhhhhhhhhhccc	0.681548	Pr_80533	ccchhhhhhhhhhhhhhccchhhhhhhhccccccccccccccchhhhhhhhchhhhhcccchhhhheececeehhhhhhhhhhhhhhhhhhhhhhhccccchhhhhhccccccccchhhhhhhhhhhcccccc	0.601504	scaffold_22_F1370	ccchhhhhhhhhcccccccceeeccchhhhhhhccchcchhhhccchhhhhhhhhhhhhhheeeeecccccccchhhhhhhhhhhhhhcccchhhhhhhhhhhhhhhhhhccccchhhhhhhhhhccccccccccchhhhhhhhhhhcccccccccccccccccccccccccc	0.514451	Pc_121504	ccchhhhhhhhhhhhhhccccccccccchhhchcccccccchhceeeeeeecchhhhhhhchhhhhhhhhccchhhhhhhhhhhhccccchhhhhhhhhcccchhhhhhhhhhhhhhhhhhhcccc	0.603175	HaRxL70	cchhhhhhhhhhhhhhcchhhhccccccccccccccccccccccccccchhhhccccchccchhhhhhhhhhhhhhhhhhccchhhhhhhhhhhhhhhhhcccchhhhhhhhhhhhheeecccccccchhhhhhhhhhhhhhhhhhhhhhhhhhccceeeeccccccccchhhhhhhhhhcccchhhhhhhcccccccccchhhhhhhhhhhhhhhhhcccccccccchhhhhhhhhhhhhhhhchhhhhhhcccccccccccccc	0.578947	Hp703634	ccccchhhhhhhhhhhhcchhhhhhhhhhhhhhccchhhhhhhhhhccchhhhhcccccccccccchhhhhhhhhhhccccchhhhhhhhhhhhhhhhhhhhhhhccccc	0.681818	contig56746	ccccchhhhhhhhhhhhhhhhhhhhhccchhhhhhhhhhhhhhhhhhhhhhcccccccccchhhhhhhhhhhhhhcccceeehccccchhhhhhhhhhhhhhhhhchccccccccchhhhhhhhhhhhhccccchceeeeehccccccchhhhhhhhhhhhhhhhhccccchhhhhhhhhccccchhhhhhhhhhhhhhhhhhhhcccchhhhhhhhhhhhhhhhhhhhhccccccccceeeeecccccccccccchheeeeccccccchhhhhhhccccccchhhhhhcccccchhhhhhhhhhhhhhhhhhhhhhhhhhhccccccceeehhhccc	0.600592	contig12648	ccccccchhhhhhhhhhhcccecccccccccccccchhhhhhhhhhhhhhhhhhhcccchhhhhhccccecccccchhhhhhhhccceeccccccccccecccccccchhhhhcchhhhhhhhhhhhhhcccccccchhhhhhhhhhccccccccchhhhhhhhhhhhhhhhhcccccccccchhhhhhhhhhhhccccchchhhhhhhhhhhccccccchhhhhhhhhhhcccchhhhhhhhhhhhhhcccchhhhhhhhcchhhhhhhhhhhcccchhhhhhhhhhhhccchehhhhhhhhhhhchhhhhhhhhhhhcchccccceecccceeeechhhhhhhhhhhhhhhhhccc	0.592179
PsAvh141	cccceeeeeehhhhhhhhhchhhhhhhhhhccccccccccccccchccccccchhhhhhhhhhhhhhhhccchhhhhhhhhhhhhhhhcccchhhhhhhhcccchhhhhhhhhhhhhhhhhhhhhhccccchhhhhhhhhccchhhhhhhhhhhhhcccchhhhhhhhhhhhhhhcccccchhhhhhhhccccchhcchhccccchhhhhhhhhhhcccccccchhhhhhhhhhhccchhhhhhhhhhccccchhhhhhhhhhhhhhhhhhcccchhhhhhhhccccchhhhhhhhhhhhhhhhhhhhhhccc	0.674121	cchhhhhhhhhhhhhhhccchhhhhhhhccccchhhhhhhhhhhhhcccccccccchhhhhhhhhhhhhhhhhhhhhhhhhhhhhhhhccccccceeeeeeeccchhhhhhccchhhhhhhhhhhccccchhhhhhhhhhhhhhhhhhheeeeeecccchhhhhhhhhhcchhhhhhhhcchhhhhhhhhhccchhhhhhcccceeeeehhhcccccccccccceeeeeeecccccchhhhhhhhhhhhhhhhhhhhhhhhhhhhcceeeeeecccchhhhcccccccccchhhhhhhhhhhhhhhhhhhccc	0.613419	Ps_135171	cchhhhhhhhhhhhhhhhcceeeeeccceeeeccccchhhcccccchccccccchhhhhhhhhhccchhhhhhhhhhhhhchhhhhhhhhhccccccccccccchhhhhhhhhhhhhcccccccchhhhhhhhcccchhhhhhhhhhhhhccchhhhhhhhhhhhhhhhhhhhcccchhhhhhhhcccccccchcccchhhhhhhhhhhhhcccchhhhhhhhhhhhccchhhhhhhhhhhhccccchhhhhhhhhhhhhhhhhcccchhhhhhhhccchhhhhhhhchhhhhhhhhhhhhhhcccccchhhhhhhhhhccccchhhhhhcccccccchccccccccccccccccchhhhhhccccccccceeeeeeeccccchhhhhhhhhhhhccch…	0.665497	PITG_12761	ccchhhhhhhchhhhhhhhheeeeecccccccccchhhhcccccccchhcccchhhhhhhhhhhhhhhhhhhhhhhhhhhhhhhcccchhhhhhhcccchhhhhhhhhhhhhhhhhhhhhhccccceeeeehhhhcccchhhhhhhhhhhchhhhhhhhhhhhhhhhhhhhhhcccchhhhhhhhccccccchhhhcccchhhhhhhhhhhhcccccchhhhhhhhcccchhhhhhhhhhhcccccchhhhhhhhhhhhhhhhhcccchhhhhhhhcccccc	0.663121	PITG_19309	ccchhhhhhhhhhhhhhhhhhhhcccccceccccceeeeeeccccccccccccchhhhhhhhhhhhhhhhhhhhhhhhhhhhhhhhchhcccccccchhhhhhhhhhhhhhccccchhhhhhhhhhccchhhhhhhhhhhhhccchhhhhhhhhhhhhhhhhcccchhhhhhhhcccchhhhhhhccchhhhhhhhhhhhcccccchhhhhhhhhhhcchhhhhhhhhhhcccccchhhhhhhhhhhhhhhhhcccchhhhhhhhccccccccccccchhhhhhhhhhcccc	0.657534	PrAvh_35	cchhhhhhhhhhhhhhccccccccccccccceeeeeccccheeccccccccccceeccccccccchhhhhhhhhhhhhhhhhhhhhhhhhhhhhhcchhhhhhhhhhhhhhhhcccchhhhccccchhhhhhhhhhhhhhhhccchhhhhhhhhhhhhhhhhhhccccccchhcchhhehhehhhhhcccchhhhhhhhhccccccecccccccccceeehhechhhhhhhccccc	0.550847	Pr_80530	ccchhhhhhhhhhhhhcccchhhhhhhhccccccccccccccchhhhhhhhchhhhhcccchhchheeecceehhhhhhhhhhhhhhhhhhhhhhhcccccchhhhhccccccccchhhhhhhhhhhcccccc	0.578947	scaffold_10_R1133	cchhhhhhhhhhhhhhccccccccccceeeecccccccchcceeeeeccccccccccccccccccccccchhhhhhhhhhhhhhhhhhhhhhhhccchhhhhhhccchhhhhhhhhccchhhhhhccccccccccchhhhhhhhcccccchhhhhhhhhhhhhhhhcc	0.505952	Pc_123179	cchhhhhhhhhhhhhhhhccccceeeecchhhhhhcccccccccccccccccccchhhcccccccchhhhhhhhhhhccchhhhhhhhhhcccchhhhhhccccchhhcccchhhhhhhhhhhhhccccccceeeeeeccccchhhhhhhhhhhhhhccchhhhhhhhhhhhhhhhhcccchhhhhhheecccccccccchhhhhhhhhhhhhhhhcccccchhhhhhhhccccchhhhhhhhhhccccchhhhhhhhhhhhhhhhhhcccchhhhhhhcccccchhhhhhhchhhhhhhhhhhhhhhchhhhhhhhhhhhhhccchhhhhhhhhhccccchhhhhhhhhhhhhhhhhhcccchhhhhhhccccccccchhhhhhhhhhhhhhhhhhhh…	0.629555	HaRxL72	cccchhhhhhhhhhhhhhhecccccccccceeeeeeeccccccchcchchccccccccccccccccceeecccchhhhhhhhhhhhhhhhhcccccccccccccccccceehhhhhcccccchhhhhhhhhhhhhhcccccccccccheeeeeeeeccccchhhhhhhccccccccceeeeeccccccchhhhhhhhhhhhhhhcccccccccccccccchhhhhhhhhhhhhhccccccccchhhhhhhhhccchhhhhhhhhhhhccccccccceeeeccccccchhhhhhhhhhhhhhhhhhcccc	0.420712	Hp703957	cchhhhhhhhhhhhhhhhhhcccccccccccccccccccccccccccccccccchhhhhhhhhhhhhhhhhccchhhhhhhhhhhhhhhhhhhhheeeccccccccccccccceeeeeecccceeeeecccccceeeeeeeccccccchccccchhhhhhhhhhhhhhccccccccccchhhhhhhhhhccchhhhhhhhhccccccccchhhhhhhhhhhcccc	0.448889	contig08155	cccchhhhhhhhhhhhhhheeeeeeeccccccccceeccccccccccheeecchhhhhhhhhhhhhhhhhhhhhhhhccccccceeeeececccccccccccceeeeecccccchhhhhhhccceeeeecccchhhhhhhhcccceccccccchhchhhhccccchhhhhhhhhhhhhhhhhhhhhhhhhhhhhhhhhhhhhhhccccccccceeccccchhhhhhhhhhhhhhhheeeccccceeeeeeeccccchhhhhhhhhhhhhccchhhhhhhhhhhhccceecchchhhhhhhhhhhcchhhhhhhhhhhhccc	0.514019	contig13251	cccchhhhhhhhhhhhhhhhhhhhhhcccccecccchhhhhhhhccccccccccccchhhhhhhhhhhhhhhhhhhhccccccccchhhhhhhhhhhhhcccccccccccccccchhhhhhhhhcccchhhhhhhhhhhhcccccchhhhhhhhhhhhhhhcccceeeeeehchcccceeeeeecccccccccceeeeeeeccchhhhhhhhhhhhhhhhhhhhhhhhhchhhhhhhhhhhhhhhhhhhhhhhcccccccccccccchhhhhhhhhcccccccchhhhhhhhhhhcccchhhhhhhhhcccccccchhhhhhhhhhhhhhhhhccccccccceeehchhhccccccccc	0.554318
PsAvh379	cccccchhhhcchhhhhhhhhhhhhhhhhcccceeeeeeccccceeeeeccccccchhhhhhhhhhhhhhhhhhcccchhhhhhhcccccchhhhhhchhhhhhhhhhhccccccchhhhhhhhhhhccchhhhhhhhhhhhhcccchhhhhhhhhhhhhhhhccccchhhhhhhccccccccccccchhhhhhhhhhhhhccccchhhhhhhhhhcccchhhhhhhhhhcccchhhhhhhhhhhhhhhhhhcccchhhhhhhhhhccccceecccchhhhhhhhhhcccccchhhhhhhhhhhhchhhhhhhhhhccccchhhhhhhhhhhc	0.642643	cccccccchhhhhhhhhhhhhhhhhhhhcccceeeeeeeccccceeeeeeccccchhhhhhhhhhhhhhhhhhhcccchhhhhhhhhhcccchhhhhhhhhhhhhhhccccccccchhhhhhhhhhhccchhhhhhhhhhhhhhhhhhhhhhhhhhhhhhhhhhhhccccceeeeeeccccceeeeeccchhhhhhhhhhhcccchhhhhhhhhhhhhccchhhhhhhhcccccchhhhhhhhhhhhhhhhhhccchhhhhhhhhhhhhhhhhecccchhhhhhhhhhcccchhhhhhhhhhhhhcchhhhhhhhhhcccchhhhhhhhhhcc	0.663664	Ps_141437	ccccceeeeeeeeeeeccchhhhhhccccccccccccccccccceeeeecccccccccccchhhhhhhhhhhhccccchhhhhhhhhcccchhhhccccccccccccccchhhhhhhhhhhhhccccccccceeeeehhhhhccchhhhhhhhhhhhcccchhhhhhhhhhhhhhhhhcccchhhhhhhhccccccchcccchhhhhhhhhhhhhhhccccccchhhhhhhhhccchhhhhhhhhhhhccccchhhhhhhhhhhhhhhhhcccchhhhhhhhccchhhhhhhcccccchhhhcccccccccccchhhhhhhhhhhccchhhhhhhhhhccccchhhhhhhhhhhhhhhhhhcccchhhhheeecccccccchhhhhhhhhhhhhhhhhh…	0.60597	PITG_22990	cchhhhhhhhhhhhhcccccccccccecccccccccccecccccecccchhhhcccchhhhhhhhhhhhhcccchhhhhhhhhcchhhhhhhhhccccchhhhhhhhhhcccecccchhhhhhhhhhhhhhhcccccccccccccccccceecc	0.474026	PITG_18670	cchhhhhhhhhhhhhhccccccccccccccccchhhhhhhhhhhchhhcccccchhhhhhhhhhhhhhhhccchhhhhhhhhhhhhhhhhhhhhhhhhccccccc	0.657143	PrAvh_36	cchhhhhhhhhhhhhhhhhhhccccccchhhchhhhhhhhhhhhhcccccccccccccchhcccchhhhhhhhhhccccccccccchhhhhhhhhhhhhhhhhhhhhhcccc	0.616071	Pr_80526	ccehhhhhhhhhhhhhhccchhchhccccccchhhhhhhhhhhcchhhhhhhhhhhccccccccccccccccccchhhhhhhhcchhhhhhhhhhcccccceeeccchhhhhhhhhhhhhhhccchhhhhhhcccccccccccccchhhhhhhhhcc	0.566879	scaffold_10_F1990	cchhhhhhhhhhhhhhccccccccccceeeeecccchhhhcccceecccccccccccccccccccchhhhhhhhhhhhhhhhhhhhhhhhhhhcchhhhhhhhcccchhhhhhhhcccchhccccccccccccccccchhhehccccchhhhhhhhhhhhhhhhhcc	0.502994	Pc_123341	cchhhhhhhhhhhhhccccccchhhhhhcccchccceeeeecccchhhhhhhhhhhhhhhhhhhhhccchhhhhhhccccccchhhchchhhhhhhhhhhhhcccccccchhhhhhhhhhchhhhhhhhhhhhhhcchhhhhhhhhhhhhhhhhccccchhhhhhhhhhccccchhccchhhhhhhhhhhhhcccccccheehhhhhhhcccchhhhhhhhhhhccchhhhhhhhhhhhhhhhhhhcccchhhhhhhcccccchhhhhhhhhhhhhhhhhhhhccccccchhhhhhhhhhhccchhhhhhhhhcccccchhhhhhhhhhhhhhhhhhcccchhhhhhhhcccccccchhhhhhhhhhhhhhhhhhhcccccchhhhhhhhhhhhcccch…	0.678571	HaRxL77	cchhhhhhhhhhhhhcccceeeccccceecccccccchhhhhccccccccccccchhhcccchhhcchhhhhccccchhhhhhhhhhhccccccchhhhhhhhcchhhhhhhhhhhhcccchhhhhhcc	0.511628	Hp703977	chhhhhhhhhhhccchhhhhhhhhhcccccccccchhhhhhccccchhhhcccccccccechhhhhhhhhhchhhhhhcchhhhhhhhhhhhcccccccccccccchhhhhhhhhhcccchhhhhhhhhhccccccccchhhhhhhhhhhhhccccceeeeccchhhhhhhcccceeeeeccccceeeeeeeeehhhhhhhhhhhhhhhhhhhhccchhhhhhhhhcccccccccccccccccccccccccchhheeeecchccccccchhhhhhhhhhhcccc	0.503521	contig27267	ccccchhhhhhhhhhhhhhhhhcccccccheeeeeehcchhhheehccccccccccheecccccccccccccchhhhhhhhhhhhhhhheeecccceeeeeeecccccccccccccccceeeeeeeecccchhhchcchhhhhhhhhhccchhhhhhhhhhhcccccchhhhhhheeeeeecccccchehhhhhcccccchhhhheeccccccccchhhhhhhhhhhhhhhcccccceeeccccccchhhhhhhhhhhhhcccchhhhhhhhhhccccccchhhhhhhhhhcchhhhhhhhhhhcccchhhhhhhhhcchhhhhccchhhhhhhhheeccccccccchhhhhhhhhhccccchhhhhhhhhhhhhhcccchhhhhhhhhhhhhhhhhhh…	0.489749	contig13320	cchhhhhhhhhhhhhhhhhcccchhhhhhhhhhhhccccccccccccccccccchhhhhhhhhhhhhhhhhhhhhhhhhchhhhhhhhchhccccchhhhhhhhhhhhhhccccchhhhhhhhhhhhcccccccccccccceecccccccchhhhhhhhhhccchhhhhhhhhhccccccchhhhhhhhccccccchhhhhhhhhccchhhhhhhhhcccccchhhhhhhhhhhhccccchhhhhhhhhhhhhcccchhhhhhhhhhhhhhhhhhhhheeeeeeccccccceeeeeccccccccccccccccccccceeeecccccccccccccccccchhhhhhhhhhhhhhhccccccceeeccccccceeeeeeccc	0.518421
PsAvh154	ccchhhhhhhhhhhhhccccccccccchcccchccccccccccchccccccccccccccccccccccccchhhhhhhhhhhhccchhhhhhhhhccccccchecccccchhccchccccchhhhhhhhhhhccccchhhhhhhhhhccchhhhhhhhhhhhhccchhhhhhhhhhhhhhhhhhcccchhhhhhhhhcccchhhhhhcchhhhhhhhhhhhhcccccccchhhhhhhccchhhhhhhhhhhcccccchhhhhhhhhhhhhhhhhhhhhhhhhhhhhcc	0.585366	cchhhhhhhhhhhhhhccccccccccccceeccccchhhhhhhcccccccchhheeeccccccccccccccchhhhhhhhhcccccchhhhhcccccccceeeeeecccchhhhhccccceeeeeeeeeeeecccchhhhhhhhhhhhhhhhhhhhhhhhhccccchhhhhhhhhhhhhhhhhcccchhhhhhhhhhcccccccccccchhhhhhhhccccccccccchhhhhhhcccchhhhhhhhhhccccchhhhhhhhhhhhhhhhhhhhhhhhhhhhhcccc	0.519164	Ps_127883	ccchhhhhhhhhhhhhhccccccccceeecceeccccccchhhhhccccccccccchhhhhhhhhhhhhhhhhccccchhhhhhhccchhhhhhhhhccchhhhhhhhhhhhcccccccchhhhhhhhhhhhhhhhhhhhhhhccccccccccceeeccccccccc	0.524096	PITG_11383	ccceeeeeeeehhhheehcccccccccccccccchhhhhhhhhhccccccchhhhhhcchhhhhhhhhccccchhhhhhhhhhhhhhhhhhhhhhhhhhhhhhhhhhhhhhhhhhhhhccc	0.619835	PITG_16844	cchhhhhhhhhhhhchhhhhhhccchcccccchhhhhhhhccccccccccccchhhhhhhhhhhhhhhhhhhhhhhhhccccchhhhhhhccccccccccccchhhhhhhhhhhhhcccchhhhhhhhhhhhccchhhhhhhhhhhcccchhhhhhhhhhhhhhhhhccccchhhhhhhhcccccccccccchhhhhhhhhhhhhccccchhhhhhhhhhhhhcccchhhhhhhhhccccchhhhhhhhhhhhhhcchccccchhhhhhhhhcccccccccchhhhhhhhhhhhhhhhhhhhhhhcccc	0.656958	PrAvh_37	cceehhhhhhhhhhhhhcccccccccccccchhhhhhhhchhhhhhhhhhcccccccchhhhhhhhhhhhhhhhhhhhhhhhhhhhhhhcchhhhhhhhhhhhhcccchhhhhhhcccccccccchehhhhhhhhhhhhcccccccceeeeecc	0.616883	Pr_80524	cchhhhhhhhhhhhhccccccecccccchhhhhhhhhhhhhhhccchhhhhhhhhhhccccccchhhhhhhhhhhhhhheeeeeeehcccccchhhhhhhhhhccccchhhhhhhhhhhhhcccccceeeecccccccccc	0.553191	scaffold_10_R1425	cchhhhhhhhhhhhhhccccccccccceeeecccccchhhcccceecccccccccccccccccccchhhhhhhhhhhhhhhhhhhhhhhhhhhcchhhhhhhhcccchhhhhhhhcccchhccccccccccccccccchhhehccccchhhhhhhhhhhhhhhhhcc	0.497006	Pc_126960	cccchhhhhhhhhhhhccccccccccccchhhhhhhhhhhccccchhcccccccchhhhheecccccccccccccccccccccchhhhhhhhhhhhccccchhhhhhhhhhcccchhhhhhhhhhhhhhhhhhhhhhhhhhhhhhhhhccc	0.562914	HaRxL78	cchhhhhhhhhhhhhhcccceecccccccccccccccccccchhhhhhhhhhhhhhccccccccccccccceccccccccchhhhhhhhhhhhhhhhhhhcchhhhhhhhhhhhhccccccccccccchhhhhhhhhhhhhhhhccccc	0.510067	Hp704198	cccceccchhhhhhhhhhccccccecccccccccccccccchhhhhhhhhhhccccccchhehhhhhhhhhhhcccchhhhhhhhcccceeeecccheehhhcccccchhhhhhhhhhhhcchhhhhhhhhhhhhcccccccchhhhhhhhhhhhhhhcccchhhhhhhhhhhhhccccccchhhhhhhhhhhhhhcccccccchhhhhhhhccccceeehheccc	0.544248	contig48013	cccccccccchhhhhhhhhhhhhhhhhhheeecccccceeecchhhcccccccccccccccccceeeecchhhhhhhccccc	0.353659	contig13560	ccchhhhhhhhhcccchhhhhhhhhhhhcccccccchhccc	0.560976
PsAvh346	cchhhhhhhhhhhhhhccceeeeccccceeeeeeecccccccccccchhhhhhceeeeccccccccchhhhhhhhhhhhhhcheeeehcccchhhhhhhhccccccchhhhcchhhhhhhhhhhhhhhhhhhhhccchhhhhhhhcccccccccccccccchhhhhhhhhhcccceeeeccceccccccccccchhhhhhhhhhhhccchhhhhhhhhcccccchhhhhhchhhhhhhhhhhhhhccc	0.516129	chhhhhhhhhhhhhcccceeeeeccccceeeeeeecccccccccccchhhhcccceeeccccccccchhhhhhhhhhhhhceeeeeeecccchhhhhhhhhhcccccchhhhhhhhhhhhhhhhhhhhhhhhhhhhhhhhhhhhhcccccccccccccccchhhhhhhhhhccceeeeeecccccccccccccchhhhhhhhhhhhcchhhhhhhhhhhhcccchhhhhhhhhhhhhhhhhhhhhccc	0.532258	Ps_137322	cccceeeeeccceeeeeeeccchhhhcccccchhhhhhhhhhchhhhhhhhccchhhhhhhhhhhhccccchhhhhhhhccchhhhhhhhhhhcccccchhhhhhhhhhhhcccc	0.565217	PITG_11384	ccceeeeeehhhhhhhhhhhcccccccchhcccchhhhhhhhhhccccccchhhhhhcchhhhhhhhhccccchhhhhhhhhhhhhhhhhhhhhhhhhhhhhhhhhhhhhhhhhhhhhccc	0.68595	PITG_16845	cchhhhhhhhhhhhchhhhhhhccchcccccchhhhhhhhccccccccccccchhhhhhhhhhhhhhhhhhhhhhhhhccccchhhhhhhccccccccccccchhhhhhhhhhhhhcccchhhhhhhhhhhhccchhhhhhhhhhhcccchhhhhhhhhhhhhhhhhccccchhhhhhhhcccccccccccchhhhhhhhhhhhhccccchhhhhhhhhhhhhcccchhhhhhhhhccccchhhhhhhhhhhhhhcchccccchhhhhhhhhcccccccccchhhhhhhhhhhhhhhhhhhhhhhcccc	0.656958	PrAvh_41	cchhhhhhhhhhhhhhccccccccccccccccccchhhhhhhhhccccccccccccccceeccchhhhhhhhhhhhhhhhhhhhhheeehcccceeeecccccccchhhhhhhhhhhhhhcccchhhhhhhhhhhhhhcccchhhhhhhhhccceeeececcccchhhhhhhhhcccchhhhhhhhhhhccccccccchhhhhhhhhhhhcccceccc	0.527523	Pr_80523	cchhhhhhhhhhhhhhccccccccccccccceeeeeccccheeccccccccccceeccccccccchhhhhhhhhhhhhhhhhhhhhhhhhhhhhhcchhhhhhhhhhhhhhhhcccchhhhccccchhhhhhhhhhhhhhhhccchhhhhhhhhhhhhhhhhhhccccccchhcchhhehhehhhhhcccchhhhhhhhhccccccecccccccccceeehhechhhhhhhccccc	0.550847	scaffold_29_F1480	cchhhhhhhhhhhhhhhhhhhhccccchhhhhhhhccccccccceeeeccccccccchhhhhcchhhhhhhhhhhhhhhhhhhhhhhhhhcccchhhhhhhhhhhhhhhhhhhhhhcccccchhhhhhccccccccccccccccchhhhhhhhhhhhhhhhccc	0.628049	Pc_127013	chhhhhhhhhhccccccccccccccccccccccccchhhhhhhcccchhhhhhhhhhhhhhhccccchccccccccccchhhhhhhhhhhhcccchhhhhhhhcccchhhhhhhhhhhhhhhhhccccccccccchhhhhhhhhhhhhhcccccccceeeeeeceeeeeeccccccccccccccccccccceeeeeeeeccccceeeeeccccccccchhhhhhhchhccccccccceeeeeccccccccceecccccccccchhhhhhhhhhhhhhhhhhhhhhhhhhhhhhhccccccchhhhhhhhhhhhhhhhhhhhccc	0.444444	HaRxL79	ccccchhhhhhhhhhhhcccccchhccccccccchhhhchchhhhchhhhhhcccccccchhhhhhcccchhhhhhhhhhcccchhhhhhccccceeecccccchccccchhhhhhhhhhhhhhhhhhhhhhhhhcccccccccccccccceeecchhhhcchhhhhhhhhhhhhhhhhhhhhhhhhhhhhhcccccccc	0.555	Hp704319	cchhhhhhhhhhhhhhhhhhhhhhccccccccccchhhhccceeeeeehhcccccccchhhhhhhhhhcchhhhhhhhhhhhcccccccceeeeeeehhhhcccccccccccccccccccccccccccchhhhhhhhhccccccccccccccccchccccceeeeccccchhhhhhhhhhhhchhhhhhhhhhhhhhhcccccccccccceccccchhhhhhhhhhhhhhhhcccceeeecccccchhhhhhhhhhhcc	0.455598	contig07727	cccchhhhhhhhhhhhhhhhhhhhhccccceeeeecchhccchhhhhhhcccccccceeeecchceeeeeecccccchhhhhhhhhhhhcccccchhhhhhhhcccchhhhhhhhhhhhhhhcceecccccchhhhhhhhhhhhhhhcccccccccchhhhhhhhhccccccccccceeeeehhhccccccccccchhhhhhhhhhhhhhhhhhhhhhhhhhhhcccccchhhhhhhhhhhhhheccccccchhhhhhhheecceeeeeeccchhhhhhhhhhhcccc	0.534722	contig14433	cccehhhhhhhhhhhhhcccchhhhccc	0.607143
PsAvh107	cchhhhhhhhhhhhhhcchccccccchhehhhhhhhhhcccchhheccccccccccccccchheeeeeecccchhhhhhhhhhcccccchhheeeccccchhhhcccccchhhhhhhhhccccccccceehhhhhccchhhhhhhhhhhhhcccchhhhhhhhhhhhhhhhhhhhhhhhhhhhhhhhcccchhhhhhhhhhhhccccccccccccccchhhheeeeccc	0.537118	cchhhhhhhhhhhhhccchhhhccchhhhhhhhhhhhhcccchhhhhccccccccccccccceeeeeeeeccchhhhhhhhhhcccchhhhhhhhhhhhhhhhhcccccchhhhhhhhhcccccccccchhhhhcccchhhhhhhhhhhhhcccchhhhhhhhhhhhhhhhhhhhhhhhhhhhhhhhhccchhhhhhhhhhhhhccccccccccccccceeeeeeeecc	0.58952	Ps_133846	cccceeeeeeeehhhhhhhhcccccccccccccchhhhhhhhhhhhhhhhhhhhhhhhcccccchhhhhhhccccccccchhhhhhhhhhhhhccccceeeecccchhhhhhhhhhhhhhhccccccccccccchhhhhhhhhhhhhccccccceeeeeeccccchhhhhhhhhhhhhhhhhhhhhhhhhhcc	0.549223	PITG_14783	cccchhhhhhhhhhhhhcccchcccchhccccchhhhhhhhccccccccccchhhhhhhhhhhhhhhhhccchhhhhhhcccchhhhhccchhhhhhhhhhhchhhhhhhhhhhhhhhcccccccccccc	0.607692	PITG_13306	ccchhhhhhhhhhhccchhhhhhhhhcccecccceeeeeccchhhhhhhhhhcccccchhhhchhhhhhhhhhhhhhhhhhccchhhhhhhhhhhhhcc	0.656566	PrAvh_42	cchhhhhhhhcheeeecccccecceecccccchhhhhhhhcchcccccccccchhhhhhhhhhhhhheeeeecccccchhhhhhhhccccccccccccccchhhhhhhhhhccccccccccccccccceeeeeccccccccccchhhhhhhhhhhhhhhcccceeccccccccccchhhhhhhhhhhhhccccchhhhhhccccccccccchhhhhhhhhhhhhhhhccc	0.434783	Pr_79329	cchhhhhhhhhhhhhhccccccccccchhhhcccccceecccccceeccccccccccccchhhhhccchhhhhhhhhhhhhhcccchhhhhhhhhhhhccchhhhhhhhhhhhhhhccccccccccccceeeeeecccccchhhhhhhhhhhhhhhhhhhcc	0.512346	scaffold_10_R1115	cchehhhhhhhhhhccccccccccccceeeeccccchhhhhhhhcccccccccccccccccccchhhhhhhhhchhhhhhhhhhhhhhccchhhhhhhhhhchhhhhhhhhcchhhhhhhcccccccccchhhhhhhhccccccchhhhhhhhhhhhhhhccc	0.558282	Pc_128001	cceehhhhhhhhhheecccccceeeeecccccccccccccccccccccccccccchhhcccccchhhhhhhhhhhhhcchhhhhhhhhhhhccccchhhhcccccccccccccchhhhhhhhhhhhhcccccccceeeeeeccccchhhhhhhhhhhhhccchhhhhhhhhhhhhhhhhhcccchhhhhhhhcccchhhhhhhhhhhhhhhhhhhhhccccccchhhhhhhhhhccchhhhhhhhhhhccccchhhhhhhhhhhhhhhhhccccchhhhhhhcccccchhhhhhcchhhhhhhhhhhhccccccccchhhhhhhhhcchhhhhhhhhhhhcccchhhhhhhhhhhhhhhhhhcccchhhhhhhcccccccccccchhhhhhhhhhhhhh…	0.624441	HaRxL81	cchhhhhhhhhhhhhhhcchhhccccccccccceeeeeccccccccccccccccccccccccccccccccchhhhhhhhhhhhhhhhhhhhhhhhhhhhhhhhhhhhhhcccc	0.495575	Hp704842	cccccccccccceeeeecchhhhhhhhhhhhhhhceeeeccccchhhhhhhhhhhhhcchhhhhhhhcccccchhhhhhhhhhhhhhhhcchhhhhhhhcchhhhhhhhhhhcchhhhhhccchhhhhhhhhhhhhhhhcccccccccccccccceeec	0.584906	contig07952	cccccccchhhhhhhhhhhhhhhhhhhccccceeeeeeeeeeeeeccccccccccccchhhhhcccccccccccccchhhhhhhhhhhhhhhccchhhhhhhhhhhhccceeeccceeecccccccchhhhhhhhhhhhhhhhhhhhcccccccccccccccceeeeeeecccceeeeecccceeeeeehhhhhcchhhhhhhhhhcccchhhhhhhhhccccccchhhhhhhhhhhhhhhhccccccccccchhhhhhhhhhhhhhhhccccccccchhhhhhhhhcccccchhhhhcccccc	0.463816	contig15252	cccchhhhccchhhhhhhhhhhhhhhhhccccccccccccccchhhhhhhhhhhhhhhccccccceeeehhccccccccccccccccccchhhhhhhhhhhhhhhhhcccccccchhhhhhhhhhhccccccccccceeeeeeeeeeccccccccccc	0.417722
PsAvh365	cccchhhhhhhhhhhhhhhceeeeccccccchhhhhhcccccccccccccccccccchhhhhhhhhhcccccccccceeeecccchhhhhhhcccccccccccccchhhhhhhhhhhhhhcccccccccchhhhhhhhccccchheeehhhhhhhhhhhccchhhhhhhhhhhcchhhhhhhhheecccccchhhhhhcccccccchhhhhhhhhhhhhhhhccccchhhhhhhhhhhhcccchhhhhhhhhhhhhhhcc	0.546154	cccchhhhhhhhhhhhccceeeeeecccchhhhhhhhhhhhhccccccccccccccchhhhhhhhhhcccccchhhhhhhhcccchhhhhhhhhcccchhhccccchhhhhhhhhhhhhhhcccccceehhhhhhhhcccccchhhhhhhhhhhhhhhhhhhhhhhhhhhhhccchhhhhhhhhhhhccccchhhhhhcccccchhhhhhhhhhhceeeeeeccccchhhhhhhhhhhhccccchhhhhhhhhhhhhhcc	0.623077	Ps_139437	cchhhhhhhhhhhhhhhccccceecccccceeeeeccccchhhhhhhcchhhhhhhhhhcccccchhhhhhhhccheeeehhhhhhhhhhhhhhhhhceeeccccccccchhhhhhhhccccchhhhhhhhhhchhhhhcccccccccccccc	0.529412	PITG_14787	cccchhhhhhhhhhhhhcccchcccchhccccchhhhhhhhccccccccccchhhhhhhhhhhhhhhhhccchhhhhhhcccchhhhhccchhhhhhhhhhhchhhhhhhhhhhhhhhcccccccccccc	0.607692	PITG_16705	ccchhhhhhhhheeeeeecccccccccccccccccccccccccchhhccccccccccccccchhhhhhhhhhhhhhhhhhhhhhhhhhhhcccccccccccccccchhhhccchhhhhhhhhhhhhccccccchhhhhhhhhhcccchhhhhhhhhhhcchhhhhhhhhhhhhhhhhhhhcccchhhhhhhhcccccccccccchhhhhhhhhhhhhhhhccccchhhhhhhhhhhhhccccchhhhhhhhhhhcccccchhhhhhhhhhhhhhhhhccccchhhhhhhhccchhhhhhhchhhhhhhhhhhhhhhcccccchhhhhhhhhhhcchhhhhhhhhhhhcccchhhhhhhhhhhhhhhhhccccchhhhhhhhccccccccccccchhhhh…	0.656342	PrAvh_43	cchhhhhhhhhhhhhhcccchcchhhhhhcchhccccccccccccchhhhhhcccccccccccccccchhhhhhhhhhhhhccchhhhhhhhhccccchhhhhcccccchhhhhhhhhhhhccccchhhhhhhhcccceeeeeecccccccccc	0.493506	Pr_79119	cccccccchhhhhhhhhhhhhhhhhcccecccccccccccchhhhhhhhhcccccchhhhhhhhhcccccchhhhhhhhhhhhhhhhhhhhcccchhhhhhhhhcceeeccccccccchhhhhhhhhhhhhhhcccccchhhhhhhhhhhhcchhhhhhhhhhhhcchhhhhhhhhhhhhhhhhhhccccchhhhhhhcccccchhhhhcccchhhhhhhhhhhhcccchhhhhhhhhhhcchhhhhhhhhhcccccchhhhhhhhhhhhhhhhhhcccchhhhhhhhhcchhhhhhhhcchhhhhhhhhhccccccceeeeeeeeeccchhhhhhhhhhhhhccchhhhhhhhhhhhhhhhhccccchhhhhhhccccccccchccchhhhhhhhhhh…	0.641141	scaffold_22_F1823	cchhhhhhhhhhhhhccccccccccccccchhhhhhccccccccccchhchhhhhhhhhhhhhhhhhhhhhhhhhhhhhhhhhhhhhhccccchhhhhhhhhhhhhhcccchhhhhhhhhhhcccchhhhhhhhhcccccccccchhhhhhhhhhcccc	0.647799	Pc_129044	ccccehehhhhhhhhcccchcccccccccccccccccccccceeeeeeccccccccccccchhhhhhhhhhhhhhhhhhhhhhhhhhhhccccchcceecccccccccccccchhhhhhhhhhccccchhhhhhhhhhhccchhhhhhhhhhhhhccchhhhhhhhhhhhhhhhhhcccchhhhhhhcccccchhhhhccchhhhhhhhhhhhhcccchhhhhhhhhhhhcccchhhhhhhhhhhcccchhhhhhhhhhhhhhhhhhcccchhhhhhhhccccccchhhhccchhhhhhhhhhhccccchhhhhhhhhhccccchhhhhhhhhhhccccchhhhhhhhhhhhhccccccccchhhhhhhccccccccccchhhhhhhhhhhhhhhcccc…	0.594262	HaRxL92	cceeeeehhccccccccccccccchhhhhhhccceeeeeccccccchhhhhhhhhhhhhhhhhhhcchhhhhhhhhhhcccccccchhhhhhhhhhhhhhhhhhccccchhhhhhhhhhhcchhhhhhhhhhhhhcccccchhhhhcccchhhhhhhhhhhhhhhhhhccchhhhhhhhhhhhhcccccccchhhhhhhhhhhhhhccccceeeeeeccccccccccccccccccchhhhhhhhhhhhhhhhhhhhhhhhhhhhhhccccccheeeeehcccceeeeccchhhhhhhhhhhhhcccchhhhhhhhhhhccccccceeeeccchhhhhhhhhccccccccchhhhhhhhhcccccchhhhhhhhhhhhhhhhhhccchhhhhhhhhhhhh…	0.595794	Hp704921	ccchhhhhhhhhhhhhhhhhhcccccccccccccccccccccchhhhhhhhhhhhcccceeeecceeechhhhhhcccc	0.455696	contig07991	ccccccchhhhhhhhhhhhcccccchhhhcccccchhhhhhhhhhhhcccccccchhhhhhhhhccccccccccceeecccccccchhhhhhhchhhhhhhhcccchhhhhhhhhhchhhhhhhccccccchhhhcccccccccccccccccccccccccc	0.453416	contig15437	chhhhhhhhhhhhhhhhcccccccccccccccccccccccccchccchhhccccccccccchhhccccchhhhhhhhhhhhhhhhhhhhhhhhhccccccchhhhhhhhhhhhhcccccchhceeeeccccceeeeeccchhhhhhhhhhccccccccccccccccccceeeeeceeeeeeccccchhhhhhhhhhhhhcchhhhhhhhhhhhhhhhhhhccccccccccccccceeeeeeehhhccccchhhhheecccchhhhhhhhhhhhhhhhhhhhhhhhhhccccc	0.476027
PsAvh345	cccccchhhhhhhhhhhhhhhhhhhhhhhhcccceeeeeeccccceeeeeecccceeeeecccccccccccccccccchhhhhhhhhhccchhhhhhhhhhhhhhcccchhhhhcccchhhhhhhhhhhhccccchhhhhhhhhhhhhhcchhhhhhhhhhhhhhhchhhhhhhhhhhhhcccccchhhhhhhhhccccchhhhccchhhhhhhhhhhhhcccchhhhhhhhhccchhhhhhhhhhhhccccchhhhhhhhhhhhhhhhhccchhhhhhcccc	0.625442	ccccccchhhhhhhhhhhhhhhhhhhhhhcccceeeeeeeccccceeeecccchhhhhhhhccccccccccccccccccchhhhhhhhhcchhhhhhhhceeeeeeecchhhhhccccccchhhhhhcccccccchhhhhhhhhhhhhhhhhhhhhhhhhhhhhhhhhhhhhhhhhhhhhhccccchhhhhhhhhhhhhhhhhhhhhhhhhhhhhhhhhhcccchhhhhhhhhhcchhhhhhhhhhhhhcccccehhhhhhhhhhhhhhhhhhhhhhhhhccc	0.657244	Ps_139459	ccchhhhhhhhhhhhhcchhhhhhhhhhhhhhhhhhhhhhhhhhhhhhhhcccccccccccccccccccccchhhhhhhhhhhhhhhhhhhhccccccccccccchhhhhhhhhcccchhhhhhhhhhhhhhhhhhhhhhhhcccceeccccccccccccccccccchhhhhhhchhhhhhhhhhhcccccchhhhcccceeeeeecccchhhhhhhhcchhhhhhhhhhccchhhhhhhhhhhhhhhecccchhhhhhheecccccccceeeecccccchhhhhhhhhhhhhhhccchhhhhhhcccccccccccccccceeeecccccccchhhhhhhhhhccchhhhhhhhccccccccecccccchhhhhhhhhhhhhhhhhhhccccccccccc…	0.481562	PITG_15226	cceeeehchhhhhhhhhhhcccccceeeeeeeechhhhhhccccccccccccccccccccccccchhhhhhhhhhhhhhhhhhhccchhhhhhhhccchhhhhhhhhhhhcccceeechhhhhhhcccccccccchhhcchcchhhhhhhhhhhhhhhhhhhhhhhhhhhhhcccchhhhhhhhhhhhccccccccceeeeehhhhhhhhccchhhhhhhcccc	0.553571	PITG_07630	ccchhhhhhhhhhhhhhhhhhhhhhhhhhhhhccccccccccchhhhhccccccccccchhhhhhhhhhhhhhhhhcchhhhhhhhhhhcchcchhchccccchhhhhhcchhhhhhhhhhhhhcccccccceeeehhhhhccchhhhhhhhhhhhhcccchhhhhhhhhhhhhhhhhhhhccccchhhhhhhhccccccccccccchhhhhhhhhhhhhccchhhhhhhhhhhhhhccccchhhhhhhhhccccccchhhhhhhhhhhhhhhhhcccchhhhhhhhhccccccccchhhhhhhhhhhhhhhhhcccccc	0.65625	PrAvh_46	ccchhhhhhhhhhhhhcccchhhhhhhhccccccccccccccchhhhhhhhchhhhhcccchhchheeecceehhhhhhhhhhhhhhhhhhhhhhhcccccchhhhhccccccccchhhhhhhhhhhcccccc	0.578947	Pr_79110	ccccccccchhhhhhhhhhhhhhhhhccceccccccccccccccccccccccccccchhhhhhhehccccchhhhhhhhhhhhhhhhhhhhhcccchhhhhhhhhcceeecccccccchhhhhhhhhhhhhhhhccccchhhhhhhhhhhhhcchhhhhhhhhhhhcchhhhhhhhhhhhhhhhhhhhcccchhhhhhhccccccchhhhcchhhhhhhhhhhhhccccchhhhhhhhhhhcchhhhhhhhhhcccccchhhhhhhhhhhhhhhhhhcccchhhhhhhhhcchhhhhhhhcchhhhhhhhhccccccccceeeeeeeeccchhhhhhhhhhhhhcccchhhhhhhhhhhhhhhccccccccchhhhhccccccccccccchhhhhhhhh…	0.603741	scaffold_31_F1334	cchhhhhhhhhhhhhhhhcccceecccccccchhhhhhhhhhhhhccchhhhhhhhccccccccccccccchhccccccccccchhhhhhhhhhhccchhhhhhhhhhhhhhhhhccccchhhhhhcccccccccchhhhhhhhheeeeeeeeeccc	0.522293	Pc_129113	ccchhhhhhhhhhhhhhhhhcccccccccccchhhhhhcccccchchhhhhhhhhhhhhhhhhhhhhhhhhhhhhcccchhhhhhhcccccchhhhhhhhhhhhhhhhhhhhcccccchhhhhhhhhhhcccchhhhhhhhhhhhcccchhhhhhhhhhhhhhhhccccchhhhhhhhcccccccccccccchhhhhhhhhhhhcccccchhhhhhhhhhhcchhhhhhhhhhhccccchhhhhhhhhhhhhhhhhhcccchhhhhhhhhcccccccccccccchhhhhhhhhhhhccccceeeeeeehccccccccheeeeeeeccccccchhhhhhhchhhhhhhcccccccccheeecccccccccccccchhhhhhhhhhhhccccchhhhhhhh…	0.60251	HaRxL94	cceeeeeehhcccccccccccccchhhhhhhccceeeeeccccccchhhhhhhhcccchhhhhhhcchhhhhhhhhhhccccccccchhhhhhhhhhhhhhhhhccccccccccccchhcccchhhhhhhhhhhhcccccchhhhhcccchhhhhhhhhhhhhhhhhhccchhhhhhhhhhhhhcccccccchhhhhhhhhhhhhhccccceeeeeecccccccchhhhcccccchhhhhhhhhhhhhhhhhhhhhhhhhhhhhhccccchhhhhhhhhcccceeeeccchhhhhhhhhhhhhhcchhhhhhhhhhhhcceeeceeeeeccchhhhhhhcccccccccchhhhhhhhhhccccchhhhhhhhhhhhhhhhhhhcccchhhhhhhhhhhh…	0.605791	Hp704938	cchhhhhhhhhhhhhhhhhhhhhccchhhhhhhhcccceeeecccccecccccccccccccccccccccceeeeehhhccccchhhhhhhhhhhhhhhccccchhheeeeeeccccccchhhhhhhhhhccccccccccchhhhhhhhhhhhhhhhhhhcccccc	0.478788	contig08247	cccchhhhhhhhheeeccccchhhcccccccccccccccccccchhhcccchhhhhhhccccccchhhhhhhhhhhhccccccchhhhhhhchhcchhhcccc	0.446602	contig15639	cccccccccccchhhhhhhhcccchhhhhhhhhhhhhhhhcccceeeeecccchhhhhhcccc	0.47619
PsAvh194	cchhhhhhhhhhhhhhhhhhhhhhhhhhhhhhhccccccceeeeecccccceeeeeccccccchccccchchheeeehccccccchhhhheecccccccccccccchhhhhhhhhcccccccchccccccccccchhhcccccceecccccccccccccceehhhhhhhhcceeeeeecccccccceeeeccccccchhhhhhhhhhhccchhhhhhhhcccccccccceeehhhhhhcccccceeeeeeehccccchhhhhhhhhhhccchhhhcchhhhhhhhhhcchhhhhhhhcccccccc	0.396721	cchhhhhhhhhhhhhhhhhhhhhhhhhhhhhhhhcccccceeeeeccccceeeeecccccccccccceecceeeeeeeecccccceeeeeeeeecccccccccccchhhhhhhhhccccccccchhhcccchhhhhhhcccceeeeeccchhhhccchhhhhhhhhhhhhhheeeeeeecccccceeeeecccccchhhhhhhhhhhhcccchhcheeeeeeecccceeeeeeeccccccccceeeeeeeeecccchhhhhhhhhhhhhchhhhhcchhhhhhhhhhhhhhhhhhcccccccccc	0.396721	Ps_134706	cchhhhhhhhhhhhhhhhccchhhhccccccccccccchhhhhhcchhhhhhhccccchhhhhhcccchhccccccchhhhhhhccccchhhhhhhhhccccceeeeeecccccccccccchhhhhcccccccccccccccccccc	0.424658	PITG_09223	ccchhhhhhhhhhhhhhcccchcccccccccchhhhhccccccccccccccchccccccccchhhhhhhhhcccceeeecccccccccchhhhhhhhhhhhhhhccccccchhhhhhhhhhhhhhhhhhhhhhhhhhhhhhccc	0.520833	PITG_15032	ccchhhhhhhhhhhhhcccccccccccccccccccccchhhhhhhhccccccccccchcchchhhhhhhhhhhhhhhhhhhhhhcccchhhhhcceeccccccccchhhhhhhhhhhhhhccccccchhhhhhhhhhhcchhhhhhhhhhhhhccchhhhhhhhhhhhhhhhhhcccchhhhhhhhccccccchhccchhhhhhhhhhhhhcccccccchhhhhhhhhhcchhhhhhhhhhhhccccchhhhhhhhhhhhhhhhhcccchhhhhhhhccccccchhhhcchhhhhhhhhhhhcccccccchhhhhhhhhhcchhhhhhhhhhhhcccchhhhhhhhhhhhhhhhhccccccchheeecccccchhhhhhhhhhhhhhhhhhhhhccccc…	0.653608	PrAvh_49	cchhhhhhhhhhhhhhccccceeccccccceeccccchhhhhhhhhccccchhhcccchhhhhhhhhhhhhhhhhhccccchhhhhhhcchhhhhhhhhhhhhhcccceccc	0.580357	Pr_79108	cccccccchhhhhhhhhhhhhhhhhcceeecccccccccccccccccccccccccchhhhhhhhhhccccchhhhhhhhhhhhhhhhhhhhhhhhhhhhhhhhhcccccccccchhhhhhhhhhhhhhhhhhcccccchhhhhhhhhhhhhcchhhhhhhhhhhhhccchhhhhhhhhhhhhhhhhhcccchhhhhhhhcccccchhhhhhhhhhhhhhhhhhhccccchhhhhhhhhhccchhhhhhhhhhhccccchhhhhhhhhhhhhhhhhhcccchhhhhhhhcccchhhhhhhhhhhhhhhhhhcccccccchhhhhhhhhhccccchhhhhhhccccccccceeeehhhhhhhhhhhhhhhcccccchhheeeeeeccccchhhhhhhhhhh…	0.604701	scaffold_16_F2450	ccehhhhhhhhhhhhhhcccceeeeeccccccccccccccccceeeccccccccchhhhhhhhhhhhhhhhcccchhhhhhhccceeecchhhhhhhhcccccchhhhhhhhhhhhhhhhhcccccccceeehhhhhhhhhcccchhhhcccc	0.490196	Pc_129116	ccchhhhhhhhhhhhhhhhhhhhhccccccccceccccceeeeeccccchhhcccchhhhhhhhhhhhhccccchhhhhhhhcccccccccccccchhhhhhhhhhhhcccchhhhhhhhhhcccchhhhhhhhhhcccchhhhhhhhhhhhhhhhhhhcccchhhhhhhhhhhhccccc	0.6	HaRxL97	ccchhhhhhhhccccccceeeeccccccccccchhhhhhhhcccchhhhhhhhcchhhhhhhhhhhhccccccccccccceccccccccceeehhhhhhhhhhchhhhhhhhccccccccccccccccccccccccchhhhhhhhhhhhhhhccccccceeeccchhhhhhhhcchhhhhhhhhhhhcccccchhhhhhhhhhhhhhhhcccchhhhhhhhhhcccccccheeeeeeccccceeeecchhhhhhhhhhhhhhccccceeehhhhhhhhhcccccccchccccccchehccccccchhhhhhhhhhhhc	0.484277	Hp705174	cchhhhhhhhhhhhhhhhhhhhhhhhhcccccccccceehhhccccccccccccccchhhhhhhhhhhhhhcchhhhhhhccccccccccccc	0.526882	contig08248	ccccchhhhhceeeeeeccccceeecccccccccccccccccccchhcccchhhhhhhhccccccccccccccccccccccccccccchcchhhhhhhccchhhhhhhcccccccccccccccccccceeeccccccccceecccc	0.205479	contig15832	ccchhhhhhhhhhhhhcccccccccccccccccccccccccccccccccccccccceeeeeeecchhhhhhhhhhhhccchhcccccchhhhhhhhhhhchhhhhhhhhhhhhhhhhcc	0.462185
PsAvh454	ccceeeeehhhhhhhhcceeeeeeccccccccccccccceecccccceeeccccceeeeeecccceeeeeeeccccccceccceeecccccccccccccceeeeeehcccchhhhhhhhhhhhhhhhhhhhhcccccccccccceeeecchhhhhhhhcccchhhhhhhhhccccccceeeeccccchhhhhhheeeecccccchhhhhhhccccccccceeeeeeeeccccccceeeeeeccccchhhhhhhhhhhhhhhhhhhhhhhhhhhhhhhhhhhhhhhccccc	0.344828	ceeeeeeeeehhhhhhhhhhheeecccccccccccccceeeecccccceccccchhhhhhhhcceeeeeeeecccccceeeeeeeeecccccccccccchhhhhhhhhcchhhhhhhhhhhhhhhhhhhhhhhhhhhhccccceeeeehhhhhhhhhhhhhhhhhhhhhhhccccceeeeeecccccchhhhheeeeeecccccchhhhhhhhccccceeeeeeeecccccccceeeeeeeecccchhhhhhhhhhhhhhhhhhhhhhhhhhhhhhhhhhhhhhhccccc	0.451724	Ps_142101	cchhhhhhhhhhhhhhhecccccccccceeeeeccccccccccccccccccccchhhhhcccccccccchheeehhhhccchhhhhhhhhhhcccchhhhhhhhhhhcccchhhhhhhhhhhcccccchhhhhhhhhhhhhhhhhhhhcc	0.526667	PITG_00582	ccchhhhhhhhhhhhheeeeecccccccccccccccceeeecccccchhhhhhhhhhhhhhhhhhhchhhcccccchhhhhhhhhhhhhhhhhhhhhhhhhhhhhhhhhhhhhhhhhhhhhhhhhhhchhhhhhhhhhhhhhhhhhhhhhhcchhhhhhhhecccccchhhhhhhhhhhhccccccccccccceccccceeeehcchhhhhhhcc	0.637209	PITG_10347	cchhhhhhhhhhhhchhhhhhhhhhhcccccccccccccchhhhhhhccccccccccchhhhhhhhhhhhhhhhhhhhhhhhhhhhccchhhhhccccchhhhhhhhhhhhhhhhhhhhhhcccccccceeeeeehhccccchhhhhhhhhhhhcccchhhhhhhhhhhhhhhhhhhhccccchhhhhhhhccccccccccccchhhhhhhhhhhhhccccchhhhhhhhhhhccchhhhhhhhhhhcccccccccccccccccchhccccchhhhhhhhccchhhhhhhhhhhhhhhhhhhhhhccccccchhhhhhhhhhhccchhhhhhhhhhcccchhhhhhhhhhhhhhhhhcccchhhhhhhccccccccchhhhhhhhhhhhhhhhhccccc…	0.651584	PrAvh_50	ccchhhhhhhhhhhhhccceeeecccchccccccccccccceeeeecccchhhhhhhccccccccccccccccchhhhhhhccchhhhhhchhhhhhhhhhhhhhcccccccccchhhhhhhhhhhhchhhhhhhhhccccccc	0.479167	Pr_79061	cchhhhhhhhhhhhhhhhccccchhhhhhhhhhccchhhhhhhhhhhchhhhhhcccccchhccchhhhhhhhhhhhhhhhhhhhhhhhhheeccchhhhhhhhhhhhccceeeeecccchhhhhhhhhcccccceeeeecccccchhhhhhhhhcccccccccccceeeeehhhhhhhhhhhhhcc	0.609626	scaffold_12_F2959	cchhhhhhhhhhhhhhhccccccccccccccccccceecccchhhhheeccchhhhhhhhhhhhhhhhhhhhhhhhhhhcccccccccccchhhhhchhhhhhhhhhhhhhcccccchhhhhhhhccccchhhhhhhhhhhhhhcccccccc	0.578947	Pc_129120	ccccchhhhhhhhhhhhhhhccccccccccccccccccccchhhhhhhhhhhhhhhhhhhhhhhhhhhhhhhhhhhcccccccchhhhhhhhhhhhhhhhhhhhhhccccccceeeeehhhhhccchhhhhhhhhhhhccccchhhhhhhhhhhhhhhhhcccchhhhhhcccccchhhhhhcchhhhhhhhhhhhhccccccchhhhhhhhhhhccchhhhhhhhhcccchhhhhhhhhhhhhhhhccccchhhhhhhhccccccccccccchhhhhhhhhhhhhccchhhhhhhhhhhccchhhhhhhhhhccchhhhhhhhhhhhhhhhhhhccccccchhhhhhhhcccccccchhcccchhhhhhhhhhhhccccccchhhhhhhhhhccchhh…	0.658596	HaRxL102	ccchhhhhhhhccccccceeeeccccccccccchhhhhhchhhcchhhhhhhhcchhhhhhhhhhhhccccccccccccceeccccceeeeeccchhhhhhhhhhhhhhhhhhhhccccccccccccceeeecccccchhhhhhhhhhhhhhhhccccccceeccchhhhhhhhcchhhhhhhhhhhhhhccchhhhhhhhhhhhhhhhcccchhhhhhhhhhcccchhhhhhhhhhcccccccccchhhhhhhhhhhhhhhhhcccccchhhhhhhhhhhhchchhhhhhhhchhhhccccccchhhhhhhhhhhhc	0.581761	Hp705187	ccchhhhhhhhhhhhhhhhhhhhhcccccccccccccccccccccccccccccccccccceeeccccccchhhhhhhhhhhhhccccccchhhhhhhhhccccchhhhhhhhhhhhhcchhhhhhhhhhcccchhhhhhhhhhhhhhhhcccccheehcccchccccchhhhhhhhhhhhhhhhhhhccccccchhhhehcccccccchhhhhhhhhhcccceeeecc	0.52193	contig08983	chhhhhhhhhhhhhcccceeeeeecccchehhhccccccccccccchhhhhhhhhhhhhhhhhhhhhhhhhchhhhhhhhhhhhhcccchhhhhhccccchhhhhhccccchhhhhheeeeeeeceeeeeccchhhhhhhhhcccccccccccheeeehchhhhhhhhhhceeeeccccccccccccccccccccccccccceeccccchhhhhhhhhhcccchhhhhhhhhhhhhhhhhhhhhhhheeeeecchhhhhhhhhhhhhhhcc	0.527675	contig16075	cchhhhhhhhhhhhhccccccccccccccccccccchhhhcccccccchhhhhhhhhccccccchhhhhhhhhhhchhhhhhhhhhhhhhhhccccccceeccccccceeeehhhccchhhhhhhhhcccccccc	0.481481
PsAvh295a1	cccccchhhhhchhhhhhhhhhhhhhhhhcccceeeeeeccccceeeeeccccccccchhhhhhhhhhhhhhhhhccchhhhhhhhccccchhhhhccchhhhhhhhhhhccccccchhhhhhhhhhccchhhhhhhhhhhhhccchhhhhhhhhhhhhhhhhccccchhhhhhhcccccccceeecchhhhhhhhhhhhccccchhhhhhhcchhhhhhhhhhccccheeccchcccchhhcccchhhhhhhccccccccccchhhhhcchhhhhhhhhhcccc	0.582456	cccccccccccchhhhhhhhhhhhhhhccccceeeeeeeecccceeeeeeccccchhhhhhhhhhhhhhhhhhhcccchhhhhhhhhhcccchhhhhhhhhhhhhhhccccccccccceeeeeeeccccchhhhhhhhhhhhhhhhhhhhhhhhhhhhhhhhhhhhccccceeeeeeecccceeeeeeehhhhhhhhhhhcccccccchhhhhhhhhhhhhcccceeeeeeeeccccccchhhhhhhhhhhhcccccccccccccccccccceeeeeeeeeeecc	0.459649	Ps_134711	ccchhhhhhhhhhhhhcccccccccccceeecccccccccchhcccccchhhhhccccccccccccchhhhhhhhhhhhhcccchhhhhhhhhhhccccceeeeeecccccccchhhhhhhhhcccchhhhhhhhhhhhhhccccceecc	0.446667	PITG_10116	cchhhhhhhhhhhhhhhhhcccccchhhhcccccchhhhhhhhhhhhhhcccccccccccccchhhhhhhhhhhhhhhhhccccccchhhhhhhhcccchhhhhhhhcccccccchchccchhhhhhhhhhhhcccchhhhhhhhhhhhhcchhhhhhhhhhhhccccchhhhhhhhhhhhhhhhhcccchhhhhhhhccccccccceecccceeeehhhhhhhhcccchhhhhhhhhhhhhccchhhhhhhhhhcccchhhhhhhhhhhhhhhhhhhcccchhhhhhhccccccccccccccchhhheeeeeeeecc	0.606918	PITG_22757	cchhhhhhhhhhhhhhcchccccccccceeccccccccceccccccchhhhhccchhhhhhhhhhhhhhhhhhhhhhhhhhhhhhhhhhhhhhhhhhhhhhhcccccchhhhhhhhhhhhhhhhhccccchhhhhhccccccchhhhhhhhhhhhhhhcccc	0.648148	PrAvh_51	cchhhhhhhhhhhhhccceeeeeeeccccccccccccccccccchhhhhhhhccccccccchhhhhhhhhhhhhccccchhhhhhhhhhhhhhhhhhhhhchhhhhhhhhhhhcchhhhhhhccchhhhhhhhhhhccccccchehhhhcccccccccccccc	0.552147	Pr_79052	cchhhhhhhhhhhhhhhhccccchhhhhhhhhhccchhhhhhhhhhhchhhhhhcccccchhccchhhhhhhhhhhhhhhhhhhhhhhhhheeccchhhhhhhhhhhhccceeeeecccchhhhhhhhhcccccceeeeecccccchhhhhhhhhcccccccccccceeeeehhhhhhhhhhhhhcc	0.609626	scaffold_15_R1282	ccchhhhhhhhhhhhhcccceeeecccccceehhcccchhhhhhccccccccccccccccccccccccccccccchhhhhhcccchhhhhhhhhhhhcccccccchhhcccchhhhhhhhhhhhhhhhhccccchhhhhhhhhhhhhccc	0.48	Pc_129145	ccchhhhhhhhhhhhhhhcccccccccccccccccchhhhhhhhhhhccccccccccccchhhhhhhhhhhhhhhhhhhhhhhccccccchhhheeeccccccccccccchhhhhhhhhhhccccchhhhhhhhhhhcchhhhhhhhhhccccchhhhhhhhhhhhhhhhhccc	0.586207	HaRxL103	cchhhhhhhhhhhheeeecccccccccccccccccccccchhhhhhhhhhhhhhhhccccccccccccccchhhhhhhhhhhhhhhhhccccccchhhhchccccccccccccccccccccccccchhhhhcccccccccccchhhhhhhhhhcccccchhhhhhhhhhhhcchhhhhccceeeecccchhhhhhhhhhhhheechhhchchhhhhhhhcccccchhhhhhhhhhhhhhhhhhhcccceecccchhhhhhhhhhhhhhhhhhchhhhhhhhhhhcccccchhhhhhhhhhhhhhhhccccccchhhhcchhhhhhhhhhhhhhhhhhhhhhhhhhhhhhhhhhhhhhccccceeeeccchhhhhhhhhhhccccchhhhhhhhccchcc…	0.581047	Hp705341	cceeeeehhhhhhhhheeeeccccccccccccccccccchhhhhhhhhhhcccccchhhhcccchhhhhhhhcccchhhhhhhhhhhhhccccccccccchhhhhhhhhhhhccccchhhhhhhhhccccccccccchhhhhhhhhhhhhchhhhhhhhhhhhhhhhccchhhhhhhhcccccccccceeecccccchhccc	0.519802	contig16131	cceeeehhhhhhhhhhhchhhhhhhhcccceeccccccceeeeeeeeeeecccccccchhhhhhcccccccccccccccccccchhhhhhhhccchhhhhhhhhhccccecccchhhhhhhhhhhhhhcccchhhhhhhhhhhhhhhhhhheccccccchhhhhhhhhhheeeeeeecccchhhhcccccchhhhhhhheccccchhhhhhhhhhhhhhhcccchhhhhhhhhhhhhhhhhhhhhccccccchhhhhhhhhhhhhhhhccccccceeeeeeeeecccccceeeeeehhhhhhhhcccccccccceeeeeeeeccccccchhhhhcccccccchhhhhhhhhhhhhhhhhhccc	0.501377	contig17053	cchhhhhhhhhhhhhhhhhhhcccccccccccccccccccchhhhhhhccchhhhhheeccchhhhhhhhhhhhhhhcccccccceeeecccccc	0.494737
PsAvh295a2	cccccchhhhhchhhhhhhhhhhhhhhhhcccceeeeeeccccceeeeeccccccccchhhhhhhhhhhhhhhhhccchhhhhhhhccccchhhhhccchhhhhhhhhhhccccccchhhhhhhhhhccchhhhhhhhhhhhhccchhhhhhhhhhhhhhhhhccccchhhhhhhcccccccceeecchhhhhhhhhhhhccccchhhhhhhcchhhhhhhhhhccccheeccchcccchhhcccchhhhhhhccccccccccchhhhhcchhhhhhhhhhcccc	0.582456	cccccccccccchhhhhhhhhhhhhhhccccceeeeeeeecccceeeeeeccccchhhhhhhhhhhhhhhhhhhcccchhhhhhhhhhcccchhhhhhhhhhhhhhhccccccccccceeeeeeeccccchhhhhhhhhhhhhhhhhhhhhhhhhhhhhhhhhhhhccccceeeeeeecccceeeeeeehhhhhhhhhhhcccccccchhhhhhhhhhhhhcccceeeeeeeeccccccchhhhhhhhhhhhcccccccccccccccccccceeeeeeeeeeecc	0.459649	Ps_109021	ccchhhhhhhccccccccccccccccccccccccccccccccccccccccccccccccccccccccccccccccccccccccccccccccccccccccccccccccccccccccccccccccccccccccccccccccccccccccccccccccccccccccccccccccccccccccccccccccccccccccccccccccccccccccccccccccccc	0.0316742	PITG_16515	cchhhhhhhhhhhhcccceeccecceeehccccccchhhhhhhhcccccccccchhhhhhhhhhhhhhhhhhhhhhhhhhhhhhhhhhhcccchhhhhhhhhccccccchhhhhhhccccccceeeeeccchehhhhhhcccceeeccccccccc	0.509677	PITG_17309	cccccchchhhhhhhhhhhhhhhhhhhhccccccccccchhhhhhhhhhhhhcccccccccchhhhhhhhhhhhhcccceeeccceeeccchcceeeeccccccccchhhhhhhhhhhhhhhhccccchhhhhhhhhhhhccchhhhhhhhhhhhhhhhhhhhhhhhhhhhhhhhcccchhhhhhhhcccccccccccccchhhhhhhhhccccchhhhhhhhhhhccchhhhhhhhhhhccccchhhhhhhhhhhhhhhhhcccchhhhhhhhcccchhhhhhhhhhhhhhhhhhhhcccccchhhhhhhhhhhccchhhhhhhhhhhccccchhhhhhhhhhhhccc	0.647564	PrAvh_52	ccchhhhhhhhhhhhhhccchhhhhhhhccccccccccccccchhhhhhhhchhhhhcccchhhhheececeehhhhhhhhhhhhhhhhhhhhhhhccccchhhhhhccccccccchhhhhhhhhhhcccccc	0.601504	Pr_78979	cchhhhhhhhhhhhhhhhhhcccccccccccccchhhhhhhhhhhhhhhhhhhhhhccccccccchhhhccccccccchhhhccccccchhhhhhhhhhhcccchhhhhhhhcccccchhhhhhhhhhhhhhhhhhhhhhhhhcccchhhhhhhhhhhhhhhhccchhhhhhhccc	0.653409	scaffold_46_F1215	cchhhhhhhhhhhhhhcccceeeeccchhhhhhhhhccchhhhhccccccccccccccccccccccccccccchhhhhhccccchhhhhhhhchhhhhhchhhhhhhcccccchhhhhhhhhhhhhhhcccccccchheeeeeecccc	0.486486	Pc_130393	ccchhhhhhhhhhhhhcccccccchcccccceecchhhhhhhccchhhhhhhccccchhhhhhhhhhhhhhhhcccchhhhhhhhhccccccccccchhhhhhhhhhhhhccccccceeeeechhccccchhhhhhhhhhhcccchhhhhhhhhhhhhhhhhhcccchhhhhhhhccccchhhcccccchhhhhhhhhhhcccccchhhhhhhhhcchhhhhhhhhhhhcccchhhhhhhhhhhhhhhhhhcccchhhhhhhhcccccccccccccchhhhhhhhhhhhhhccccccchhhhhhhhhccchhhhhhhhhhhhccchhhhhhhhhhhhhhhhhhccccccchhhhhhhhhccccccceeeeccchhhhhhhhhhhccccccchhhhhhhh…	0.620833	HaRxL104	ccchhhhhhhhccccccceeeeccccccccccchhhhhhhhcccchhhhhhhhcchhhhhhhhhhhhccccccccccccceccccccccceeehhhhhhhhhhchhhhhhhhccccccccccccccccccccccccchhhhhhhhhhhhhhcccccccceeeecchhhhhhhhccchhhhhhhhhhhccccccchhhhhhhhhhhhhhhcccchhhhhhhhhhccccccchhhheeecccchhhccchhhhhhhhhcceeeecccccccchhhhhhhhhhhccccchhhhhhhhhhhhccccccchhhhhhhhhhhhc	0.512579	Hp705564	ccccccchhhhhccccccccccchhhhhhcccccccchhhhhhhhcchhhhhhhhhhhhhhhhhhhhhhhhhhhcccccccccccccccceeeeecccccc	0.455446	contig16134	ccchhhhhhhhhhhhhhhhhhhhhhecccccccccccccchhhcccccccceeeccccccccchchhhhhhhhhhhhccchhhhhhhhhhhhhhhccccceeeccchhhhhhhccchhhhhhhhhchheehhhhhhhhhhhhhhhhchhhhhhhhhhhhhhhccccceeehhhhhhhhccccccccchhhccchhhhhhhhhhhhhhhhhhcccccccccceeeeeeeececcccchhhhhhhhhhhhcccheeeehhhcccccceeccccceeeeeeeeeeecccccccccchhhhhchhhcccccccchhhhhhhhhhccccccchhhhhhhhhhhccchhhhhhhhhhhhhhhhhcccccccccchhhhhhhhhhhcccchhcccccccheeeeee…	0.506608	contig20082	ccccchhhhhhhhhhhhhhhcccccccchhhhcchhhhhhhhhhhehcccccchhhhhhhhhhhcccccccccccccchhhhhhhhhecc	0.566667
PsAvh334	cchhhhhhhhhhhhhhccchhhhhhhhhccccccccccccccccccccceeeeecccccccccccchhhhhhhhhhcccchhhhhhhhhhhceeeeccccchhhhhhhhhhhhhhhhhhhcccceehhhhhhhhhhhcccccccchhhhhhhhhhhhcccceeeeeecccccccccchhhcccceeeeeeccccccceeeeecccccccccccccchhhhhhhhhhhhhhhhcc	0.448718	ceehhhhhhhhhhhhhhcchhhhhhhhhhcccccccccccccccccceeeeeeeeccccccccccchhhhhhhhhhhhcccchhhhhhhhhheeeeecccchhhhhhhhhhhhhhhhhhhcchhhhhhhhhhhhhhhccccccchhhhhhhhhhhhcccceeeeeeeeccccccccccccccceeeeeeeecccchhhhhhhcccccccccccccchhhhhhhhhhhhhhhccc	0.487179	Ps_140000	cchhhhhhhhhhhhhhheccccccccccccccchhhhhhhccccccccccccccccccccccchhhhhhhhhhhheecccchhhhhhchhhhhhhhhhhhhhcccccccchhhhhhhcccchhhhhhhhccccchhcchhhhcccccccchhhhhhhhehccccchhhhhhhhhhhhhhcccceeeeecccceccceeccccccccheeeeeeccchhhhhhhhhhhhhhhhchhhhhhhhhccc	0.506122	PITG_16529	cchhhhhhhhhhhhccccccccccheeeeecccccchhhhhhhhhcccccccchhhhhhhhhhhhhhhcccccchhhhhhhhhhhhhhhhccchhhhhhhhhccccccchhhhhccccccccceeeeeccccehhhhhhcccceeeccccccccc	0.470968	PITG_17316	cccccchchhhhhhhhhhhhhhhhhhhhccccccccccchhhhhhhhhhhhhcccccccccchhhhhhhhhhhhhcccceeeccceeeccchcceeeeccccccccchhhhhhhhhhhhhhhhccccchhhhhhhhhhhhccchhhhhhhhhhhhhhhhhhhhhhhhhhhhhhhhcccchhhhhhhhcccccccccccccchhhhhhhhhccccchhhhhhhhhhhccchhhhhhhhhhhccccchhhhhhhhhhhhhhhhhcccchhhhhhhhcccchhhhhhhhhhhhhhhhhhhhcccccchhhhhhhhhhhccchhhhhhhhhhhccccchhhhhhhhhhhhccc	0.647564	PrAvh_54	ccchhhhhhhhhheeeeccccccccccccccccccccchhhhhhhhhhhhhccccccccchcccccccchhhhhhhhccchhhhhhhhhhhhhhhcccchhcheecccceecccccccccccccchhhhhhhhhcccchhhhhhhhhhhhhhhhhhhhhhhhhcchchhhhhhhhhhhhhcchhhhhhhhhhhhcccchhhhhhhhhhcccccccchhhhhhhhhhhhhhhcccc	0.574468	Pr_78544	cchhhhhhhhhhhhhhhcccccccccccccceeeccchhhhhhhhcccccchhhhhccccccccccccceeccchhhhhhccchhhhhhhhhhhccccccchhhhhhccccchhhhhhhhhhhhhhhhhccccccc	0.5	scaffold_46_R1328	ccchhhhhhhhhhhhecccceeeeccchhhhhhhccchhhhhhhccccccccccccccccccccccccccccccchhhccccchhhhhhhhhhhhccccccccccccccchhhhhhhhhhhhhhhhhcccccchhhhhhhhhhhccc	0.469388	Pc_132080	cchhhhhhhhhhhcceeecccceeeeecchhhhccccccchhhhhccccccccchhchhhhhhhhhhhhhhhhhhhhhhhhhhccchhhhhhhhccchhhhhhhhhhhhhhhhhhhhhhcccccccchhhhhhhhhhccchhhhhhhhhhhhhccccchhhhhhhhhhhhhhhhhhhccccchhhhhhhhcccccccccchhhhhhhhhhhhhhhcccccchhhhhhhhhhhccchhhhhhhhhhhccccchhhhhhhhhhhhhhhhhhcccchhhhhhhhcccchhhhhhccchhhhhhhhhhhccccccccchhhhhhhhccccchhhhhhhhhhhcccchhhhhhhhhhhhhhhhhhcccchhhhhhcccccccccccchhhhhhhhhhhhhhhcc…	0.641732	HaRxL106	ccchhhhhhhhhhhhhchcccccceeecceeeecccccceehchcccccchhhhhhhhhhhhhhhhhhhhhhhhhhhhhhhhhhhhhhhcccccccccchhhhhhhhhhhhhcchhhhhhhhhhhhhhhhhhhhhccccchhhhhchhhhhhhhhhhhhhccccchhhhhhhhhccccccccceeeccchhhhhhhhhcccccchccccccccccceeeecccccccccccccccccccccccccccccccccccchhhhhhhhhhhhhhhhhhhhceeeecccc	0.515789	Hp705667	ccccccchhhhhhhhhhhhhccccchhhhhhhhhhhcccccchhhhhhhcchcccccccchhhhhhhhhccchhhhhhhhhhccchhhhhhhhhhhhhhhhhhhhhhhhhhccchhhhhhhhhhhhhhhhhhhhhhhhhccccchhhhhhhhhhhhhccchhhhhhhhhhhcccchhhhhhhhhhcccchhhhhheehhhhhhhhhhhhhhhhhhhccccccccccceeccccccccccccccccc	0.654472	contig16501	cchhhhhhhhhhhhcchhhhhccccceeeecccceeeeeccccccchhhhhhhhcchhhhhhhcccccceccccchhhhhhcccchhhhhhhhhhcccccccccccccchhhhhhhhhhccchhhhhhhhhhhcccccchhhhhhhhhhhhhccccccchhhhhhhcccccchcchhhhhhhhhhhhhhhhhhccccccchhhhhhhhhhhhhhhhcchhhhhhhhhcchhhhhcccccchhhhhecccccccchccccchhhhhhhhhhccccchhhhhhhhhhccccccccccccccccccccccccccccceeehcccccchhhhhhhhhhhhhhhhhhhhhccccceeeccccccccccccccchhccccccccccccccccccccccccccccc…	0.420619	contig20736	ceehhhhhhhhhcchhhhhhhhhhhhcccchhhhhhcccccccccccchhhhhhhhccccccccccchhhhhhhhhhhhhhhhhhhhhcccccccccccchhhhhhhhhcccccccccccchhhhhhhhhhhhhccchhhhhhhhhhhchhcccccccchhhhhhhhhhhhhhhhhhhhhhhccccccccchhhhhhhcccchhhhhhhhhhhhhhccccceeccccceeeeeecchhhhhhhhhhhhhhhhhhhhhhhhhhhhccccccccccccccccccccccccccccccccccccccccccccccccccccccccccccccc	0.498471
PsAvh287	ccchhhhhhhhhhhhhhcccccccccccccchhhhhhhhhhhcccchhhhhhhcccccchhhhhhhhhhhhhhhhhcccchhhhhhhhcccccccccccccchhhhhhhhhhhhhhccccchhhhhhhhhhccchhhhhhhhhhhhhhhhcccccceeeeecccchhhhhhhhccchhhhhhcccccceeeeeeecc	0.563452	cchhhhhhhhhhhhhhhccccccccceeccccchhhhhhhcccccchhhhhhhhcccchhhhhhhhhhhhhhhheeeccchhhhhhhhhhhhcchhhcccccceeeeeeeeeeecccccchhhhhhhhhhhcchhhhhhhhhcccccchhhcccceeeeeeeecchhhhhhhhhhhhhhhhccccceeeeeeeeecc	0.507614	Ps_129029	cceeeeehhhhhhhhhhccccccccccccccccccccccccccccccccccccchhhhhhhhhhhhhhcccccchhccccccccccchhhhhhhccccccccccccccchhhhhhhhhhhhhhhhhhhccchhhhhhhccchhhhhhhhhhhhhhcccchhhhhhhhhhhhhhhhhcccchhhhhhhhhhhhhhhhhcccccchhhhhhhhhhccccchhhhhhhhhcccccchhhhhhhhhhhhhhhhhhcccccccccccccccccccccccccccccccccccccccccccccccccccccccccccccccccccccccccccccccccccccccccceeeccccceeeccccccceeeecccccceeeeeccceeeeeeeeeeeecccccccccc	0.360902	PITG_04367	ccccheeeeehhhhhhhhhhhhhhhhccccchhhhhhhhhhhhhhccccccccccchhhhhcchhhhhhhhhhhchhccchhcccchhhhhhhhhhhhhhhcchhhhhhhhhhhhhhhhhhhcccceeecchhhhhhhhhhhhhhhhhccccchhhhhhhhhhhhhhhhhhhhhcccccccccc	0.668478	PITG_04089	cchhhhhhhhhhhhhhccccccccccccchhhhhhhhhhhhhhhcccccccceeeeeehhhhhhhhhccchhhhhhhhhhhhhhhhhhhhhhhhhhhhcccc	0.647059	PrAvh_55	chhhhhhhhhhhhhhhhhhhccccccccchhhhhhhhcccchhhhhhccccccccccccchhcchhhhhhhccccceehhhhhhhhhhhhhhhhhcccccccecchhhhhhhhhhhhhhhhhhccccchhhhhhhhhhhhhhhhhhhhhhhhhhhhhcc	0.666667	Pr_78539	ccchhhhhhhhhhhhhhccccccccccccceeeeeccchhhhhhhcccccchhhhhcccccccccccccccccchhhhhhcchhhhhhhhhhhhhhcccccchchhccccchhhhhhhhhhhhhhhhhhhccccc	0.503704	scaffold_107_F190	cchhhhhhhhhhhhceeeeeecccccccccchhhhhhhhhhhhhhccccccccccccchhhhhhhcccccccccccchhccccccchhhhhhhhhhccchhhhhhhhchhhhhhhhhhccchhhhhhhhhhhhhcccccc	0.542857	Pc_132373	cchhhhhhhhhhhhhhhcccccccchhhhhhhhhccccccccchhhhhhhhhhhcccccchhhhhhchhhhhhhhhhhhhhhhcccccchhhhhhhhccccchhhhhhhhhhcccchhhhhhhccc	0.650794	HaRxL108	cchhhhhhhhhhhhhhhhhhhhhhhhhcchhhhhhhhhhcccccceccccccccheeccccccccchhccccccccccccchhhhhhcchhhhhhhhheehhhhcheeehcccccceeeeeecccccccccccchhhhhhhcccccccccccccccccchhhccccccccccchhcchhhhhhhccccccccccceccchhhhhhhhhhhhhhhhhhhhhhhhhhhhhhhhhhhhchheeeehccccceeeccccccchhhhhhhccccchhhhhhhcccccccccc	0.456446	Hp705933	ccccchhhhhhhhhhhccccccccccceccccccccccccceeeeeeeeeeeeccceeeeecccccccccccchcchhhhhhhhhhhhhhhhhccccchhhhhhhhhhhccccccccchhhhhhhhhccchhhhhhhhhhhhccchhhhhhhhhhhhhhcccchhhhhhhhhhhhccccchhhccccccccccccccchhhhhhhhhhhhcccchhhhcccccccccccccccc	0.452991	contig17177	ccccchcchhhhhhhhhhhhhhhhhhcccccccccceeeeeeccccccccccceeeeecceeeccceeeeecceeeeeccceeeeeeeeccceeeeeccccceeccccchhhhhhhccccceeeeeeeccceeeeecccchhhheccceecc	0.197368	contig25283	chhhhhhhhhhhcchhhceeeeecccccccccccccccccccccccccchhhhhhhhhhcccchhhhhhhccccchhhhhhhhhhhccccccccchhccccchhhhhhhhhhhhcccccchhhhhhhhcccccccchhhhhhcccccccceeeeeecccccchhhhhhhhhhhhhccccceeeeeccccccceccchhhhhhhhhhhhhhcccccccccc	0.440909
PsAvh443	cchhhhhhhhhhhhhhhhhccccccccccceccccccccccccccchhhcchhhhhhhhhhhhccccccccccccccccchhhhhhhhhhhhhhhhccccceeeeeecccchhhhhhhhhhhhccccceeehhhhhhhhhhhhhhhhhhcccccchhhhhhhhhhhhhhccccchhhhhhcccccccceccccccchhhhhhhhhhchhhhhhhhccccc	0.527273	cchhhhhhhhhhhhhhhhhccccccccccccccccccccccccchhhhhhhhhhhhhhhhhhcccccccccccchhhhccchhhhhhhhhhhhhhhcccceeeeeeeeccchhhhhhhhhhhcccccchhhhhhhhhhhhhhhhhhhhccccccchhhhhhhhhhhhhhccccchhhhhhhcccccchhhccccchhhhhhhhhhhhccchhhhhccccc	0.572727	Ps_136046	cccchhhhhhhhhhhhchhcccccceecccccceeeeeeccccccccccceccccccccccccccccchhhhhcchhhhhhcceeeeeecceeeeeeecccccccccchhhhhcchhhhhhhhhhhhhhhhhhhchhccccccccccchhhcccccccceeeeeececeeccccc	0.308571	PITG_20940	ccccheeeeehhhhhhhhhhhhhhhhccccchhhhhhhhhhhhhhccccccccccchhhhhcchhhhhhhhhhhchhccchhcccchhhhhhhhhhhhhhhcchhhhhhhhhhhhchhhehccccceeecchhhhhhhhhhhhhhhhhccchhhhhhhhhhhhhhhhhhhhhhhcccccccccc	0.663043	PITG_23048	cccccchhhhhhhhhhhheecccecceeeecccchhhhhhhhhhhhhhhcccccccccchhhhhccccccchhhccchhhhhhhhhhhhhhhhhhhhhhhhhhhhhhhhhhhhhhhhhhccccchhhhhhhhhcccceeehhhhhhhhhhhhhhhhhhccc	0.645963	PrAvh_56	cchhhhhhhhhhhhhhcccchhhhhhhhhhhhhhhhhhhhhhhhhhccccccccccccccccccchhhhhheeehhhhcccccccchhhhhhhhhhhhhhhhhhhhhhhhhhhccccccheehccccccccccccccccchhhhhhhhhhhhhhhccccchhhhhhhhhhhhcchhhhhhhhhhhhhhhhhhhhhhhhhhhhcccccccchhhhccchhhccccccccchhhhhhhhhhhhhhhhccccc	0.628	Pr_78294	chhhhhhhhhhhhhhhcccccccccccccceeccccccccccccchhhhhccccccccccccchhhhhhhhhhhhhhccccchhhhhhhhhhhhhhhhhhhhhhhhhhhhhccccccchhhhhheeeccccccceeecccccceeeeeeechhhhccccc	0.45625	scaffold_37_R1044	cchhhhhhhhhhhhhhccceeeecccchhcccccccceecccccchhhhhhhhhccccccchhhhhhhcccchhhhhhhhhcchhhhhhhhhhhhhcccchhhhhhhhhhcccccccchhhhhhhhhhhhhhhhcc	0.588235	Pc_133116	chhhhhhhhhhhhhhhhhhcccccccchhhhhhhhhhhhhhhhhhccccccccchhhhccccccchhhhheeehhhhhhhhhhhhhhhhhhhhhhcchecccchhhhhhcccchhhhhhhhhhhccccccccccchhhhhhhhhhhhhhccccccccc	0.626582	HaRxL121	ccchhhhhhhhhcccchhhhhhhhccccccccccchhhhhhhhhhhhhhhhhhhhcccccccchhhhhcccchhhhhhhhhhhhccchhhhhcccccccceeeeeeeccccceeeeeeecccccccchhhhhhcccchhhccccccchhhhhhhhhhhhhhhhhhhhhccccccceeeeccceeeeeeccccccccccccccccchhhhhhhhhhhhhhhhhhhhhccceeccccccceeeeccceeeeeccccccccccchhhhhhhhhhhhhhhhhhcccccccchhhhhhhhhcccccccchhhhhhhhhhhhhhhhhhhhhhhhhhhhhhhcccccccccchchhhhhhhhhhcccccchhhhhccccchhcccccccccchhhhhhhhhhhhhh…	0.480769	Hp706081	cchehhhhhhcccccccccceecccccccccccchhhhhhhcccccccccccccccchhhhhhhhhhhhhhccccccccchhhhhhhhhhhcccccccccccchhhhhhhhhccccchhhhhhhhcccchhhhhhhhhhhhhhcchhhhhhhhhhhhhhhhhhhhhccccccchhhheehchhhhhhhhcccccchhhhhhhhhhhhhhcccccccceeehhhhhhhccccchhhhhhhhhhhccccchhhhhhhhhhhhhcccccccccccchhhhhhhhhhhhhhhhcccccc	0.559322	contig18684	cchhhhhhhhhhhcccccceeeeeecccceehhccccccccccchhhhhhhhhhhhccccchhhhhhhhhhhhhhhhhhchhhhhcccccccccceehhhhhccccchhhhccchhhcccceeccccceeeeeeecccccchhhhhhhhhcccccceeecccccchhhhhhhhhhheeeeecccccccchhhhhheecccccchhhhhhhhhhhhhhhhhhhhccccchhhhhhhhhheeeeeecccccccceeeeeccchhhhcchhhhhhhhhhhhhhcc	0.475177	contig30924	chhhhhhhhhhhhccccccchhhhhhhhcccccceeeehcccchhhhhhhhhhhhhccccehhhhccccceccccchhhhhhcccccchhhhhhhhhhhhhhccccccchhhhhhhhhhhccccchhhhhhhhhhhcccccccccc	0.547945
PsAvh282	cccccccccccccchhhhccchhhhhhhhhhhhcccchhhhhhhhhcccccccccccceeehhhhhhhhhhhhhhhhcceeeeccccccccccccccccccchhhhhhhhhhhhhhhhhhhhhhhhhheeeccccchhhhhhhhhhccccccccccccchhhhhhhhhhhhhhhhhhhhhhhcchhhhhhhccccccceeeeeccccccccccechhhhhhhhhhhccccccceeeeccccchhhhheeeeeecccchhhhhhhhhhhcccccchhchcchhhhhhhhhhhhhhhhhhcccccc	0.509868	ccccccccchhhhhhhhhhhhhhhhhhhhhhhhccccchhhhhhhhhhhhhhhhhccchhhhhhhhhhhhhhhhhhccccceecccccccccccccccccccchhhhhhhhhhhhhhhhhhhhhheeeeeeecccchhhhhhhhhhccccccccccccchhhhhhhhhhhhhhhhhhhhhhhhhhhhhhhhhhhhccceeeeeccccccccceeehhhhhhhhhhcccccccceeeeccccchhcheeeeeeecccchhhhhhhhhhhccccccechhhhhhhhhhhhhhhhhhhhhhhhcccc	0.575658	Ps_133799	ceeeeeehhhhheeeeeecccccccccccccccccccccecccccccchccccchhhhhhhcccchchhhhhhhhhhhhcccchhhhhccccchhhhhhhhcchhhhhhhhhhhhhcccchhhhhhhhhhhcccchhhhhhhhhhhhcccchhhhhhhhhhhhhhhhccccchhhhhhhhcccccchhhccchhhhhhhhhhhhhhcccchhhhhhhhhhhhhccchhhhhhhhhhhcccccchhhhhhhhhhhhhhhhhcccchhhhhhhccccccccccccccchhhhhhhhhhhhccccccchhhhhhhhhccccccceeeeecccccceeeeecccccccchhhhhhhhhhhhhhcheeccccccc	0.540541	PITG_19523	cceeeeeeeeeceeecccccccccccccccccccccccceeeeeecccccccccchhhhhhhhhhhhhhhhhhhhhhhhhhhhhhhccccccccccccccchhhhhhhhhhhhhhcccccchhhhhhhhhhhhhcchhhhhhhhhhhhcccchhhhhhhhhhhhhhhhccccchhhhhhhcccccccccchhhhhhhhhhhhhhhhcccchhhhhhhhhhhhcccchhhhhhhhcccchhhhhhhhhhhhccc	0.557312	PITG_08317	ccchhhhhhhhhhhhhhhcccchcccccccccccchhhhhhhhhhcccchhhhhhhhhhhhccccchhhhchhhhhhhhccccchhhhhhhhhhhhhhhhhhhhcccccccchcccccccccccchhhhhhhhhhhhhhhhhhhhhhhhhcccchhhhhhhchhhhhhhhcc	0.645349	PrAvh_59	ccchhhhhhhhhhhhheeeechhheehchhehhccccccceeeeccccchhhccccchhhhhhhhhhhhhhhhhhhhhhhhhhhhcchhhhhhccccccccchhhhhhhhhhhhhhhhhhcccccccchhhhhhhhhcccchhhhhhhhhhhhccchhhhhhhhhhhhhhhhhhhhcccchhhhhhhhcccccchhhhhhhhhhhhhhhhhhhhcccccchhhhhhhhhhccchhhhhhhhhhhhccccchhhhhhhhhhhhhhhhhcccchhhhhhhhcccchhhhhhhhchhhhhhhhhhhhhcccccccccchhhhhcccchhhhhhhhhhhhcccchhhhhhhhhhhhhhhhhhccccccceeccccccccccceeecchhhhhhhhhhhhhccc…	0.672098	Pr_78050	cchhhhhhhhhhhhhcccccccccccccccccccccccccccccccchhhhccchhhhcccccchhhhhhchhhhhhhhhhhhhhhhhhhhhhhcccchhhhhhhhcccccccccccccchhhhhhhhhhhhcccccchhhhhhhhhhccchhhhhhhhhccccccchhhhhhhhhhhhhhhhhccccchhhhhhhhhccchhhhhhhhhhhhhhhhhhhhccccchhhhhhhhhhhccchhhhhhhhhhhhhhhhhhhcccchhhhhhhhhhcccchhhhhhcchhhhhhhhhhhhcc	0.645485	scaffold_25_F1407	cchhhhhhhhhhhhhheeeccccccccceeeeeeccccccccccccchhhhcccccccccccccchhhhhhhcchhhhhhhhhhhhcccchhhhhhhhhhhcccchhhhhhhhhhhcccccchhhcceeeeccc	0.462687	Pc_133369	cchhhhhhhhhhhhhhhhhhhhhcccccccccccccccccccchhhhccccccccccccccccceeeeeecccccccccccccccccccchhhhhhhhhhhhhhhhhchhhhhhhhhhhhhhhhhhhhhcccheehhhhhhhhhhhhhhcchhhhhhhhhhhcccccchccccchheeeecccccccchhhhhhhhhhhhhhhhhhhccccccccccchhhhhhhccccchhhhcchhhhhhhhhhhhccccchhhhhhhhhhhhhhhheecccccchhhhhhhhhhhhhhhhhcccchhhhhhhhccccchhhhhhhhhhhhhhhccccccccccccccchhhhhhhhhhhhcccceeeeccccchhhhhhhhhcccccccccccc	0.54522	HaRxL134	cceeecccchhhhhhhhcccccccchehhhhhcccccccecccchhhhhhhhcccchhhhhhhhhhhcchhhhhhcccccecccc	0.458824	Hp706495	cchhhhhhhhhhhhhcccccccccccccccccchhhhhhhhhhhhhhhhhhhhhhcccccchhccceeecccccccc	0.480519	contig18840	cccchhhhhhhhhhhhhhccccccccccceeeeeeccccceccccccccccchhhhhhcccchhhhhhhhhhhhhhhhhhcccccccccc	0.422222	contig32047	chhhhhhhhhhhhhhccchhhhhhhhhhcchhhhhhhhhhhhhcccccchhhhhhhhhhhhhhccccccchhhhhhhccccccccc	0.674419
PsAvh61	ccchhhhhhhhhhhhhhhhccchhhchcccccccccccceeccccchhhhhhhhhhccccccccccccchhhhhhhhhhhcccccccccceeeecccchhhhhhhhhccceeccchhhhhhhhhhhhhhccccccccccchehhhhhhhcccchhhhhhhhhhccchhhhhhhhhhhhcccccheccccchhhhhhhhhhcccccccccchhhhhhhhhhhhhccc	0.522124	cchhhhhhhhhhhhhhhhhccccccccccccccchhhhhhcccccchhhhhhhhhhccccccccccccchhhhhhhhcccccchhhhhhheeeccccchhhhhhhhhcccccccchhhhhhhhhhhhhhhccccceecchhhhhhhhhcccchhhhhhhhhhhcccchhhhhhhhhhhhhhhhhhhhcccchhhhhccccccccccccchhhhhhhhhhhhhhhcc	0.584071	Ps_138592	cchhhhhhhhhhhhhhhhhhhhhhhhccccchhhhhhhhhhccheeeeccccccccccccccccccccceeecccccccccccecccccccchhhhhcccccchhhhhhhhhhhcceeeeehhcccccccchhhccccccc	0.397163	PITG_07773	cceeeehhhhhhhhhhhhhhhcchhhhhhhhhccccccccccccccccccccchhccccccccchhhhhhhhhhhhhhhhhhhhhhhhhhhhcchhhhhhhhcccceeehccccchhhhhhhhhccccccccchhhhhhhhhhcc	0.565517	PITG_05096	cchhhhhhhhhhhhhhhhcccccccccccccccccccccccccchhhhhccchcccccccchhhhhcccccccchhhcchhhhhhhhhhhhhhhhhhccccchhhhhhhhhhhhchhhhhhhhhhhhhhhhhhhhhhhcccccccheeeeeehhccccchhhhhhhhhhhhhcchhhhhhhhhhhhhhhhhhcccchhhhhhhhcccccccchhcccchhhhhhhhhhhcccchhhhhhhhhhhcchhhhhhhhhhhccccchhhhhhhhhhhhhhhhhhcccchhhhhhhhcccccccccchhhhhhhhhhhhhhhccccchhhhhhhhhhccchhhhhhhhhhhcccccchhhhhhhhhhhhhhhhhcc	0.644205	PrAvh_60	cchhhhhhhhhhhhhhhhhhhcccccceeeeeeeccchhhhhchccceeccccccccccccccccccccchhhhcccccccccccccchhhhhhhhhhhhhcchhhhhhhhhhhhhhcccccccc	0.448	Pr_76663	cchhhhhhhhhhhhhhhhhhhccccccchhhchhhhhhhhhhhhhcccccccccccccchhcccchhhhhhhhhhccccccccccchhhhhhhhhhhhhhhhhhhhhhcccc	0.616071	scaffold_29_R1159	cchhhhhhhhhhhhhhhhccccccccccchhhhhhccccccccccccccccccccccccceeeehhhhhhhhhhchhhhhhhhhhhhhccccccchhhhcccccchhhhhccchhhhhhhhhhccccccccc	0.484848	Pc_133575	cchhhhhhhhhhhhhhhhhhhhhhhhhccccccceeccceecccchhhhhcccccccccccchhhhccchhhhhccccchhhhhhhhhhhcccchhhhhhhhhhhccccccccccccchhhhhhhhhhhhhcc	0.556391	HaRxL135	cchhhhhhhhhhhhhhcccccccccccccccccccccccceeehhhhhhhhhhhhhhhcccccccccceeeccccccccchhhhhhhhhhhhhhhhhhhhhhhhhhcccchhhhhhhhhhhhcchhhhhhhhhhhhhheeeecccccceecccccc	0.519231	Hp706692	cccchhhhhhhhhccchhhhhhhccccchcchcccccchhhhhhhhhhhhhhhhhhhcccchhhcccccchhhhhhhhhhhhccccccccccccccccccccccchhhhhhhhhhhhhccccccceeehhcccccccchhhhhhhhhhhhhhhccccchhhhhhhhhhhhhhhccccchhhhhhhhcccchhhhhhhhhhhhhhhhhhhhheecccccccchhhhhhhhhhhhhhcccccchhhhhhhhhhccccchhhhhhhhhhhhhhhhhcccccchhhhhhhhhhhhhccchhhhhhhhhhhhhhhhhcccchhhhhhhhhhhhhhhchhhhhhhhhhhhhccccccc	0.639205	contig21364	cccchhehhhhhhhhhehhcccccccchhhhhhhhcccchhhhhhhhhhhhhhhhhhhccchhhhhhhhhhhhhhhhhhccccccehhhhhhhhhhhhhhhhhhhhhcccchhhhhhhhhhheeecccccccccceeeeecccccccccccccccccchhhhheeeeeeccccccccceeeeeccccchhhhhhhhhhhchhhhhhhhhhhhhhhhhccccccceeeehhcccccccceeeeeecccccccccccchhhhhhhhhhhhhhhhhccccceeeeeeeeccchhhhhhhhhcccccccccchhhhhhccceeeeeeeecchhhccccccccccccceeecccchhhhhheeeeeeeccccccchhhhhhhhhhccccchhhhhhhhhhhhcc…	0.463054	contig32325	ccchhhhhhhhhhhhhccccccccccccccccccccccccchhhhhhhhhhhhhhhhhccccccccchhhhhhhhhhhhhhhhccccccccccccchhhhhhhhccccccceeeeeccccchhhhhhhhhcchhhhhhhhccccceeeeeeeec	0.461039
PsAvh366	ccchhhhhhccccchhhhhhhhccccccchhhhhhccccccccccccchhhhhhhhhhhhheeeeeecccchhhhhhhhcccccccccchccccceeeeeeeecccchhhhhhhhcccccccchhhhhhhccccccccchhhhhhhhhhhhhhhccchhhhhhhhhhhhhceeeeeccccchhhhhhhhhhhccccchhhhhhhcccccccccccchhhhhhhhhhhhhhhhhhhhhcc	0.518828	chhhhhhhhcccccccchhhhhhhhccchhhhhhhhhccccccccccchhhhhhhhhhhhhhhhhhecccchhhhhhhhccccccccccccccceeeeeeeehcccchhhhhhhhcccccccchhhhhhhcccccccccchhhhhhhhhhhhhhhhhhhhhhhhhhhhhhheeeeecccccchhhhhhhhhhcccchhhhhhhhhcccccccchhhhhhhhhhhhhhhhhhhhhhhccc	0.585774	Ps_138593	cceeeeeehhhcccchcchhhhhhcccchhhhhhhhccccccceeecccccccchhhhccccccccccccccccccccccccccccccccccccccccccccccccccccccceeeecchhhhhhhhhhcccccccccccccccccccccchhhhhhhhhhhhhhhhhcccccccchhcccccccccc	0.271277	PITG_00774	cchhhhhhhhhhhhhhhcccccccccceeeeeehhhhhhhhhccccccccccccccccchhhhhhhhhhhccchhhhhhhccchhhhhhhhccccccchhhhhhhhhhhhhhhccchhhhhhhhhhhhhhhhhhhhhhhhhhhhccccchhhhhhhccccc	0.621118	PITG_08133	chhhhhhhhhhhhhhhhhccceeeeeeccccccccccchhhhhhhhhhhhccccccccccchhhhhhhhhhhhhhhhhhhhhhhhcccchhhhhhhhhhhhhhhhhhhhhhhhcccccchhhhhhhhhccccccchhhhhhhhhhhhhhhhhhhccchhhhhccccccccc	0.643275	PrAvh_61	cchhhhhhhhhhhhhhhhchhhhhhccccccceeecchhhhhhhcchhhcccccccccchhhhhhhhhhhhhhhhhhcchhhhhhhhhhhhhhccccccchhhhhhhhcchccccccccccchhhhhhhhhhhhhhhcccccchhhhhhhhccccccccccchhhhhhhhhhhhhcccccceeehhhhcccccchhhhhhhcccccccccccccchhhhhhhhhhhhhhhheeccccchhhhhhhcccccccccccchhhhhhhhhhhcc	0.57037	Pr_76660	cchhhhhhhhhhhhhhhhhhhcccccceeeeeeeccchhhhhchccceeccccccccccccccccccccchhhhcccccccccccccchhhhhhhhhhhhhcchhhhhhhhhhhhhhcccccccc	0.448	scaffold_25_F1242	cchhhhhhhhhhhhhheeecccccccccceeeeecccccccccchhhhcccccccccchhhccchhhhhcchhhhhhhhhhhhcccchhhhhhhhhhhcccchhhhhhhhchhhccccchhhhhhhhhhccc	0.530303	Pc_133642	ccchhhhhhhhhhhhhhhhhhcccccccccccchhhccccccchhhhhhhcccchhhhhhhhhhhhhhhhcccccccccccccccchhhhhhhhhhhhcccchhhhhhhhcccchhhhhhhhhhhhhhhhhcchhccccccchhhhhhhhhhcceecccceeeeeeccccccccceccccccccceeeeeeeeccccceeeeecccccccccchhhhhccccccccccccccceeeccccccccccccccccccccchhhhhhhhhhhhhhhhhhhhhhhhhhhhhhhhcccccchhhhhhhhhhhhhhhhhhhhccccccccccccccccccccccccccchhhhhhhhhhchhhhhhhhhhhhhhhhhhhhhccccc	0.477573	HaRxL136	cccchhhhhhhheeeecccccccccccchhhhhcccccccccccccccccccccccccchhhhhhhhhhhhhhhccchhhhchhhhhhhhhhecccccchhhhhhhhhhccceeeehhhhhhhhhhhcccccccchhhhhhhhhhccchhhhhhhhhhhhhcccchhhhhhhhhhhhhhhhhhhhhhhhhhhhhhccccccccecccccccccccccccccchhhhhhhhhhhhchcccccccccccccchehhhhhcccchhhhhhhhhhhhcccccchhhhhhhhchhhhhhhchhhhhhccchhhhhhhhhhceeeccccccccchhhhhhhhhhhhhhhhhhhhhccccccchhhhhhhhhhcchhhhhhhhhhhcccccchhhhhhhhcccchh…	0.564926	Hp706937	cccchhhhhhhhhhhhhhccccccccccccccccccccccccccchhhhhhhcchhhhhhhhccccccccchhceeeeeeeccccccchhhhhhhhhhhhhhhhhhhhhhccchhhhhhhhhccccccccccccccccccccchhhhhhhhhhhhccccccchhhhhhhhhhhhhccccccchhhhhhhhhhheeccccceeeeeecccccccc	0.457944	contig23155	cccchhhhhhhhhhhhhhccccccccccccccccccccccccccchhhhhhhhhhhhhchhhhhcchhhhhhhhhhhhcccccccccccccccc	0.468085	contig34209	cccccccchhhhhhhhhhhhhhhhhhhhhhcccccccchhhhhhhcccccccccchcchhhhcccceeeeeeccccccchhhhhhhhhhhhhcccchhhhhhhhhhhhhhhhccccc	0.538462
PsAvh381	cchhhhhhhhhhhhhhhhccccccccceeeccchhhhhhhhhhhhcchhhhhhhhhhccccccccccccccccchhhhhhhhhhheeecchhhhhhhhccccccceeeeeeeccccccccccccchhhhhhhhhcccccccccccchhhhhhhhccccchhhhhhhhhhccccchhhhhhhhchhhhhhhhhhhcccccceeeeeeeeeecc	0.485849	chhhhhhhhhhhhhhhhhcccccccccchhhhhhhhhhhhhhhhhhhhhhhhhhhhhccccccccccchhhhhhhhhhhhhhhhhccccchhhhhhhccccccceeeeeeeecchhhhcccccchhhhhhhhhhhcccccccccchhhhhhhhhhcchhhhhhhhhhhhcccchhhhhhhhhhhhhhhhhhhhhccccceeeeeeeeeeeec	0.603774	Ps_141178	cccccchhhhcchhhhhhhhhhhhhhhhhcccceeeeeeccccceeeeeccccccchhhhhhhhhhhhhhhhhhcccchhhhhhhcccccchhhhhhchhhhhhhhhhhccccccchhhhhhhhhhhccchhhhhhhhhhhhhcccchhhhhhhhhhhhhhhhccccchhhhhhhccccccccccccchhhhhhhhhhhhhccccchhhhhhhhhhcccchhhhhhhhhhcccchhhhhhhhhhhhhhhhhhcccchhhhhhhhhhccccceecccchhhhhhhhhhcccccchhhhhhhhhhhhchhhhhhhhhhccccchhhhhhhhhhhc	0.642643	PITG_23035	ccchhhhhhhhhhhhhccccchhhcccccccccchhhhhhhhhhhccccccccccchhhhhhhhhcccchhhhhhhccccccchhhhhhhhhhhhhhhhhhhcccccchhhhhhhhhhhhcchhhhhhhhhhhhhcccchhhhhhhhhhhhhhhhhcccchhhhhhhhcccccccccccccccchhhhhhhhhcccccccchhhhhhhhhhcchhhhhhhhhhhccchhhhhhhhhhhhhhhhhhhhhccchhhhhhhhhccccccceeeeeeeehhccccccccchhhhhhhhhhhhhcccchhhhhhhhccccchhhhhhchhhhhhhhhhhhhhccccchhhhhhhhhhhhccchhhhhhhhhhhccccchhhhhhhhhhhhhhhhhcccchhhhh…	0.668094	PITG_15277	cchhhhhhhhhhhhhccccchhhhhhhhhhhhhhhcchhhhhhhhhhceeecccccccccccchhhhhhhhhhhhhhhcccccccccccchhhhhhhhhcccchhhhhhhhhhhhhhhhhhhhhcccchhhhhhhhhhcchhhhhhhhhhheeeeecccccc	0.641975	PrAvh_66	cchhhhhhhhhhhhhccccccecccccchhhhhhhhhhhhhhhccchhhhhhhhhhhccccccchhhhhhhhhhhhhhheeeeeeehcccccchhhhhhhhhhccccchhhhhhhhhhhhhcccccceeeecccccccccc	0.553191	Pr_76659	cccchhehhhhhhhhhhcccceecccchhhhhhhccccceeeeecccccccccchhhhhhccchhhhccccchhhhhhhhhhhhchhhhhhhhhhhhhhhhhhhcccccccc	0.535714	scaffold_16_F1464	ccchhhhhhhhhhhhhcccceeeecccchhhhhhhhhhhhhhhhhhcccecccccccccccccccccccccccccchhhhhhhhhhhhhhhhhhhhhhhhhhccchhhhhhcccccchhhhhhhhhhhhcc	0.572519	Pc_13391	cchhhhhhhhhhhhhhhhccccccccceeeeeccccccccccccccceeeeeeeccccccccccchhhhhhhchhhhhcccchhhhhhhhhhhhhhccchhhhhhhhhcccccchhhhhccchhhhhhhcccccccccccccccccc	0.428571	HaRxL139	cccchhhhhhhhhhhhhcccchhhhhhhcccccccccccccccccccccccchhhcccchhhhhhhhhhheeeccccccccchhhhhhhhhhhcccccchhhhhhhhhhhhhhhhhhhhhcccchhhhhhhhhhccccccccccc	0.524138	Hp707413	ccchhhhhhhhhhhhhhhhhhcccccccccccccccchhhhhhhccccccccchhhhccccchhhhhcccccccccccccccccccccccccccccccccccccccchhhehcccccccchhhhhhhhhhccchhhhhhhhhhhhhhhhhhhhccccccceehhhhhhhhhhhhhhhcccccccchhhhhhhhhhhhhhhhccchhhhhhhhhcc	0.502326	contig23333	ceeeeeeehhhhhhhhhhhhhcccccccccccccceeeeccchhhhcccccccccccccccccchhhhhhhhhhhhhhccccccceeeeehhhhhcccchhhhhhhhhhhhccccceehhhhhhhhhhhhhhhhcccccchhhhhhhccccccchhhhhhhhhhhhhccc	0.494118	contig34584	cccccccceeeeeehcchhhhhhhhhhhhhhccccchhhhhhhhhhhhhhhhhhhhhhhccccchhhhhhcccccc	0.578947
PsAvh240	cchhhhhhhhhhhhhhhhcchhccccceeecchhhhhhhhhhhhhhhccccccccchccccchhhhhhhhhhhhhhhccccchhhhhhhhhhhhhhhhhhhhhhhhcccccchhhhhhhchchcccccccccchhhhhhhhhhhhhhhhcccccchhhhhhhcccccccccccccccchhhhhhhhhhhccccc	0.597938	cchhhhhhhhhhhhhhhhhhhccccceeeecchhhhhhhhhhhhhhhcccccccccccccchhhhhhhhhhhhhhhhccccchhhhhhhhhhhhhhhhhhhhhhhhhcccchhhhhhhhhhhhcccccccccchhhhhhhhhhhhhhhhccccchhhhhhhhhhhhccccccccccchhhhhhhhhhhcccccc	0.649485	Ps_143626	ccchhhhhhhhhhhhhhhhhhccccchhccccccccccccccccccchhhhhhhhhccccccccccchhhhhhhhhhhhhhhcccchhhhhhhhhcccccccccccchhhhhhhhhhcccccchhhhhhhhhhccccccccchhhhhhhhhhcchhhhhhhccccceeeecccchhhhhhhhccccchhhhhhhhhhhhhhhhhhhhhhhhcccc	0.567442	PITG_04194	cchhhhhhhhhhhhcccceeeeccccchhhhhhccccchhhhhhcccceeeccccccccceehhhhhhhhhhccccccchhhhhhhhhhhhhhhhhhhhhhhhcccc	0.542056	PITG_10341	cchhhhhhhhhhhhhhheeeeecceeeccccccccccchhhhhhhhhccccchhhhchhhhhhhhhhhhhhhhhhhhhhhhhhhhhcccchhhhhcccchhhhhhhhhhhhhhhhhhhhhhcccccccceeeeeehhhcccchhhhhhhhhhhhcccchhhhhhhhhhhhhhhhhhhhccccchhhhhhhhcccccccccccchhhhhhhhhhhhhhccccchhhhhhhhhhhccchhhhhhhhhhccccccchhhhhhhhhhhhhhhcccchhhhhhhhcccchhhhhhccchhhcccchhhhhccccccchhhhhhhhhhhccchhhhhhhhhhhccchhhhhhhhhhhhhhhhhcccchhhhhhhcccccccchhhhhhhhhhhhhhheeeeeccc…	0.641509	PrAvh_72	ccehhhhhhhhhhhhheceeeeecccccccecccchhhhhcccccccccchhhhhhcccccccccchhhhhhhhhhhhhhhhhhhhhhhhhhhccccchhhhhhhhcchhhhhhhhhhhhhhhhhhhhhhhhhhhhccccccc	0.608392	Pr_76324	cchhhhhhhhhhhhhhccccceeccccccceeccccchhhhhhhhhccccchhhcccchhhhhhhhhhhhhhhhhhccccchhhhhhhcchhhhhhhhhhhhhhcccceccc	0.580357	scaffold_52_R1150	cchhhhhhhhhhhhhhhcccccccccccccccccccccchhhhhhccchhhhhhhhccchhhhhhhhhhhhhhhhhhhhhhhhhcchhhhhhhhhhhcccccchehhhhhhhhhhhhhhcccccccccc	0.620155	Pc_14233	cchhhhhhhhhhhhhhhhhccccccccccccccccccceeeecccchhhhhhcccccchhhcccchhhhhchhhhhhhhhhhhhhhhhhhhhhhhhhhhhcchhhhhcccccceeeecccchhhhhhhhhhcccccehhhhhhhhhhhhhhhhhhccccccccc	0.567073	HaRxL140	ccccchhhhhhhhhhhhccccchhhhhhhhhhcccccccchhhhhhhhhhhhhcccccccccccccchhhhhhhhhhcccceeeeeeecccccchhhhhhhhhhhhhhhhhhhcccccccccccccccccchhhhhhhhhhhhhhhhhhhcchhhhhhhhhhhhhhhhhcccccccceeeeecccccccccceeeeeeehhccccchhhhhhhhhhhhhhhhcccchhhhhhhhhhhhhccccccccccccccchhhhhhhhhhhhhhhhhhcccccchhhhhhhhhhhhhhhhhhhhcc	0.563333	Hp707469	ccccchhhhhhhhhhhhhhhhhhhhhhhhhhhhhhhccccccceeeeeeeccccccchhhhhhhhhhcccccceeeeeeeccccccceeccccchhcccccchhhhhcccccccccccceeeeeccccccchhhhhcccccccccceecccccchhhccchhhhhhhhhhhhhhhhhhhhhccccccchhhhhhhhhcccccccccccccccchhhhhhhhcccccceeecccchhhhhhhhhhhhhhhcccccccccccccccccchhhhhhhhhhhhhhccccccchhhhhhhhhhhhhhchhhhhcccccccccccccccccccchhhhhhhhhhhhhhcccccccceeeeeeccchhhhhhhhhhhhccccccccceeeeeeeecccccccccch…	0.426796	contig24965	ccccchhhhhhhhhhhheccccccchhhhhhhhhhccccccccccccccccchhhceceeecccccccccccccceeeeeeccchhhhhhheeeeeccccccccccc	0.299065	contig34716	cceeeeeehhhhhhhhhhhhcccccccccchhhhhhhhccccccccccchhhhccccccccccccceeeeccchhhhhhhhhheeeecccccccccchhhhhhhhhhhhhcccceeeeeecccccccccccccchhhhhhhhhhhhcccccccchhhhhhhhhhhhccccccheeeeeecccccchchhhhhhhhhhhhhcccchhhhhhhhhhccccccchhhhhhhhhhhhhhhhhhhhhhhhcccchhhhhhhhhhhhcccchhhhhhhhhhhhhhhhhhhhhhhhhhhhhhhhhhhhcccccccccccceeccccccchhhhhhhhhhhhccccccccchhhhhhhhhcccccchhhhhhccc	0.531335
PsAvh174	cchhhhhhhhhhhhhhhchhhhhchcccchhhhhhhhhhhccccccceeeeecccccccccccceeeeehhcccccccchhcchhhhhhhhhhhhhhhhccccchhhcccceeeeeeeecccchhhhhhhhhhhhhccccchhhhhhhhhhhccchhhhhhhhhhcccccchhhhhhhhhhhhhhhhccccchhhhhhhhhhhcccccccchhhhhhhhhhhhhhhhhhhhccccc	0.576271	cchhhhhhhhhhhhhhhhhhccccchhhhhhhhhhhhhhhccccccheeeeecccccchhhhhccchhhhhhhhhhchhhhhhhhhhhhhhhhhhhhhhhhccccccccchhhhhhhhhhhhccchhhhhhhhhhccccccchhhhhhhhhhhchhhhhcheeeeeccccchhhhhhhhhhhhhhhhhcccccchhhhhhhhhhhhhccccceeeeehhhhhhhhhhhhhhccccc	0.661017	Ps_143296	ccchhhhhhhhhhhhhhhccccccccccccccccccccchhhhhhhhhhhhhccccccchhhhhhhhhhhhhhhhhccccccceeeeecchhhhhhhhhhhcchhhhhhhhcccccchhhhhhhhhhhhhhhhhhhhhhccccchcceeeccccceeeeccchhhhhhhheeeeeccccccceeehhcccccchhhhhhccccchhhhhhhhhhhhhhcc	0.531818	PITG_01905	cchhhhhhhhhhhhhcccccccccccchhhhhcccchhhhhhhhhhhhhchhhhhhhcccchhhhhhhhhhhhhhhhhcccchhhhhhhccccccccccccc	0.607843	PITG_05095	cchhhhhhhhhhhhhhhhccccccccccccccccccccccccccccccccchccccccccchhhhcccccchhhhhhhhhhhhhhhhhhhhhhhhhhccchhhhhhhhhchhhhhhhhhhhhhhhhhhhhhhhhhhhhcccccccheeeeeehhccccchhhhhhhhhhhhhcchhhhhhhhhhhhhhhhhhcccchhhhhhhhcccccccchhcccchhhhhhhhhhhcccchhhhhhhhhhhcchhhhhhhhhhhccccchhhhhhhhhhhhhhhhhhcccchhhhhhhhccccccccccchchhhhhhhhhhhhccccchhhhhhhhhhccchhhhhhhhhhhcccccchhhhhhhhhhhhhhhhhcc	0.641509	PrAvh_74	cchhhhhhhhhhhcccccccccccccccccccccccccccchhhhhhhcccccccccccchccccccccchhhhhhhccchhhhhhhhhhhhhhhcccchhcheecccceeecchhhhcccccchhhhhhhhhhccccccccchhhhhhhhhhhhhhhhhhccccchhhhhhhhhhhhhccchhhhhhhhhhhcccccccceeehcccccccccccchhhhhhhhhhhhhhhcccc	0.491525	Pr_75845	cccchhhhhhhhhhhccccccccccceeeeecccccchhhhhhhccchhhhhhhcccccccccccccccccccccchhhhhhhhchccccccccccccccccccchhhhhhhhhhhhhhcccchhhhhhhhhhhccccccchhhhcchhhcccchhhhhhhhhhhccccccchhhhhhhhhhhhhhccccccccccccchhhhhhhhhcccchhhhhhhhhhhhcccchhhhhhhhccchhhhcccccchhhhhhhhhhhhcccccccccccceeeeeeecccc	0.478873	scaffold_25_F1308	cchhhhhhhhhhhhheeeeccccccccceeeeeecccccccccchhhhcccccccccccccccchhhhhhchhhhhhhhhhhhcccchhhhhhhhhhhcccchhhhhhhhhhcccchhhhhhhhhhccc	0.511628	Pc_14941	cchhhhhhhhhhhhhhccccccccccceeeeecccchhhhcccceecccccccccccccccccccchhhhhhhhhhhhhhhhhhhhhhhhhhhcchhhhhhhhcccchhhhhhhhcccchhccccccccccccccccchhhehccccchhhhhhhhhhhhhhhhhcc	0.502994	HaRxL141	ccccchhhhhhhhhhhhccccchhhhhhhhhhcccccccchhhhhhhhhhhhhcccccccccccccchhhhhhhhhhcccceeeeeeeccccchhhhhhhhhhhhhhhhhhhhcccccccccccccccccchhhhhhhhhhhhhhhhhhhcchhhhhhhhhhhhhhhhhcccccccceeeeecccccccccceeeeeeehhccccchhhhhhhhhhhhhhhhcccchhhhhhhhhhhhhccccccccccccccchhhhhhhhhhhhhhhhhhcccccchhhhhhhhhhhhhhhhhhhhcc	0.566667	Hp708041	cccchhhhhhhhhhhhhhhhhhccccccchhhhhcccccccchhhhhccccccccchhhhhcccceeechhhhhhhhhhhcccccchchhhhhhccccccceeeccccccccccchhhhhhhhhhhhhhccchhhhhhhhhhhhccccchhhhhhhhhhcchhhhhhhhhhhhhhcccccccchhhhhhhhhhhhhccchhhhhhhhhhhhhcccccchhhhhhhhhhhhhccchhhhhhhhhhhhccchhhhhhhcccchhccccchhhhhhhhhhcccccchhhhhhhhhhccchhhhhhhhhchhhhhhhhhhhhhhhhhhhhhhhhhhhhhhhhhhhccccchhhhhhhhhhhhhhhhccchhhhhhhhhhhhhcccccccccchhhhhhhhhhh…	0.689098	contig26201	cccchhhhhhhhhhhhhccccccccccccccccccccccccccccccceccccchheeeeecccccccccccchhhhhhhhhhhhhhhhhhhhhhhhcccccccccccccc	0.351351	contig35861	chhhhhhhhhhhhhhccceeeecccchhhhhhhhhhccchhhhcccccccccccccccccccccccceeeccccecccccchhhhhhhhhhccchhhhhcccccccchhhhhccchhhhhhhhhhhhhhhhhhhhhhhhhhcc	0.517483
PsAvh157	cchhhhhhhhhhhhhhcccccccccchhhhhhhhhhhhhhhhhhhehcccccccchhhhhhhhhhhhhhhhhhhhhhhhhhhcccchhhhhhheccccceeeeecccccceeehcchhcccccchhhhhhhhhhhcchhhhhhhhhhhcccccchhhhhhhhccc	0.612121	ccchhhhhhhhhhhhhhccccccccchhhhhhhhhhhhhhhhhhhhhhccccccchhhhhhhhhhhhhhhhhhhhhhhhhhhcccchhhhhhhhcccceeeeeeecccchhhhhhhhhcccccchhhhhhhhhhhhhhhhhhhhhhhccccccchhhhhhhcccc	0.666667	Ps_143795	cccchhhhhhhhhhhecccchhhhhcccccccchhhhhhcccccccceeeeecchhhhhhhhhhcccccccccccchhhhhhhhhhhccchhhhhhhhhhhhhccccchhhchhhhhhhhccccccceeeehhhhhhhccccccccccccccccccccceeeeeeecccceehhhhhhhccccchhhhhhhhhhhcccccchhhhhhheeeeeeeecccccccccccccccceeccchhhhhccchhhhhhhhhhhhcccccchhhccceeeeecccchhhhhhhhhhhhccc	0.447099	PITG_14955	cchhhhhhhhhhheeccccceeeeeccccccccchhhhhhhhhhcccccccccccccceeeeccceccccccccchhhhhhhhhhhhhhhhhhhhhhhhhhhhhhhhhccccchehhhhhhhhhhhcccchhhhhhhhhhcccccchehhhhhhccccccccccc	0.50303	PITG_14884	ccccecccchhhhhhhhhhhhhhhhhccccccehhhhhhhhcccccchhhhhhhhhhhhhccccccccccccceeeeehhhhhhhhhhhhhhcccchhhhhhhhhhhccchhhhhhhhhhhccceeeccccccchhhhhhhhhhhhhhccccchhhhhhhhhhhhhcchhhhhhhhhhhcccchhhhhhhhhhhhhhhhhhccccchhhhhhhhcccccccccccchhhhhhhhhhhhhccccchhhhhhhhhhccchhhhhhhhhhhccchhhhhhhhhhhhhhhhhhhhcccchhhhhhhhccccchchhhhhhhhhhhhhhhhhccccccchhhhhhhhcccchhhhhhhhhhcccccchhhhhhhhhhhhhhhhhccccchhhhhhhcccccccc…	0.640728	PrAvh_76	cchhhhhhhhhhhcccccccccccccccccccccccccccchhhhhhhchcccccchhhhhhhcccccchhhhhhhhccchhhhhhhhhhhhhhhcchhhhhhhccccccccchhhhhhccccchhhhhhhhhhccccccccchhhhhhhhhhhhhhhhhhhhccchhhhhhhhhhhhhhcchhhhhhhhhhhhccccceeeeehcccccccccccchhhhhhhhhhhhhhhcccc	0.567797	Pr_74395	cceeehhhhhhhhhhhhhhhhhhhhccchhhhhhhhhhhccccccchhhhhhhccccchhhhhhcccchhhhhhhhhhhhhhhhccchhhhhhhhhhhhhhhhhcccchhhhhhhhhhcchhhhhhhhcccchhhhhhhhhhhhcccchhhhhhhhhhhhhcchhhhhhhhhhhhccchhhhhhhhhhhhhcccccccccchhhhhhhhcccccccccccccchhhhhhhhhhhcccccccchhhhhhhhhhccchhhhhhhhhhhhccccccccccccchhhhhhhhhhhhhhhhhccccchhhhhhhhhccccccccchhhhhhhhhhhhhccc	0.669643	scaffold_25_F1318	cchhhhhhhhhhhhhheecccccccccceeeeeecccccccccchhhhcccccccccccccccchhhhhhchhhhhhhhhhhhcccchhhhhhhhhhhcccchhhhhhhhhhcccchhhhhhhhhhccc	0.51938	Pc_14944	cchhhhhhhhhhhhhhccccccccccceeeeecccccchccchhhhhcccccccccccccccccchhhhhhhhhhhhhhhhhhhhhhhhhhccchhhhhhhhhhchhhhhhhhccccccchccccccccccccchhhhhhhcccccchhhhhhhhhhhhhhhhhcc	0.536145	HaRxL1	cccchhhhhhhhhhhhhhhhhhhhhhhcccccccchhhhhhhhhhhhhccccccchhhhhhhhhhhhhhhhhhhhhhhhhccceeccccccccccccchhhhhhhhhhhccccccccccccccchhhhhhhhhhccccchhhhhhheecccccchhhheehhhcccchhhhhhhhhhhccccchhhhhhhchhhhhchhhhcccchhhhhhhchhhccccchhhhhhhhhhhhhhhhhhhhhhhc	0.636735	Hp708290	chhhhhhhhhhhcccccccccccccchhhhhhhhhhhhhhhhhhhhhccceeeeccccccccccceeehhhhhhhhhhhhhhhhhhhhcchhhhhhhhhhhhhccceeeehhhhhhhhcccceeeeeecccccccccchhhhhchhhhhhhhhhhhhhhheecccccccccccccchhhhhhhhhhhhhhhccceeeeeeeccchhhcccccccccceeecchhhhccccccccccchhcccccehhhhhhhhhhhhccchhhhhhhhhhchhhhhhcccccccccccccheeeeeeceeeecccccccccccccccchhhhhhhhhhhhhhcccccccccccccccchhhhhhhhhhhhhhhhcccchhhhhhhhhhhhhhhhhhhhhhhhhhhhhhh…	0.54855	contig33962	cceeeeeeeccceeeeeccccccccchhhhhhhhhhhhhhcccccccccccccccccccccccccccccccccc	0.189189	contig35893	ccccchhhhhhhhhhcccccccccccceeccccchhhhccccccccccccccceeehhhhhhhhhhhhhhhhhhhhhhhhhhhcccchhhhhhhhhccccccchhhhhhhhccc	0.508772
PsAvh167	cchhhhhhhhhhhcccccheeecccccccccccccccccceecccccccchhhhhhhhhhhhhhhhhhhhhhhhhhhhhhhhhhhhccccchhhhhhhccccchhhhhhhhhhhhhhhhhhhhhhccccchhhhhhhhhhhhcchhhhhhhhhhhcccccchhhhhhhhhhhhhhhhhcccchhhhhhhhcccchccccccchhhhhhhhhhhhcccccccccc	0.616071	chhhhhhhhhhhhcccceeeeecccccccccccccccccccccccccccccchhhhhhhhhhhhhhhhhhhccccccchhhhhhhhhcccchhhhhhhhhhhhhhhhhhhhccchhhhhhhhhhhcccchhhhhhhhhhhhhhhhhhhhhhhhhhhhhhhhhhhhhhhhhhhhhhhhhhhhhhhhhhhhhhhhcccccccchhhhhhhhhhhhhhhhccccccc	0.674107	Ps_140939	chhhhhhhhhhhhhhhhhhhhccccccchhhhhhhhccchhhhhhhhhhccccccceeeecchhhhhhhhhhhchhhhhhhhhhhhccceecccccchhhhhhcccccccccceecccchhhhhhhccccceeeecchhhhhhhhccccchhhhhhhhhhhhhhhhhhhhhhhhchhcccceeeecchhhhhhhhhccccccccceeeeecccceeeeecchhhhhhhhhhhhhhhhhcccccccc	0.544715	PITG_15037	ccceeehhhheeeeeccccccchhhcccccccccchhhhhhhhhhhhcccccccccccchhhhhhhhhhhhhhhhhhhhhhccccchhhhhhcehhhhhhhhcccccccccccc	0.482456	PITG_20144	ccchhhhhhhhhhhhhhcchhhhhhhhcccccchhhhhhhhhhhhhhhhhhchcccccccccchhhhhhhhhhhhhhhhhhhhhhhhhhhhhhhhhhhhhhhhhhhhhccchhhhhhhhhhccccchhhhhhhhcccccccceecccccceeeeeccchhcccccc	0.638554	PrAvh_77	cchhhhhhhhhhhhhhhcccccccchhhhhhccccccccccchhhhhhhcccccccccccccccccccccccchheeeeeehchhhhhhhhhhhhhhhccchhhhhhhhcccchhhhhhhhhcccccccccchhhhhhhhhhhhhccccccccc	0.493506	Pr_74393	cccceeehhhhhhccccccceeecccccccchhhhhhhhhhhccccccccchhchheecccccccccccccccccccchhhhhhhhhhhhcccchhhhccccccccchhhhhhhhhhcccccchhhhccccccccchhhchhhhhhhhhhhhhcccccchheeehhhhhhhhhchhcccc	0.444444	scaffold_25_F1083	ccchhhhhhhhhhhhhhecccccccchhhhhhhhhhcccccccchhhhhhcccchhhhhhhhhhhhhhhhhhhhcccchhhhhhhhhhhcccchhhhhhhhcccccccccccccceeeeccc	0.565574	Pc_15201	cchhhhhhhhhhhhhhcccccccchhhhhccccccccccccccchhhhhccccccchhhhccccchhhhhhhccccccchhhhhhhcchhhhhhhhhhcchhhhhhhhcchhhhhhhhhhhhcccchhhhhhhhhhhhhcchchhhhhccc	0.602649	HaRxL2	ccccchhhhhhhhhhcchhhhhhcccccccccccccccchhhhhhhhhcccccchhhhhhhhhhhhhhhhhhhccccccccccccccccchhhhhhhhhccccccccccccccchhhhhhcchhhhhhhhhhhhccccchhhhhhhhhhhhccchhhhhhhhhhhhhhhhhhhhhhhhhhhhccchhhhhhhhhhhhhhhhccc	0.622549	Hp708298	ccccccccchccccccccccccccccccchhhhhhhhhhhhhcchhhhhhhhccccchhhhhhhhhhhhhcccheeccccceecchhhhhhhhhhhhhhhhhhhhhhhhhhhhcccceeeeeeccccc	0.5	contig35642	ccccchhhhhhhhhhhhhhhhhhheeeeeeeccccccchhhhhhhhhhccccccccccccccecccccccccccccccccccceccchhhhhhhhhhhhccccceeeeeccccccccchhhhhhhhhhhhhhhhhhcccccccccchhhhhhhhhhhhcccceeeehhecceeeeeeeccccchhhhhhhhhheeccccccchhhhhhhhhhhhhcchhhhhhhhhhhccc	0.463203	contig36196	chhhhhhhhhhhhccccccccccchhhhhhhhhhhhhhhccccccchhcccchhhhcccccccccccceeeeccccchhhhhhhhcccccchhhhhhhhhhhhhhhhhhhhcccchhhhhhhccccccccccccchhhhhhhhhhcccchhcchhhhhcccccccceeeeehhhhhcccccccccchhhhhhhhhhhhhhhhhhhhhcceeeeeeehhccccccccheeccccccccchhhccccccccccchhhhhhhhhhhhccccceeccchhhhhcccccccccchhhhhhhhhhhhhhcccccchhhhhhhhhhhhhhhccccchhhhhhhhcccchhhhhhhhhhhhhhhhhhhhhhhhhcccccccceeeeeeeeecccccccecc	0.498728
PsAvh165	cchhhhhhhhhhhhhhhhhhhhhhccccchhhhhhccccccccchhhccccccccccchhhhhhhhhhhhhhhhhhhhhhhhhhhhhhhccccchhhhhccccccchhhhhhcchhhhhhhhhhhhhhcccccccceeeeeehhcccchhhhhhhhhhhhhccchhhhhhhhhhhhhhhhhhhcccchhhhhhhhccccccccccchhhhhhhhhhhhhcccccccccchhhhhhhhccchhhhhhhhhhccccccchhhhhhhhhhhhhhhhhcccchhhhhhhhhccchhhhhhhhhhhccchhhhhhhhhhhhhhhhhhcc	0.66358	cchhhhhhhhhhhhhhhhhhhhcccccchhhhhhhhhcccccchhhcccccccccccchhhhhhhhhhhhhhhhhhhhheeeehhhhhhhcccchhhhhhhhhhhhhhhhhhhhhhhhhhhhhhhhhhhccccccceeeeeeeccccchhhhhhhhhhhhhcccchhhhhhhhhhhhhhhhhcccccccceeeeeeeeeecccccchhhhhhhhhhhhhhchhhhhhhhhhhhhhhhhhccchhhhhhhhhcccccceehhhhhhhhhhhhhhhccccchhhhhhhhhccchhhhhhhhhhhhhhhhhhhhhhhhhhhhhhhcc	0.682099	Ps_139178	ccchhhhhhhhhhhhheecccccchhccccchhhhhhhhhccccccccccccccchhccchcchhhhhcccheeehhccccccccceeeeeeeccccccccccceeeeehhhhhhcccccccccccccccccccchhhhhhhhhhhhhccccccceeeecccccccccc	0.319527	PITG_06246	ccchhhhhhhhhhhhhhhhhcccccccccceeeccccceecccccccccccchhhcccccccchhhhhhhhhhhhhhhhhhhhhhccccechhhhhhhhcccchhhhhchccccchhhhhhhhhhhhhhhhhhhhhcccccccceeeeeeehhcccchhhhhhhhhhhhccccchhhhhhhhhhhhhhhhhhccccchhhhhhhhccccchhhhhhchhhhhhhhhhhhhhcccccchhhhhhhhhcccchhhhhhhhhhhcccccchhhhhhhhhhhhhhhhhcccchhhhhhhhcccccchhcccccchhhhhhhhhhhccccccchhhhhhhhhhhcchhhhhhhhhhhccccchhhhhhhhhhhhhhhhhhcccchhhhhhhhhcccccchhhcc…	0.594286	PITG_13593	cchhhhhhhhhhhhheeeccccccccchhhhhhcccccccccccccccccchhhhhhhhhhhhhhhhhhhhhhhhhhccccchhhhhhhhhhcccchhhhhhhhhhcccccccchhhhhhhhhhhhhhhhhhhhhhhhhcc	0.638298	PrAvh_78	cccccccchhhhhhhhhhhhhhhhhcceeecccccccccccccccccccccccccchhhhhhhhhhccccchhhhhhhhhhhhhhhhhhhhhhhhhhhhhhhhhcccccccccchhhhhhhhhhhhhhhhhhcccccchhhhhhhhhhhhhcchhhhhhhhhhhhhccchhhhhhhhhhhhhhhhhhcccchhhhhhhhcccccchhhhhhhhhhhhhhhhhhhccccchhhhhhhhhhccchhhhhhhhhhhccccchhhhhhhhhhhhhhhhhhcccchhhhhhhhcccchhhhhhhhhhhhhhhhhhcccccccchhhhhhhhhhccccchhhhhhhccccccccceeeehhhhhhhhhhhhhhhcccccchhheeeeeeccccchhhhhhhhhhh…	0.604701	Pr_74387	cccccccchhhhhhhhhhhhhhhhhcccccccchhhcccccccccccchhhhhhhhhhhhhhhhhhcccccchhhhhhhhhhhhhhhhhhhhhhhhhhhhhhhhhhhccchhhhhhhhhhhhhhhhhhhhhccccccchhhhhhhhhhhhhhcchhhhhhhhhhhhhcccchhhhhhhhhhhhhhhhccccchhhhhhhhccccccchhccchhhhhhhhhhhhhccccchhhhhhhhhhccchhhhhhhhhhhccchhhhhhhhhhhhhhhhhhhhcccchhhhhhhhccccchchhhhhhhhhhhhhhhhcccccccheeeeehccccchhhhhhhhhhhccccchhhhhhhhhhhhhhhhhccccchhhhhhhcccccccchhhhchhhhhhhhhh…	0.677515	scaffold_10_R2236	cccceeeeeehhhhhccccccheccccccchhhhhhhcccccccccccchhhhhhhhhhhhcccccchhhhhhhhhhhcccceecccccccccccchhhhhhhhhhhhhhhhccccccccc	0.429752	Pc_15465	cchhhhhhhhhhhhhhhccceeeeccchhhhhhhhhccchhhhhhccccccccccccccccccccccccccchhhhhhhcchhhhhhhhccchhhhhhhhhhhhhhhhhhhhccchhhhhhhhhhhhhhccc	0.598485	HaRxL10	cccceeeeehhcccccccccccchhhhhcccccccchcccccccceeeeeecccccccccccccchhhhhhhhhhhhcccccccchhhhhhhhhhhhhhhhhhhhhhhhhhhhhhhhhhhhhhhhhhccccccccccchchhhhhhhhhhhhccchhhhhhhhhhhcccccccchhhhhhhhhhhhhhcchhhhhhhhhhhhhhhhhhcchhhhhhccchhhhhhhhhhhhhhhhhhhhcc	0.59751	Hp708319	cchhhhhhhhhhhhhhhccccccccchhhhhhhhhhhhccccccccccccccccccccccchhhhhhhhcchhhhhhhhhhhhccccccceeeecceeeehhhhhhhhhhcccccccccccccccccccccccccccccchhhhhhhccccccchhhhhhhhhhhhhc	0.458333	contig36117	ccccchhhhccchhhhhhhccceeeeccceeehhhhhhhccccccccccccccccccccccccccccccccccccccccceeeeecccchhhhhhhhhhhcccccceeeeeccccceeeeeccccccceeeeeeccccccchhhhhhhhhhhhhhhhcccceeeeeecccccccccccccccceehhhhhhhhhhhhhhhhhcccceeeeeeccccccccccccccccccccccchhhhhhhhhhhhcccccceeeeccccchhhhhhhhhhhhcccccccccceeeeeecccccccceeeeeceeeecccceeeeeccccccchhhhhhhhhhhhcccceeeeeeeccccccchhhhhhccccceeeeecccccchccccccceeeeehhhhhhhhhh…	0.278302	contig36549	chhhhhhhhhhhhhhhhhcccccccchhhhhhhcc	0.685714
PsAvh162	ccchhhhhhhhhhhhhhhcchccccccchhcccccccchhhhhhhcccccccccccccchhhhhhhhchhchhhhhhhhhhhhccccchhhhhhhhhcchhhhhhhcccchhhhhhhhhhhccccchhhhhhhhhhhhhcchhhhhhhhhhhhcccchhhhhhhhhhhhhhhhhhcccchhhhhhhhhcccccchhhhhhhhhhhhhhhhhcccccccccccchhhhhhcccccc	0.634043	cchhhhhhhhhhhhhhhhhhhhcccchhhhccccchhhhhhhhcccccceccccceeehhhhhhhhhhhhhhcchhhhhhhhhhhhhhhhhhhhhhhhhhhhhhhhhccchhhhhhhhhhhhcccchhhhhhhhhhhhhcccccceeeeeeccccchhhhhhhhhhhhhhhhhhhccccchhhhhhhcccchhhhhhhhhhhhhhhhhhhhhhhhcccccccchhhhhhhccccc	0.685106	Ps_136266	cchhhhhhhhhhhhhhhhcccccccecccccccccchhhhhhhccccccccchhhhhhhhhhhhhceeeeccccccchhhhhhcccccchhcccchhhhhhhhhhhhchhhhhhhhhhhhccc	0.552846	PITG_12791	ccccchhhhhccceeecceeeeeechhhhcccccccchcccccccccccccchchccccccccccccccchhhhhhhhhhhhhhhhhccchhhhhhhhccccccchcchhhhhhhhhhhhhhcccccchehhhhhhhhhccchhhhhhhhhhhhccchhhhhhhhhhhhhhhhhhhccccchhhhhhhcccccccchhhchhhhhhhhhhhhhhhccccccchhhhhhhhhhhccchhhhhhhhhhhcccccchhhhhhhhhhhhhhhhhcccchhhhhhhhhccccccccccchhhhhhhhhhhhhccccccchhhhhhhhhhhccchhhhhhhhhhccccchhhhhhhhhhhhhhhhhhccccccceeeeeccccccceeeehhhhhhhhhhhhhhh…	0.603306	PITG_10339	chhhhhhhhhhhhhhhhhhhhccccchhhcchhhhhhhhhhhhhhccccchhhhhhhhhhhhhhhhhhhhhhhhhhhhhhhhhcccceeeccccccchhhhhhcccchhhhhhhhhhhcccccccceeeeeeeeccccchhhhhhheeeeecccchhhhhhhhhhhhhhhhhhhhhhcccceeeehhhhhhhhhcc	0.637755	PrAvh_79	ccccccccchhhhhhhhhhhhhhhhhccceccccccccccccccccccccccccccchhhhhhhehccccchhhhhhhhhhhhhhhhhhhhhcccchhhhhhhhhcceeecccccccchhhhhhhhhhhhhhhhccccchhhhhhhhhhhhhcchhhhhhhhhhhhcchhhhhhhhhhhhhhhhhhhhcccchhhhhhhccccccchhhhcchhhhhhhhhhhhhccccchhhhhhhhhhhcchhhhhhhhhhcccccchhhhhhhhhhhhhhhhhhcccchhhhhhhhhcchhhhhhhhcchhhhhhhhhccccccccceeeeeeeeccchhhhhhhhhhhhhcccchhhhhhhhhhhhhhhccccccccchhhhhccccccccccccchhhhhhhhh…	0.603741	Pr_74378	cceeehhhhhhhhhhhhhhhhhhhhccchhhhhhhhhhhccccccchhhcchhccchchhhhhhccccchhhhhhhhhhhhhhhccchhhhhhhhhhhhhhhhhcccchhhhhhhhhhcchhhhhhhhcccchhhhhhhhhhhhcccchhhhhhhhhhhhhccchhhhhhhhhhhhccchhhhhhhhhhhhhhhhhhcccchhhhhhhhcccccccccccccchhhhhhhhhhcccccccchhhhhhhhhhhccchhhhhhhhhhhhccccccccccccchhhhhhhhhhhhhhhhhccccchhhhhhhhhcccccccchhhhhhhhhhhhhhccc	0.681548	scaffold_18_R1184	cchhhhhhhhhhhhhhhhcccccccccccchhhhccccccccccccccchhhhhhhhccccchhhccccccchhhhhhhhhhcccceeehhhcchhhhhhhhhhhhhhhhhhccccc	0.529915	Pc_15611	cchhhhhhhhhhhhhcccccchhhhhhhhhccccccccccchchhcccccchhhhhhhhhhhhccccccchhhcccchhhhhhhhhhcccccccccccccceeeecchhhhhhhhhhccc	0.5	HaRxL24	cchhhhhhhhhhhhhhhhhcccccccccceecccccccccccccccccccccchhhhhhhhhhhhhhhhhhhhhhhhhhhhhhhhhhcccccchccceeccchhhhhhcchhhhhhhhhhhhhcccccchhhhhhhhhhcccchhhhhhhhhhhhcccchhhhhhhhhhhhhhhhhhcccchhhhhhhhccccccccchhhhhhhhhhhhhhccccchhhhhhhhhhccchhhhhhhhhhhccccchhhhhhhhhhhhhhhhhhcccchhhhhhhhhhhhhhhhhhhhhhcchhhhhhhhhhccccccccccchhhhhhhhhccchhhhhhhhhhhcccchhhhhhhhhhhhhhhhhhcccchhhhhhhhcccchhhhhhhhhhhcccccceecc	0.660759	Hp708383	ceeeeeeccccccccccccchhhhhhhhhhhhhhccchhhhhhhccchhhhhhhhhhhhhhccchhhhhhhhhhhhhhhhccccchhhhhhhhhhhhhhhhhcccccchhhhhhhhhhccccchhhhhhhhhhccccccccchhhhhhhhhhhhhhhcc	0.647799	contig38296	ccccccccccchhhhhhhhhhhhhhhhccccccceeecccccceeeeccccccccchhhhhhhhhhhhcccceeeccchhhhhhhhccccccccccccccccceeccccccceeeeeecc	0.3	contig40488	ccchhhhhhhhhhhhhhhhcccceeccccccccccccccccccchhhhhhhhhhcccchcchhhhhhhhcccccccceeeeeccccccccccccccchhhhhhhhhhhhhhhhccccchhhhhhhhhhhhhchhcccccccccchhhhhhhhhcchhhhhhhhhccchhhhhccccccccccccccchhhhhhhhhhhhhhhhcccchhhhhhhhhhhhhhhcccchhhhhhhhhhhhhhhhhhhhcccchhhhhhccccccccccccccchhhhhccccccccccccccccccccccchhhhhhhhhhhhhhhhcccchhhhhhhhhhhhhhccccchhhhhhhhhhhhhhhhhhhccchhhhhhhhccccccccccccccccccccccchhhhhhhh…	0.556664
PsAvh360	ccccccccchhhhhhhhhhhhhhhheeeeccceeeeecccccccccccccchhhhhhhcccccchhhhhhhhhhhhhhhhhhhhhhhhhhhhheeecccchhhhhchhhhhhhhhhhhhhccccchhhhhhhhhhhhhhcchhhhhhhhhhhhhhhhhhhhhhhhhhhhhhcccchhhhhhhhccccccccccccccccccc	0.608911	cccccccchhhhhhhhhhhhhhhhhhcccccccccccccchhhhccchhhhhhhhhhhcccccchhhhhhhhhhhhhhhhccchhhhhhhhhhhhcccccccccccchhhhhhhhhhhhhhcccchhhhhhhhhhhhhhhhhhhhhhhhhhhhhhhhhhhhccchhhhhhhhhcchhhhhhhhhhhhhhhhhhhhchhhhcc	0.712871	Ps_136243	ccccchhhhhhhhhhhccccccchhhhhhhhccccccccccccccccccccccccccccccccchhhhhhhhccccccccccccccchhhhhhhhhhhhhhccceeeeecccccccccccccccccccchhhccccccccccchhhhhcchhhhhhhhhhhhhhhhccccchhhhhhhhhhhhccccccccccchhhhhhhcccchhccccccchhhhhhhhhhhccccceeeeccccchhhccccccceeeeeccccheeecccccccccchhhhhhhhccccccccchhhhhccccccccccccccccccceeeeccccccchhhhhhhhhhhhhhhhhhccc	0.382609	PITG_06087	cchhhhhhhhhhhhhhccchhhhhhccccccccchhhhhhhhhcchhhhhhhhhhhccccccceeeeeceeeeecccccccchhhhccchhhhhhhhhhhhhhhhhhhhhhhhhhhhhhhhhhcccc	0.614173	PITG_00582	ccchhhhhhhhhhhhheeeeecccccccccccccccceeeecccccchhhhhhhhhhhhhhhhhhhchhhcccccchhhhhhhhhhhhhhhhhhhhhhhhhhhhhhhhhhhhhhhhhhhhhhhhhhhchhhhhhhhhhhhhhhhhhhhhhhcchhhhhhhhecccccchhhhhhhhhhhhccccccccccccceccccceeeehcchhhhhhhcc	0.637209	PrAvh_80	cchhhhhhhhhhhhhhhhchhheecccccccccchhhhhhhhhhhcchhhhhhhhhhcccccchhhhhhhhhccccccccccccccccchhhhhhhhhhcchhhhhhhhhhhhhhhcceeeccccceeeccchhhhhhhhhhhccccchhhhhhhccc	0.582278	Pr_74348	cchhhhhhhhhhhhhhcccchcchhhhhhcchhccccccccccccchhhhhhcccccccccccccccchhhhhhhhhhhhhccchhhhhhhhhccccchhhhhcccccchhhhhhhhhhhhccccchhhhhhhhcccceeeeeecccccccccc	0.493506	scaffold_24_R1723	ccchhhhhhhhhhhhhhhhcccccceeeeeccccchhhhhhhhhhhhhhhhhhhhhhhhcccccccchhhhhhhhhhhhccccccccccccccccchhhhhccccccccc	0.518182	Pc_16186	cchhhhhhhhhhhhhhhhhhhhcccchchhhhhhhhhhhcccccccccccccceeeeccccccchhhhhhhhhhhhhhhhhhhhhhcccccceeeccchhhhhhhhhhccccccccccccc	0.528926	HaRxL25	ccchhhhhhhhhhhccccceeeeccccceeeecccccccccccccccchhhhccccccccccechhhhhhhhhhhhhhhhhhhhhhhhhhhhhhhcccchhhhhhhcchhhhhhhhhhhhhhhhhhhccccccccccccccccccccchhhhhhhhhhhhhhhhhhhhcccchhhhhhhhhhhhhhhhhcccccccceeeeccccchhhhhhccccccchhhhhhhhhhhcccccccchhhhhhhhhhhhhhhhhhhhcc	0.561538	Hp708520	ccceeechhhhhhhhhhhhcccccceeeeccccccccccccccccccccccchhhhhhhhhhhhhhhhcccccccccchhhhhhhchhhhcccccceeeeeeccccceeeeccccccccchhhhhhhhhhhhhhhhhhhcccccccccchhhhhhhhhcccchhhhhhhhhhhcccccchhhhhhhhhhhhhhhhhhcccchhhhhhhhcccccccccccchhhhhhhhhhhhhccccchhhhhhhhhhhhcchhhhhhhhhhhccccchhhhhhhhhhhhhhhhhhcccchhhhhhhhhhhhcchcccchhhhhhhhhhhccc	0.561728	contig41935	cchhhhhhhhhhhhhhcccccccccccceeeeecccccehhhhhhhhhcccccccccceeecceecccccccchhccccccc	0.304878	contig40736	ccccccccchhhhhhhhhhhhhhhhhhhhcccccccccccccceeccccccccccccceeeccccccccccccccccccceeeeccccchheccccccccccccccccccccccccccccccchhhhhhhhhhcccccccccccccccccchccccccccccccccccccchhhhhhhhccccccccccccccccccccchhccccccccchhhhhhhhhhhhcccchhhhhhhhhhhhhhcccccchhhhhhhhhhhhhhhccchhhhhhhhccchhhhhhhccccchhhhhhhhhhhhhhhccchhhhhhhhhccchhhhhhhhhccccccccccccchhhhhhhhhhhhhhhccchhhhhhhhhccchhhhhhhccccchhhhhhhhhhhhhhhhh…	0.482916
PsAvh244	ccchhhhhhhhhhhhhhhhchhhhhcccccchhhhhhhhhhhhhhhhhchhhhhccccccchhhhhhcchhccchccccccccccccchccccccccccchcccccccccchhhhcchhhcccccccccccchhhhhhhhhhcccccccccchhhhhhhhhhhhhhcccchhhccceeeeccccchhhhhhhhhhhhhccccccchhhhhhhhhccccchhhhhhccccccccccchhhhhhhhhhhccchhhhhhhhhhhhhccccchhhhhhhhhhcccccchhhhhhhhhhhhhhhhccccccccccccccccechchhhhhhhhhhhhhhhcccccccccheeehhhhccccchhhhhhhhhcccchhhhhhhhhhhc	0.541885	cccchhhhhhhhhhhhhhhhcccccccccchhhhhhhhhhhhhhhhhcccccccccccccccccccccccccccccccccccccccccccccccccccccccccccccccccccccccccccccccccchhhhhhhhhhhhhhhhhcccchhhhhhhhhhhhhhhhhhhhhhhhhhhhccccccchhhhhhhhhhhcccccccccchhhhhhhhccccccccccccccccccccchhhhhhhhhhhhhcchhhhhhhhhhcccccccchhhhhhhhhhccccchhhhhhhhhhhhhhhhcccccccccccccccceeecccchhhhhhhccccccccccccccccccceccccccccccccccccccccchhhhhhhhhccc	0.424084	Ps_135331	cccechhhhhhhhhhhhhhhhhhccchhhhhhccccccccccccccccccccceeeeeeccccccccccccccccccchhhhhccchhhhhhhhhchchhhhhhhhhhhccchhhhhhhhccccccccccccccccceeeeeeccccccceeeehhhhccccccccceehhhhhhhhhhchhhhccccceccchhcccccccheeeeeeeehhcccchhhhhhhhcccccccccccchhhhhhhhhhhhhhhhhhcccceeeeccccccccccccccccccccccccccccccceeeeeccccccccccccccccccccccccccccccccccceeeeecccccccccccccccceeeeeccccccccccccccccccccccccccccccccccccccc…	0.309924	PITG_17063	cchhhhhhhhhhhhhhhhhhhccccchhhhhhhhhhhhhcccccccccchhhhhhhcccccceeeecccccchhhhhhhhhhhhhhhhhhhhhhhhhhhhhhccchhhhhhcccchhhhhhhhheeeccccccccchhhhhhhhhhhhhhhhhccccccc	0.63125	PITG_23216	ccchhhhhhhhhhhhhhhhhhhhhhhccchecccccccccceehhhhhhhhhccchhhhhhhhhhhhhhhhcccccc	0.636364	PrAvh_82	cchhhhhhhhhhhhhhhcccceeeeeeccccceeeecchhhhhhhhhhhccccccchhhhhhhcccccccccccccccchcccceechhhhhhhhhcccchhhhhhhhhhhcccccchhccccchhhhhhhhhhhccecc	0.478571	Pr_74336	cchhhhhhhhhhhhhhhhchhhhhhccccccceeecchhhhhhhcchhhcccccccccchhhhhhhhhhhhhhhhhhcchhhhhhhhhhhhhhccccccchhhhhhhhcchccccccccccchhhhhhhhhhhhhhhcccccchhhhhhhhccccccccccchhhhhhhhhhhhhcccccceeehhhhcccccchhhhhhhcccccccccccccchhhhhhhhhhhhhhhheeccccchhhhhhhcccccccccccchhhhhhhhhhhcc	0.57037	scaffold_40_R1072	cchhhhhhhhhhhhhhhheeccccccccccceccccccchhhhhhccccceeeeeeeccccccchhhhhhhhhccccccchhhhhhhhhhhhhhhhhhccccccccccc	0.449541	Pc_16203	chhhhhhhhhhhhhhhhccchhhhhhhhhhhcccccccchhhhhhhhhhhhhhhccceeeeecchhhhhhhhcccccceeeecchhhhhhhhhhccccceccc	0.582524	HaRxL26	cccchhhhhhhhhhhhcccccccccccccccccccceeeeecccccchhhhhhhhhhccccceeeeecccchhhhcccccccccccecccchhhhhhhhhhhhhhhhhhccccchhhhhhhhcc	0.419355	Hp708639	cccchheeeeeeeeccccccccchhhhhhhhccccchhhhhhcccccchhhhhheccccccccccceccccccccccchhhhhhhhhccchhhhhhhhhhhhhhhhhhhhhhhhhhhhhhhhhhhhccccceeeehhccccccchhhhhhhhccccccchhhhhhhhhhhhhhhhhhhhhhhcccc	0.537634	contig42290	chhhhhhhhhhhhhhhhhhhhhcchhhhhhhhhhhhhhhhhhhhhhhhhhhhhhhhhhhhhhhhhhhhhhhhhhhhhhhhhhhhhhhhhhhhcccchhhhhhhhhhhhhhhhccchhhhhhhhhhhhhhhhhhccccchhhhhhhhhhhhhhhhccchhhhhhhhhhhhhhhhhhccccchhhhhhhhhhhhhhhhccchhhhhhhhhhhhhhhhhhccccchhhhhhhhhhhhhhhhccchhhhhhhhhhhhhhhhhhccccchhhhhhhhhhhhhhhhccchhhhhhhhhhhhhhhhhhccccchhhhhhhhhhhhhhhhhcchhhhhhhc	0.84985	contig41961	cchhhhhhhhhhccchhhhhhhhhhccchhhhhhhhhhhhhhcccchhcccccc	0.666667
PsAvh140	cchhhhhhhhhhhhhhhhhccccccccccccccccccccceeecccccceccccccccccccceeehhhhchccceeeccccchhhhhhhhccccccccccccccchhhhhhhhhhhhhhhhhcccceeeeeeccccccchhhhhhhhhhhhhhhhhhhhhhhhccccccccccceccccccceeeehhhhhhhhhccchhhhhhccccccceeeeecchhhhhhhhhcccc	0.409483	cchhhhhhhhhhhhhhhhcccccccccccccccccccccceeecccccccccccccccccccchhhhhhhhhhhceeeccccchhhhhhhhcceeecccccccccchhhhhhhhhhhhhhhhcccceeeeeeeeccccchhhhhhhhhhhhhhhhhhhhhhhhccccchhhcccceeccccceeeeehhhhhhhhhhchhhhhhhcccccceeeeeechhhhhhhhhhcccc	0.452586	Ps_133752	ccccchhhhhhhhhhhccccccccccccchhhhhhhcccchhhhhhhhhhcccchhhhhhhccchhhhhhhhhcccccccccccccchhhhhhhccchhhhhhccchhhhhhhhhcccccccccccccccchhhhhhhhcchhhhhhhhhcccccchhhhhhhhhccchhhhhhhhhhcccccccccccccchhhhhhhhhhhhhhhhccccccccccccccchhhhhhhccchhhhhhhhhcccccccccchhhhhhhccchhhhhhhhhhccccccccccccccchhhhhhhccchhhhhhhhhcccccccccchhhhhhhccchhhhhhhhhhcccccccchhhhhhhccchhhhhhhhhcccccccccchhhhhhhccchhhhhhhhhccccccc…	0.548991	PITG_10248	chhhhhhhhhhhcccccchhhhhhhhccccccchhhhhhhhhhhhccccccccccccccccccchhhhhhhhhchhhhhhhhhhhhhhhhhhhhhccccchhhhhhhhhhcccccccccccchhhhhhhhhhhhhccccchhhhhhhhhhhhhccccchhhhhhhhhhhhcccchhhhhhhhhhcceeeeeecccchhhhhhhhheeeccccccccccccchhhhhhhhhhhhcccccc	0.585774	PITG_19617	cchhhhhhhhhhhhhhhhccccccchhhhhhhhhcccccccccccccceeeeeecccchhhhhhcccchhhhhhhhccchhhhhhhhhhhhhhhhhhhhhhhhhhhhhhhhhhhhccc	0.635593	PrAvh_83	cchhhhhhhhhhhhhhhcccceeeeeeccccceeeecchhhhhhhhhhhccccccchhhhhhhcccccccccccccccchcccceechhhhhhhhhcccchhhhhhhhhhhcccccchhccccchhhhhhhhhhhccecc	0.478571	Pr_74300	ccchhhhhhhhhhhhhhcccccccchhehhhccccccccccchhhhhhhhhhccccccccccccchhhhhhhhhhhhhhhhhhhhhhhhhhhchhhhhhhhhhhhccccccchhhhhccchhhhhhhhhhhhhccccchhhhhhhhhhcccchhhhhhhhhhhhcccchhhhhhhhhhhhhhhhccccchhhhhhhhhcccchhhhcccchhhhhhhhhhhhhcccccchhhhhhhhhhccchhhhhhhhhhcchhhhhhhhhhhhhhhhhhhhcccchhhhhhhhcccchhhhhhhhhhhhhhhhhhhhhhhcccccchhhhhhhhhhcchhhhhhhhhhhhccccchhhhhhhhhhhhhhhhhhhhcccchhhhhhhhhhcccccccccchhhhhhh…	0.681055	scaffold_40_R1065	cchhhhhhhhhhhhhhhheeccccccchccceccccccchhhhhhccccceeeeeeeccccccchhhhhhhhcccccccchhhhhhhhhhhhcccccccccc	0.421569	Pc_16223	cchhhhhhhhhhhhhhhhhhhccccccccecccchhhhhhhhhhhhchhhhhhhhccccccccccccccccccccccccceeeehhhhhhccchhhhhhhccccchhhhhhhhhhhhcccc	0.528926	HaRxL35	cchhhhhhhhhhhhhhhhccchhhhcchhhhhhhhhhhhhhhhccccccccccccccccccccccccccccchhhhhhhhhhhhhhhhcccccccccchhhhhhhhhhhhhhccccchhhhhhhhhhhhhhhhcccccccccccccccchhhhhhhhhhhhhcccccccchhhhhhhhhhhhhcccccccchhhhhhhhhhhhhhhhhcccccchhhhhhhhhhhhhhhccchhhhhhhhhhhhccccchhhhhhhhhhhhhhhhhhhhhhhhhhhhhhhhhhhhccccchhhhhhhhhhhhhhhhhhhhhhhhhhcccchccccccccccchhhhhhhhhhhhhhhhhhhhhhhhhhhccccccchhhhhhhhhhhhhhcccccchhhhhcccccchh…	0.61811	Hp708700	chhhhhhhhhhhhhhhhhhhhhhhhhhhhhhhhhhccccccchhhhhhhhhhhhhcccccceeeeeccccccccceeeccccceeeecccchhhhhhccccchhhhhhhhhhhhhhhhhhhhhhhccccchhhhhhhhhhhhhhhcccchhhhhhhhhhhhcccccchhcccccceecccceecccccccccccccccccccccccccccccchhhhccccceeeeecccccccccccccccccccccccccccceeccccccccccccccccccccccccccccccccccccccccccccccchhhcccccchccccccchhhhhhhhhhhhhhhhhcccccccchhhhhhhhhhhhhhhhhhhhhhccccchhhhhccccccccccccchhhhhhhh…	0.419799	contig43449	cccccchhhhhhhhhhhhhhhcccccccchhhhhhhhhhhhhhhhhhhcccccccccceeeecccccccceehhhhcccccccccccccccccccccccccccceecccccccccccccccccccccccccccccccccccccccceeeecc	0.25	contig42093	cccccchhhhhhhhhhhhhcchhhhccccceeeeeccccchccccccchhhhhhhhhhhhhhhhcccccccc	0.472222
PsAvh173	cchhhhhhhhhhhhhhccccccccccccccccchhhhhhhccceeeeeeeeecccccccchccccccccchhhhhhhhhhcchhhhhhhhhhhhhhhhhhhhheeeecccccccccccccceeeeeecccccchhcccccccccccccchhhhhhhhhcccccceeeeeecccccchhhhhhhhhhhhhchhhcccccchhhhhhhhhhhhhhhhhccchhhhhhhcccceecccc	0.440678	cchhhhhhhhhhhhhcccccccccccccccccchhhhhhhcccceeeeeeeecccchhhhcccccccccchhhhhhhhhhcchhhhhhhhhhhhhhhhhhhhhhcceecccccchhhhhhhhhhccccccccccccccccccccccccchhhhhhhhhccccceeeeeeeeccccchhhhhhhhhhhhhhhhhccccchhhhhhhhhhhhhhhhhhccchhhhhhhhcceeecccc	0.5	Ps_131998	ccchhhhhhhhhhhhhhhhccccccccccceeeeecccceeeeecccccceeecccccccccchhhhchhhhhccccchhhhhhhhhhhhhhhhhhhhhhhhhhhhhhhhhhccccchhhhhhhhhhhcccccchhhhhhhhhccccchhhhhhhhhhhheehchhhcceeeeecccccccccccccccceeeeeeeeeeeeeeeeeccccchhhhhccccccccccccceeecccccccccccccccccccccccccccccccccccccchhccceeeccccecceeccccccccccccceeeecccceeccchhhcccccccccccccccccccccchhhhhhhhhhhhhhhhhhhhhhhhhhhhccccchhhhhhhccchhhceeecccccccccc…	0.408333	PITG_09771	cchhhhhhhhhhhhhhhhcccccccccccccccccchhhhhhhhhhcccccchhhhhcccchhhhhhhhhhhccccccchchhhhhhhhhhhhhhhhhhhhhhhhhhhccccccc	0.608696	PITG_10540	ccchhhhhhhhecccchhhhhhhcccccccccchhhhhhhhhhhhhhhcccceeccccchhhhhhhcccchhhhhhhhhhhhhhhhhhhccccchhhhhhhhhhccccchhhhhhhhhhhhchhhhhhhhhhhhhhchhhhhhhhhhhhhcccccccchhhhhhhhhhhhhhhhhhhhhhccccccccchhhhhhccccchhhhhhhhhhhhhhhheeehccccccccccccccchhhhhhhhhhhhhhhhhhhhccccchhhchcccccchhhhhhhhhhhhhcchhhhhhhhcccccccccccchhhhhhhhhhhhhhhccccccccccecccccceeeeccchhhhhhhhhhhhhhhhhhhhhhhhhhhcccccccchhhhhhhhhhhhhhhhhccc	0.635	PrAvh_84	cchhhhhhhhhhhhhhhhhhcccccccccccccchhhhhhhhhhhhhhhhhhhhhhccccccccchhhhcccccccchhhhhhcccccchhhhhhhhhhhcccchhhhhhhhccccchhhhhhhhhhhhhhhhhhhhhhhhhhcchhhhhhhhhhhhhhhhhhccchhhhhhhccc	0.681818	Pr_74299	ccchhhhhhhhhhhhhhcccccccchhehhhccccccccccchhhhhhhhhhccccccccccccchhhhhhhhhhhhhhhhhhhhhhhhhhhchhhhhhhhhhhhccccccchhhhhccchhhhhhhhhhhhhccccchhhhhhhhhhcccchhhhhhhhhhhhcccchhhhhhhhhhhhhhhhccccchhhhhhhhhcccchhhhcccchhhhhhhhhhhhhcccccchhhhhhhhhhccchhhhhhhhhhcchhhhhhhhhhhhhhhhhhhhcccchhhhhhhhcccchhhhhhhhhhhhhhhhhhhhhhhcccccchhhhhhhhhhcchhhhhhhhhhhhccccchhhhhhhhhhhhhhhhhhhhcccchhhhhhhhhhcccccccccchhhhhhh…	0.681055	scaffold_11_F1232	cchhhhhhhhhhhhhhhccccchhhhhhhhhcccecccccchhhhhchhhhhhhhhhhhhhcccccccccccccccccccccchhhhhhhhccc	0.542553	Pc_17059	chhhhhhhhhhhhhhhcccccccccchhhhhhhhhhccchhhhccchhhhhhhhhhheecccccecccccchhhhhhhhhhhhhhhcccccccccchhhhhccccccchhhhhhhccccccchhhhhhhhhhhhhhccccchhhhhhcccccccceeeeeccccchhhhhhhhhhhhhhhhhhhhhhhhhhhhccccccceeeeeccecccccccccccchhhhhhhhhhcccccheeeeehhhhhhhhhhhhhhhhhhhhcccchhhhhhhhcccccccccccchhhhhhhhhhhhhhhhhhcccchhhhhhhhhhccc	0.56875	HaRxL96	cccchhhhhhhhhhhhccccccccheeeehhhhhhcccccccccccccccccccccccccccchhhhhhhhhhhhhhhhhhcchhhhhhcccccccchhhhhhchhhhhhcchhhhhhccccccchhhhhhhhhhhhhhhccccccceeeeeehhcccchhhhhhhhhhhhhccchhhhhhhhhhhhhhhhhhhccccchhhhhhhccccccccccchhhhhhhhhhhhhhccccchhhhhhhhhhhccchhhhhhhhhhhccccccchhhhhhhhhhhhhhhhhcccchhhhhhhhccchhhhhhhhccchhhhhhhhccccccchhhhhhhhhhcccchhhhhhhhhhhhcccchhhhhhhhhhhhhhhhhhhhcccchhhhhhhhcccccchhhhh…	0.612048	Hp708926	ccchhhhhhhhhhhhhhcccccccccccchhhhhhhhhhchhhhhhhhhhhhhhhhhccccccccehcccccccccccccc	0.518519	contig43687	cceeeeeecchehhhhhhhhhhhhhhhccccccccceeeeeeeccchhhhhhhhhhhhccccceecccccccchhhhhhhhhhhhhheecc	0.461538	contig42336	ccccchhhhhhhhhhhhhhhhccchhhhhhhhhhhhhhhccccchhhhhhhhhhccccccchhhhhhhhhhhccccccccccccccccceeeeeeeccccccchhchccccccccchheehhhhhhhhhhhhhhhhhhhhhhhhhhhhhhhhccheehhhhhhhhhhhhhhhhhcccceeeecccccccccccccccchccccccccccccceeeeecc	0.493151
PsAvh329	ccccchhhhhhhhhhhhhhhhhhhhhcccccchhhhhhhhhhhhhcccccccccccccccccccchhhhhhhhhhcccchhhhhhhhcchhcccccchhccchhhhhhhhhhhhhhhhhccchhhhhheecccccccccchhhhhhhhhhhhchhhhcccccccccceeeccchhhhhhhhhhhccccccceeeecccccccccceeehccccchhhhhhhhhhhcchhhhhhhhhcccceeeeeeeccc	0.508	ccceeehhhhhhhhhhhhhhhhhhhccccccchhhhhhhhhhhhhcccccccccccccccccccchhhhhhhhhhcccchhhhhhhhhhhhcccccchhhhhhhhhhhhhhhhhhhhhhcchhhhhhhheeeecccccchhhhhhhhhhhhhhhhhhccccccccceeeeecchhhhhhhhhhhhccccceeeeecccccccccceeccccccceeeechhhhhhhhhhhhhhhccccceeeeeeeeccc	0.516	Ps_140522	ccccccchhhhhhhhhhhhhhccchhccccccccchhccccccccccccccccceeeeehhhhhhhhhhhheecceeecccccccchhhhhhhhhhhhhhhhhhhhcccccccchhhhhhhccccccc	0.445312	PITG_12458	cchhhhhhhhhhhhhcccccccccccceccccccccccchhhccccccccccchhhhhhhhhhhhhhhhhhhhhhcccchhhhhhhhhccccccchcccchhhhhhhhhhhhhcccccchhhhhhhhhhcccchhhhhhhhhhhhcccchhhhhhhhhhhhhhhhccccchhhhhhhhccccccccccccccccccchhhhhhhhhhhhccccccchhhhhhhhhhhccchhhhhhhhhcccccchhhhhhhhhhhhhhhhhhccccchhhhhhhhhhhcccccccccceeeeeeecchhhhhhhcchhhhhhhhhcccccc	0.571429	PITG_15110	cchhhhhhhhhhhhhhccceeeecccccccccccccccccccccccccchhhccccccccccccchcchhhhhhhhhhhhhhhhhhhhhhhhcccchhhhccchhhhhchhccchhhhhhhhccchhhhhhhhhhhhccccccceeeeeehhccccchhhhhhhhhhhhhccccchhhhhhhhhhhhhhhhhccccchhhhhhhhcccccccccccchhhhhhhhhhhhhhcccchhhhhhhhhhhcccchhhhhhhhhhhcccccchhhhhhhhhhhhhhhhcccccchhhhhhhhhchhhhhhhcccchhhhhhhhhhhhcccccchhhhhhhhhhhcchhhhhhhhhhhhcccchhhhhhhhhhhhhhhhhhcccchhhhhhhhcccccccchhhh…	0.633286	PrAvh_89	cccccccchhhhhhhhhhhhhhhhhcccccccchhhhccchhhcccchhhcccchhhhhhhhhhhhcccchhhhhhhhhhhhhhhhhhhhhccccccchhhhhhhhcccccccchhhhhhhhhhhhhhhhhhccccchhhhhhhhhhhhhccchhhhhhhhhhhhccchhhhhhhhhhhhhhhhhhhcccchhhhhhhcccccchhhhhhhhhhhhhhhhhhhhccccchhhhhhhhhhhcchhhhhhhhhhhcccccchhhhhhhhhhhhhhhhhcccchhhhhhhheccccc	0.693878	Pr_74178	ccchhhhhhhhhhhhhccceeeecccchccccccccccccceeeeecccchhhhhhhccccccccccccccccchhhhhhhccchhhhhhchhhhhhhhhhhhhhcccccccccchhhhhhhhhhhhchhhhhhhhhccccccc	0.479167	scaffold_37_F1084	cchhhhhhheeccchhhhhhhccccccchhhhcccccccccccchhhhhhhhhhhhhcccchheeecccccceecchhhhhhhhhhhhccc	0.494505	Pc_17162	cceeeehhhhhhhhhccccccccccccccccccccceeeeeecccccccceehhhhhcccccccccccccccccccccchhhhhhccchhhhhhcccchhhhccchcchhhhhhhhhhhhhhhhhhhhhhhhhhhhccc	0.42446	HaRxL98	cchhhhhhhhhhhhhhhcccccccccccccccccccccccccccccccccccceeecccccchhhhhhhhhhhhhhhhhhhhhhhhhhhhhhcccchhhhhhhhccccccccchhhhhhhhhhhhhhhhhhhhcccccceeeehhhhhcchhhhhhhhhhhhhccchhhhhhhhhhhhhhhhhhhhcccccchhhhhhhcccccccchhhhcccchhhhhhhhhhhhccccccchhhhhhhhhcccchhhhhhhhhhhccccccchhhhhhhhhhhhhhhhcccchhhhhhhhhcchhhhhhhhccccchhhhhhhhhhhccccccccccehhhhhcccccchhhhhhhhhhhhcccchhhhhhhhhhhhhhhhhhcccchhhhhhhhhccccccccee…	0.56682	Hp710490	cchhhhhhhhhhhhhchhhhhhhhccceeeeecccchhhhhhhhhhccceeccccchhhhhhhccchhhhhhhhhhhhcccchhhhhhhhhhhhhccceeccccccccchhhhhhhhhhhhhhccccchhhhhhhhhhhhcccceeeeehhhceeeehhchhhhhcccccccccccccchehhhhhhhhhhhhhhhhhhhhhhhhccccccccccceeeeccccccchhhhhhhhhccccccccccccccccccccchhhhhhhhhhhhhhhccchhhhccccc	0.535211	contig43968	cccchhhhhhhhhhhhhhhcchhhhhhhhhhhhhccccccccccccccccchhcccccccccccccccccceeeeeccccccccechhhhhhhhhhhhhhhcccchhhhcccccccccccccccchhhhhhhccchhhhhhhhhhcccccccccccccccccccccccccceecccccccceccc	0.356757	contig42908	ccccccccccchhhhhhhhhhchhhhhhhhhhhhhhhhhhhhhhhccccchhhhhhcccchcccccccccccccccccchhhhhhhhhhhhcchhhhhhhhhhhhhcccccccccccccccchhhhhhhhhhhhhhhhhhhhhhhhcccccccccccccccchhhhhhhhhhhhhhhhhhhhccccccccccchhhhhhhhhhhhhhhhhhhccccccccccccccccchcchhheeeecccccccccccccc	0.521739
PsAvh292	ccchhhhhhhhhhhhhhhccccccccccccccceeeccccccccccccccchhhhhhhhhhhhhccccccchhhhhhhhhhhhhhhhhccccccceeeeecchhhhhhhhhhhcchhhhhhhhcccccchhhhhhhhhhhhhhhhhhhhhhccccchcceeeccccceeeeccchhhhhhhheeeeeccccccceeehhcccccchhhhhhccccchhhhhhhhhhhhhhcc	0.50431	cchhhhhhhhhhhhhhcccccccccccccccceeeeccccccccccccccchhhhhhhhhhhhhcccccccchhhhhhhhhhcccccccccccceeeeeecchhhhhhhhhhhhhhhhhhhhhcccccchhhhhhhhhhhhhhhhhhhhhhhhhhhhhccccccccceeecccchhhhhhheeeeeecccccceeehhhhhcchhhhhhhhhcccchhhhhhhhhhhhhccc	0.521552	Ps_140618	cchhhhhhhhhhhhheecccccchhhhhhhcchhhhhhhhhhhhhcccccccccccccccccccccccccchhhhcccccccccccccccchhhhhhhhhhhhhhhhhhhhhhhhhhhhcccccccc	0.511811	PITG_15038	cchhhhhhhhhhhhhhccchhhhhhccchhhhhccccchhhhhhhhhhhcccccchhhhhhhhhhhhhhhcccccchhhhhhhhhhccchhhhhhcccccchhhhhhcchhhhhhhhhhhhhhcccccchhhhhhhhhhcccchhhhhhhhhhhccccchhhhhhhhhhhhhhhhhcccchhhhhhhhccccchhhhccccchhhhhhhhhhhcccccchhhhhhhhhhhccchhhhhhhhhhhccccchhhhhhhhhhhhhhhhhhcccchhhhhhhhcccccccccccccchhhhhhhhhhhccccccchhhhhhhhhhccchhhhhhhhhhhhcccchhhhhhhhhhhhhhhhhccccchhhhhhhccccccccccccccheehhhhhhhhhhhcc…	0.674747	PITG_12721	cchhhhhhhhhhhhhhhhccccccccccccccchhhhhhhhhhhccccchhhhhhhhhcccccccchhhhhhhhhhhhhhhhhhheecccccchhhhhhhhhhhhhhcc	0.633028	PrAvh_90	cccccccccccchhhhhhhhhhhhhcccccccchhhccccchcccchhhhccccchchhhhhhhhhccccchhhhhhhhhhhhhhhhhhhhhhhhhhhhhhhhhhhcccccccchhhhhhhhhhhhhhhhhcccccccchhhhhhhhhhhhcchhhhhhhhhhhhcccchhhhhhhhhhhhhhhhhccccchhhhhhhhcccccccchchhhhhhhhhhhhhhccccccceeehhhhcccchhhhhhhhhhhccccchhhhhhhhhhhhhhhhhccccchhhhhhhhhcccchhhhhhcchhhhhhhhhhccccchhhhhhhhhhhccchhhhhhhhhhhhccccchhhhhhhhhhhhhhhhhcccchhhhhhhcccccccchhhhhhhhhhhhhhhhh…	0.663248	Pr_73650	cchhhhhhhhhhhhhhhcccceeeeeeccccceeeecchhhhhhhhhhhccccccchhhhhhhcccccccccccccccchcccceechhhhhhhhhcccchhhhhhhhhhhcccccchhccccchhhhhhhhhhhccecc	0.478571	scaffold_11_F1235	cchhhhhhhhhhhhhhhhcchhhceeccccccccchhhhhhhhhhhhhhhcccccccccccchhhhhhhhhhhhhhccchhhhhhhhcc	0.629213	Pc_18450	cchhhhhhhhhhhhhccccccccccceeeeccccccccccceceeeeeccccccccchhhhhhchhhhhhhhhhhccccccchhhhhhhhhhhhhhhccccccchhhchhhchhhhhhhhhhhhhhhhhhhhhhhhhhhhcccchhhhhhhhhhhhhchhhhhhhhhcccchhhhhhhccceeeeeecccccccheeeeeecccceeehchhhhhhhhhhhhhhhhhhhhhhhhhhhhhcccceeeehhhhhhhhhcccceecccccccccecccchhhcccccccccccccccccccccccchhhhhhhhhhhhhhhhhcchhhhhhhhhhhcccccccccccccccccccccehhhhhhhhcccchhhhhhccccccccchcccccchhhhcccccc…	0.487685	HaRxL99	cccchhhhhhhhhhhhhhhcccccccccccccccccccccccccccchhhhhhhhhhhhhhcccchhhhhhhhhhhhhhhhhhhcccccccchhhhhhhhhhhhhcchhhhhhhhhccccchhhhhhhhhhhhhcccccchhhhhhhhhhhchhhhhhhhhhhhhhhhhhhhhhcccccchhhhcchhhhhhhhhhhhhhhhhcccccehhhhhhhhhccccchhhhhhhhhhccccchhhhhhhhhhhhhhhhhcccchhhhhhhhhccccchhcchhhchhhhhhhhhhhhccccccchhhhhhhhhhccchhhhhhhhhhhhhhhhhhhhhhhhhhhhhhhccccccceeeeeecccchhhhhhhhhhhhhcccccccccccc	0.65544	Hp710616	cchhhhhhhhhhhhhhhhhcccceeeccccccccccccceeeccccccccccceeeeechhccccccccchheeeccccchhhhhhhhhhhcccchhhhhhccccccceeeeccchhhhhhhhhhhhhhhhhhhhhhhhhhccccchhhhhhhhhcccchhhhhhhhhhhhhcccccchhhhhcccchhhhhhcccccccceeeeeecccccchhhhhhhhhhhhhhhhhhhhhhchchhhccc	0.504098	contig45396	cceeeehhhhhhhhhccceeeeeecccccceeeeeecchhhhhhccccccccceeeeeeccccccccccccccccccchhhhhhhhhhhhcccccceeeccccccccccccccccccceeeeehhccccc	0.223077	contig43288	cchhhhhhhhhhhhhhhhhhhhhhhhhccccchhhhhhhhhcchccccccccccccccccccccchhhhhhhhcccchhhhhhhhcceeeeccccccccccccccccc	0.472222
PsAvh335	ccccchhhhhhhhhhhhhhecccccccccccccccchhhhhhccchhhhhhhccccccccccccccchhhhhhcccccccccccccccceeccccccchhhhhhhhhccccccceeeeecchhhhhhhccccchhhhhhccccccccccccchhhhhhhhhhchhhhhhhhhhhhhhhhhhhhhhhhhhhhhcc	0.484536	cccchhhhhhhhhhhhhhhhccccccccccccccchhhhhhhhhhhhhhhhccccccccccccccchhhhhhhccccccccccccccccccccccccchhhhhhhhccccccceeeeeeecchhhhhhhcchhhhhhhhhhccccccccccchhhhhhhhhhcchhhhhhhhhhhhhhhhhhhhhhhhhhhhcc	0.525773	Ps_130892	cchhhhhhhhhhhhhhccccccccchhhhccccccccccccchchhhhhhhhccccchhhhhhhhccchhhhhhhhhcchhhhhhhhhhhhhhhhhhhhhhhcchhhhhhhhhhhhcchhhhhhhhhhhhcccc	0.679104	PITG_22900	cchhhhhhhhhhhhhhhhcccccccccccccccccchhhhhhhhhhhccchhhhhhhhhhhhhhcccccccccccccc	0.525641	PITG_17063	cchhhhhhhhhhhhhhhhhhhccccchhhhhhhhhhhhhcccccccccchhhhhhhcccccceeeecccccchhhhhhhhhhhhhhhhhhhhhhhhhhhhhhccchhhhhhcccchhhhhhhhheeeccccccccchhhhhhhhhhhhhhhhhccccccc	0.63125	PrAvh_91	ccchhhhhhhhhhhhhhcccccccchhehhhccccccccccchhhhhhhhhhccccccccccccchhhhhhhhhhhhhhhhhhhhhhhhhhhchhhhhhhhhhhhccccccchhhhhccchhhhhhhhhhhhhccccchhhhhhhhhhcccchhhhhhhhhhhhcccchhhhhhhhhhhhhhhhccccchhhhhhhhhcccchhhhcccchhhhhhhhhhhhhcccccchhhhhhhhhhccchhhhhhhhhhcchhhhhhhhhhhhhhhhhhhhcccchhhhhhhhcccchhhhhhhhhhhhhhhhhhhhhhhcccccchhhhhhhhhhcchhhhhhhhhhhhccccchhhhhhhhhhhhhhhhhhhhcccchhhhhhhhhhcccccccccchhhhhhh…	0.681055	Pr_73649	cchhhhhhhhhhhhhhhcccceeeeeeccccceeeecchhhhhhhhhhhccccccchhhhhhhcccccccccccccccchcccceechhhhhhhhhcccchhhhhhhhhhhcccccchhccccchhhhhhhhhhhccecc	0.478571	scaffold_13_F2760	cccccccchcccchhhhhhhhhhhhccccccccchhhhhhhhhhhhhhhccchhhhhhhhhhhhhhhhhhhhhhhccc	0.653846	Pc_18476	cchhhhhhhhhhhhhhhhccccccccccccccceeeeeecchccccchhhhhhhhhhchhhhcccchhhhhhhhhhhccccceeeeeeccchhhhhhhhhhhccccccccchhhhhhhhhhhhhhhccccchhhhhhhhhhhhcccccceeeccchhhhhhhhhhhhhhccccccccccchhhhhhhhhhhhhhhhccccchhhhhhhcc	0.557143	HaRxL100	cccchhhhhhhhhhhhhhhcccccccccccccccccccccccccccchhhhhhhhhhhhccccccceeeeeecchhhhhhhhhcccccccccccccccceeeccccchhhhhhhccccchhhhhhhhhhhccccccccccccchhhchhhhhhhhhhhhcccccccccceeeeeeeecccccccccchhhhhhhhhhhhhhhhhcccccchhhhhhhhccchhhhchhhhhhhhccccchhhhhhhhhhhhhhhhccccchhhhhhhhhcccccccccccccchhhhhhhhcccccccccccceeeeeeeecccceeeeeeechhhchhhhhhhhhhhhhhhhcccccccceeeeeecccchhhhhhhhhhhhhcccccccccccc	0.443005	Hp710830	cccchhhhhhhhhhhhhhcccchhhccccchhhhhhhhhcccccccccccccccccccccchhhhhhhhhhccccccchhhhhhhhccccccchhhhhhhhhhcchhhhhhhhhhhhhhhhhhccccchhccccchhhhhhccchhhhhhhhheeeecccceeeecc	0.532934	contig50216	cceeeehhhhhhhcccccccccccceeeceeeeeecccccchhhhhhhhhhccccccccchhhhhhhhhhhhhhhhhhhhhhhhhhcccceeeecccccccc	0.421569	contig43325	cchhhhhhhhhhhhhhhhhcchhcccccchhhhhhhhhhhhhhccccccccccccceeeeccccccchhhhhhhhhhhhhhhhhhhhhhcccccceeeeccccceehhhhhhhcccccccccccccccccccchhhhhhc	0.485714
PsAvh324	cchhhhhhhhhhhhhcccceeeecccccccheeeeecccccccccccccccchhhhhhhhhhcchhhhhhhhhhhhccccccceeeeeeccccccccccccceeeeeehhccccchhhhhhhhhhccchhhhhhhhhhhhhhhhhhhhhhhhhhhccccccchhhhhhhhhhhhheecccccccchhhhhhhhhhhhccchhccc	0.497561	cchhhhhhhhhhhccccceeeeeccccchhhhhhhhcccccccccccccccchhhhhhhhhhcchhhhhhhhhhcccccccceeeeeeeeccccccccccceeeeeeeecccccchhhhhhhhhhccchhhhhhhhhhhhhhhhhhhhhhhhhhhhhccccchhhhhhhhhhhhhccccccccchhhhhhhhhhhhhchhhhhcc	0.531707	Ps_130824	ccchhhhhhhhhhhhhhcchhhhccccccchcccccccccccchhhhccccchhhhhhhcccchhccccccchhhhhhhhhhhhhhhhhhhhhhhhhcccccchhhhhhhhhhhhhhhhhhhhhhccccceeccccchhhhhhhhhhhccceeehhhhhhhhhhhhhhhhhccccchhhhhhhhhheeccccccccc	0.593909	PITG_23092	ccchhhhhhhhhhhhhhhhhhhccccccchhhhhhhhhhccccccccceeecceeeeecccccccccchhhhhhhhhhhhhhhhhhhccchhhhhhhhhhhhhcccchhhhhhhhhhhcccchhhhhhhhhhhhhhhccccccceccccccecccccccchhhhhhhhhhcc	0.563953	PITG_21740	cchhhhhhhhhhhhhhccceeeecccccccccccccccccccccccccchhhccccccccccccchcchhhhhhhhhhhhhhhhhhhhhhhhcccchhhhccchhhhhchhccchhhhhhhhccchhhhhhhhhhhhccccccceeeeeehhccccchhhhhhhhhhhhhccccchhhhhhhhhhhhhhhhhccccchhhhhhhhcccccccccccchhhhhhhhhhhhhhcccchhhhhhhhhhhcccchhhhhhhhhhhcccccchhhhhhhhhhhhhhhhcccccchhhhhhhhhchhhhhhhcccchhhhhhhhhhhhcccccchhhhhhhhhhhcchhhhhhhhhhhhcccchhhhhhhhhhhhhhhhhhcccchhhhhhhhcccccccchhhh…	0.630465	PrAvh_92	ccchhhhhhhhhhhhhhcccccccchhehhhccccccccccchhhhhhhhhhccccccccccccchhhhhhhhhhhhhhhhhhhhhhhhhhhchhhhhhhhhhhhccccccchhhhhccchhhhhhhhhhhhhccccchhhhhhhhhhcccchhhhhhhhhhhhcccchhhhhhhhhhhhhhhhccccchhhhhhhhhcccchhhhcccchhhhhhhhhhhhhcccccchhhhhhhhhhccchhhhhhhhhhcchhhhhhhhhhhhhhhhhhhhcccchhhhhhhhcccchhhhhhhhhhhhhhhhhhhhhhhcccccchhhhhhhhhhcchhhhhhhhhhhhccccchhhhhhhhhhhhhhhhhhhhcccchhhhhhhhhhcccccccccchhhhhhh…	0.681055	Pr_85876	ccchhhhhhhhhhccccchhhhhhhhhhhcccccccchhheeeeccccccccccccccccccchhhhhhhhhhhhhhhccccccccccchhhhhhhcccccccccccccccccceeeeeeecccccchhhhhhhhhhhccchhhhhhhhhhhhhcchhhhhhhhhhhhhhhhhhccccchhhhhhhhccccccchcccccchhhhhhhhhhhcccccchhhhhhhhhhhccchhhhhhhhhhhccccchhhhhhhhhhhhhhhhhhcccchhhhhhhhcccchhhhhhhhhhhhhhhhhhhhhcccccchhhhhhhhhhhccccccchhhhhhhhccccchhhhhhhhhhhhhhhhhcccchhhhhhhhhcccccccchhhhhhhhhhhhhhccccccc…	0.586912	scaffold_10_F206	cchhhhhhhhhhhhhhccccccccccceeeeecccchhhhhhhhhhhhccccccccccccccccchhhhhhhhhhhhhhhhcc	0.506024	Pc_18752	cchhhhhhhhhhhhhhhheeccccccchccceccccccchhhhhhccccceeeeeeeccccccchhhhhhhhcccccccchhhhhhhhhhhhcccccccccc	0.421569	HaRxL105	cchhhhhhhhhhhhhhhhcccccccccccccccccccccccccccccchhhhhhchhhhhhhhhhhccchhhhhhhheeeecccccccccchhhhhhhhhhchhhhhhhhhhhhhhhhcchhhhhhhhhhccceeeehhhhhhhhccchhhhhhhhhhhhhhhhhccccccchhhhhhhhhhhhhhhhhhhhhhhccceeeeecccceeehhhhhhhhcccchhhhhhhhhcccccchhhhhhhhhhhhcccccccccccccccchhhcccccccccccccccccccccccccccccccccccccceecceeecccccccc	0.489097	Hp711210	ccchhhhhhhhhhhhhhhhhhcccceehhhcccccccccccccccccccceehhhccccccccccccccccccccccchhhhhhhhhhhhhcchhhhhhhhhhccccccchhhhhhhhhhhhhcccccccceeeccccchhhhhhhhccccccceeecccchhhhhhhhhhhhhcccchhhhhhhhhhhhcchhhhhhhhhhhcchhhhhhhhhhhhhcccccccccccchhhhhhhccccccccccccccccceeeeeeeeecccccchhhhhhhhhhhcchhhhhhhhcccccccccchhheeeehhhhcchhhhhhhhhhhhhhhhhhhhhhhhhhhhhhccc	0.520231	contig51725	cchhhhhhhhhhhhhheccceeeccccccccccccccccceeeeeeeeeccceccccceeeeeecceeeecccceeeehccc	0.182927	contig44894	cccccccccccccccchhhhhhhhhccccccccccceeeeccccchhhhhhhhhhhcccceeeeecccccchhhhhcccccccceeeeccceeeechhhhhhhhhhhcccccccccchhhhhhhhhhhhhhchhhhhhhhhhhhcccccccchhhhhhhhhhhhhcccchhhhhhhhhhhhhhhhhhhhhhhhhcccccccccccchhhhhhhhhhhhhhcccccccchhhhhhhhhhhhccccccccccccc	0.498024
PsAvh168	cccehhhhhhhhhhhhhhccccceeehhcccccchhhhhcccccccccccccccccccccchhhhhhhhhhhhhhhhhhhccccccchhccccccccccccccchhhhhhhhhhhhhhccccccceehhhhhhhcccchhhhhhhhhhhcccchhhhhhhhhhhhhhhhhccccccchheeeeccccccchhhhccchhhhhhhhhhhhcccccchhhhhhhhhhcccchhhhhhhhhcccccccccchhhhhhhhhhhhhhhhhccccccccchhhhhhhhhhhhccccccchhhhhhhchheeeecccccccc	0.526984	ccchhhhhhhhhhhhhhccccchhhhhhhhcccccchhhccccccccchhhhhhhhhhccccccchhhhhhhccccccccccccccceeeeeeeccccccccchhhhhhhhhhhhhhccccchhhhhhhhhhhhhhhhhhhhhhhhhhhccchhhhhhhhhhhhhhhhhhhhccccceeeeeeeecchhhhhhhhhhhhhhhhhhhhhcccchhhhhhhhhhhccccccchhhhhhhhhhhhhhhhhhhhchhhhhhhhhhhhhhccccccccchhhhhhhhhhhcccccccchhhhhhhcheeeeecccccccc	0.596825	Ps_142972	cchhhhhhhhhhhhhhhhhhhcccchhhheecccccccccccchhhhhhccccccccccchhhhhhhheehhhhhccccchhhhhhhhhchhhhhhhhccccceeeeeecccccccccccc	0.487603	PITG_02897	cchhhhhhhhhhhhhhcccccccccchecccccccccccccceecccchhhhhhhcccccchhhhhhhhhhhhhhhhhhhccccccceeeeeeeccccccccccccchhhhhhhhhhcchhhhhhhhhhcccc	0.458647	PITG_00821	cccchhhhhhhhhhhhhhhhhchhhhhhhhhhhccccccceeeccccchhhhhhhhhhhhhhhhhhhccchhhhhhhhhhhhhhccccccccccccc	0.628866	PrAvh_93	cccccccchhhhhhhhhhhhhhhhhcccccccchhhcccccccccccchhhhhhhhhhhhhhhhhhcccccchhhhhhhhhhhhhhhhhhhhhhhhhhhhhhhhhhhccchhhhhhhhhhhhhhhhhhhhhccccccchhhhhhhhhhhhhhcchhhhhhhhhhhhhcccchhhhhhhhhhhhhhhhccccchhhhhhhhccccccchhccchhhhhhhhhhhhhccccchhhhhhhhhhccchhhhhhhhhhhccchhhhhhhhhhhhhhhhhhhhcccchhhhhhhhccccchchhhhhhhhhhhhhhhhcccccccheeeeehccccchhhhhhhhhhhccccchhhhhhhhhhhhhhhhhccccchhhhhhhcccccccchhhhchhhhhhhhhh…	0.677515	Pr_85382	cccceeeeeeeeeccccchhhhccccccccccccccchhcceeeeeccccccccccceeeeccchhhhhhhhhhhhhhchhhhhcchhhhhhcchhhhhhhhhhchhhhhhhhhhhhccccchhhhhhhhhhcchhhhhhhhhhhhhcccchhhhhhhhhhhhhhhhhcccchhhhhhhhcccccchhhccccchhhhhhhhhhhhhcccccchhhhhhhhhhhcccchhhhhhhhccccccchhhhhhhhhhhhhhhhhcccchhhhhhhhhhccchhhhhhhhhhhhhhhccccc	0.599327	scaffold_47_R672	cchhhhhhhhhhhhhhhccccccccccccccccccccccceeccccccccccccchhhhhhhhhhhhhhhhcchhhcccchhhhhhhccccchhhhhhhhhccchhhhhhhcc	0.504425	Pc_19144	ccchhhhhhhhhhhhhhcccccccccchhhhhhhccccccchhceeeeeeecchhhhhhhhhhhhhhhhccchhhhhhhhhhhhcccccchhhhhhhhhcccchhhhhhhhhhhhhhhhhhhhhhceeeccccccccccc	0.585714	HaRxL110	cchhhhhhhhhhhhhhhhhcccccccccccccccccccceccccccchhhhhhccceeeeecccchhhhhhhhhhhhhhhhhhhhhhhhhhhhhhhhhhhhhcccccccccccchhhhcccccccceeeeehhcccccchhhhhhhhhhhhccchhhhhhhhhhhhhhhhhhhccccchhhhhhhhhhhhchhhhhhhhhhhhhhhhhccccchhhhhhhhhhhcccccccchhhhhhhhhhccccccccchhhhhhhhcccccchhhhhhhhhhhhhhhhhhccccccccccc	0.588435	Hp711329	chhhhhhhhhhhhhhhhccccceeeeccccccccceeecccccccccccccchhhhhhhhhhhhhhhhhhhhhhccccccccccchhhhhhhhhhhhhcccccccccccchhhhhhhhhhhhchhhhhhhhhhhhccchhhhhhhhhhhhhhhchchhhhhhhhhcccchhhhhhhhhhhccceeeeecccccchhhhhhhhhhhhcccccchhhhhhhhhhhhhhcccccccchhhhhhhhhhhhhhhhcccccccchhhhhhhhhhccchhhhcchcchhhhhhhhhhhhhhhhheccchhhhhhhhhccccccccccccccccceeeeeeeccccccccccccceeeecccccchhhhhhhhhhhhhhhcccccccceeeeeccccccccccccc	0.525126	contig53460	cceeeehhhhhhhcccchhhhhcccccccceeeeecccccchhhhhhhhhhccccccccchhhhhhhhhhcc	0.444444	contig45963	cceeehhhhhhhhhhhhhcccccccchhhccccccccchhhhhhhhhhhhhhhccccchhhhhhhhhhhhhhcchheeccchhhhhhhhcccc	0.591398
PsAvh232	cchhhhhhhhhhhhhcccccccccccccceeeccccccccccccccccccccccceehhhhhhhhhhhhhhhhcccccceeeeeeccchhhhhhhhhhcccccccccccceeeeeeehhhhhhccccccccchhhhhhhhhccccchhhhhhhhhhhhhhhhhhhhhhhhhceeeeeeccccchhhhhhhhccccccccccccccchhhhhhhhhhhcc	0.447489	ccchhhhhhhhhhhhccccccccccccceeeccccccccccccccccccccccchhhhhhhhhhhhhhhhhhhhcccchhhhhhhhhhhhhhhhhhhhhhhhhhhhcccchhhhhhhhhhhhhccccccchhhhhhhhhhhhhcchhhhhhhhhhhhhhhhhhhhhhhhhhheeeeeeecccchhhhhhhhcccccccccccccchhhhhhhhhhhhcc	0.607306	Ps_142529	cchhhhhhhhhhhhhhhhchhhcccchhhhhhhcccchhhhhcchhccccccccchhhhhhhcccchhhhhhhhhhhhhhhhhhhhhhhhhhhhhhhhhhhhhhhhhhhhhhhhhhhhhhcchhhhhhhhhccccccchcccccccccccceeeeeehhcccceeceeeeeeccchhhhhhhhhhhhhhccc	0.625	PITG_07387	ccchhhhhhhhhhhhhhhhhhhcchhhhhhhhhhhhhhhcceeeecccccccchcceeecccceccchhhhhhhhhhhhhhccchhhhhhhhhccccchhhhhhhccccchhhhhhhhhhhhhhhccchhhhhhhhhhhhchhhhhhhhhhhhhccccchhhhhhccccccchhhhhhhhcccehhhhhhhhhhhhhhhccchhhhhccccccchhhhhhhhhhhhccccchheeeeeeecccccchhhcccccchhhhhhhhhhccccccccccchhhhhhccccc	0.599303	PITG_02779	cchhhhhhhhhhhcccccccceccccchhhhhhhhhhhhhhccchhhhhhhcccchhhhhcccchhhhhhhhhhhhhhhhhhhcccccchhhhhhhhhhcccccchhhhhhhhhhhhhcccccccc	0.626984	PrAvh_97	cccccccchhhhhhhhhhhhhhhhhcccecccccccccccchhhhhhhhhcccccchhhhhhhhhcccccchhhhhhhhhhhhhhhhhhhhcccchhhhhhhhhcceeeccccccccchhhhhhhhhhhhhhhcccccchhhhhhhhhhhhcchhhhhhhhhhhhcchhhhhhhhhhhhhhhhhhhccccchhhhhhhcccccchhhhhcccchhhhhhhhhhhhcccchhhhhhhhhhhcchhhhhhhhhhcccccchhhhhhhhhhhhhhhhhhcccchhhhhhhhhcchhhhhhhhcchhhhhhhhhhccccccceeeeeeeeeccchhhhhhhhhhhhhccchhhhhhhhhhhhhhhhhccccchhhhhhhccccccccchccchhhhhhhhhhh…	0.641141	Pr_85061	cccchhhhhhhhhhhccccchhhccccccccchhhhhhhhhccccccccccccccccchhhhhhhhhhhhccchhhhhhhhhhhhhhhhcccchhhhhhhhhccchhhchhccccchhhhhhhhhhhhccccchhhhhhhhhhhhcchhhhhhhhhhhhhhhhhhhhhhhhhhhhhhhhhhhccchhhhhhhhhcccccccccccchhhhhhhhhhhhccccccchhhhhhhhhcccccchhhhhhhhhhhhccchhhhhhhhhhhhhhhhhcccchhhhhhhhccccccchhhhhhhhhhhhhhhhhhhccccccchhhhhhhhhhccchhhhhhhhhhhccccchhhhhhhhhhhhhhhhhcccchhhhhhhccccccccchhhhhhhhhhhhhhhh…	0.663894	scaffold_143_R10	ccchhhhhhhhhhhhhhcccccccchhhhhhhcccccccccccccchhhhhcccccccccchhccchhhhhhhhcccccccchhhhhhhhhccchhhhcccchhhhhhheeeehccccchhhhhhhhccccccceeeeccccc	0.454545	Pc_19192	ccchhhhhhhhhhhhecccceeeeccchhhhhhhccchhhhhhhccccccccccccccccccccccccccccccchhhcccccchhcccchhhhhhhhhhhhhccccccccccccchhhhhhhhhhhhhccccceeeeccccchhhhhhhhhhhhhhhhhhhhhhhhhhhhhhhccceeeecccccchhhhhhhhhhhhhccccccccccccc	0.474178	HaRxL112	cceeeeeeehhhhhhhccccccccccccceecccccccccccccccccccccccccccccccchhhhhhhhhhhhhccccchhhccccccchhhhhhhhhhhhhhccchhhhhhhhhhhhhhhhhhhccccceehhhhhhhhhhhhhhhhhhhhccccccchhhhhhhhhhhhhhhhhhhhhhhhhcccchhhhheeeeeccccccccceeeeeeeccccccceeeehhhhcccccccccchhhhhhhhhhhccccchhhhhhhhhhhhhhhhhhhhhhhcccccccccccccccchhheeeeeeeccccccccccchhhhhhhhhhhchhccccccceehhhhhhhhhhhhhhhhhhhhccccccchhhhhhhhhhhcccccccccchhhhhhhhhhh…	0.513064	Hp711402	ccccchhhhhhhhhhheeccccccheeeehhhcccccchhhhhhhhhhhhhhcccccccchhccccccchchhhhhhhhhhccc	0.5	contig56090	chhhhhhhhhhhhhhcccceeeeeecccccccccccccccccccccchhhccccchhhhhhhhhhhhhhhhhhhccccccecccchhhhhhhhhhhhccchhhhhhhhhhhhhccccchhhhhhhhhhccccchhhhhhhhhcccchhhhhhhhhhhhhhhhhccccccceeeeeeeeccccccchcccchhhhhhhhhhccccccchhhhhhhhhhhhhhcccccehhhhhhhhhcccchhhhhhhhhhhhccccccccceeeeeecccccccchhhhhhhhhhhcheeeecccceeeeeeeeecccchhhhhcccchhhhhhhhhhhhhhhhhhccc	0.525074	contig47272	ccccccchhhhhhhhhhhhhhhhhhhcccccccccccccccccccccccccchhhhhhhhhhhhhhhhhhhcccccchhchhhhhhhhhhhhhhcccccchhhhhhhhhhhhhhcccchhhhhhhhhhhhhhhhhhhccccchchhhccccccccc	0.583333
PsAvh241	cchhhhhhhhhhhhhhhccchhhhhhhhhhccccccchhhhhhhhccccccccchhhhhcccchhhhhhhhcccccccccccchhcchhhhhhhhcccccccceehccccccccchhhhcccchhhhhhhhhhhhcchhhhhhhhccccchhhhhhhhhhhhhcccccccccccceeeeeeeeeeccc	0.5	cchhhhhhhhhhhhhhhccchhhhhhhhhhhccccchhhhhhhhhccccccccchhhhhhcchhhhhhhhhcccccchhhhhhhhhhhhhhhhhhccccchhhhhhhccccccchhhhhhccchhhhhhhhhhhhhhhhhhhhhhccccchhhhhhhhhhhhhccccccccccceeeeeeeeeeeecc	0.617021	Ps_140719	cchhhhhhhhhhhhheccccccccccccccccccccccccccccccccchhhhhhhhhhhhhhhhhhhhhhhhhhhhhhhhhhhhhhhhhhhhhhhhhcccccccccccccccchhhccccccccccchhhhhhhhhhhhchcccccceeeececcccccccc	0.478528	PITG_15297	cchhhhhhhhhhhhhhhhhhhhhcccccccccccccccccchhhcccccchhhhccchhhhhhhhccccccccchhhhhhhhccccchhhhhhhhhhhcccceccceeeeeeeechccc	0.470588	PITG_13847	cceeeeeehchhhhhhhhhhhhhhhhhhhhhhhhhcccceeeeeeeeccccccccccccchhhhhcccccccchhhhhhhhhhhhhhhhhhhhhhhhhhhhhhhhhhhhhhhccccccccccchhhccccccceeeccccchhhhhhhhhhccccchhhhhhhhhhhccchhhhhhhhhhccccchhhhhhhhhhhhhhhhhhcccchhhhhhhhccccchhhhhhhhhhhhhhhhhhhhcccchhhhhhhhhccccchhhhhhhhhhccccccchhhhhhhhhhhhhhchccccchhhhhhhcccccccccccccchhhhhhhhhhhccccchhhhhhhhhhhccchhhhhhhhhhhccccchhhhhhhhhhhhhhhhcccchhhhhhhcccccccce…	0.626953	PrAvh_102	cccceeehhhhhhccccccceeecccccccchhhhhhhhhhhccccccccchhchheecccccccccccccccccccchhhhhhhhhhhhcccchhhhccccccccchhhhhhhhhhcccccchhhhccccccccchhhchhhhhhhhhhhhhcccccchheeehhhhhhhhhchhcccc	0.444444	Pr_85058	cccchhhhhhhhhhhcccccchhcccccccccchhhhhhhhcccchhhhccccccccchhhhhhchhhhhccchhhhhhhhhhhhhhhhcccchhhhhhhhhccchhhchhccccchhhhhhhhhhhhccccccchhhhhhhhhhcchhhhhhhhhhhhhhhhhhhhhhhhhhhhhhhhhhhccchhhhhhhhhcccccccccccchhhhhhhhhhhhccccccchhhhhhhhhcccccchhhhhhhhhhhhccchhhhhhhhhhhhhhhhhcccchhhhhhhhccccccchhhhhhhhhhhhhhhhhhhccccccchhhhhhhhhhccchhhhhhhhhhhccccchhhhhhhhhhhhhhhhhcccchhhhhhhccccccccchhhhhhhhhhhhhhhh…	0.668908	scaffold_51_F603	ccchhhhhhhhhhheecccccccccccccccccceeecccchhhhhccccccccceeeccccccchhhhhhhhhhhhchhhhhhhhhchhhhhhhhhhhhhhhhccchhhhhhhhhhhhhccccceehhhhhhcccccceeeehhhhhhhhhhccccc	0.518987	Pc_19269	cchhhhhhhhhhhhhhcccceeeeccchhhhhhhhhccchhhhhccccccccccccccccccccccccccccchhhhhhccccchhhhhhhhchhhhhhchhhhhhhcccccchhhhhhhhhhhhhhhcccccccchheeeeeecccc	0.486486	HaRxL114	chhhhhhhhhhhhhhhhhhhhccceeeecccccccccccccccchhhhcccccccccccccccccccchhhhcccchhhhhhhhccceccccccccheeeeeecccccccccchhhhhhhhhhhhcccccccccccccceeeeeeeecccchhhhhhhhhcccccchhhhhhhhccccccchhhhhchhhccccccccceeeeeeccccceeecccccceeeeechhhhhcccchhhhhhhhhhhhccchhhhhhhhhhhhhhhcccccchhhhhhhhhhhhhhhhhhhccccchhhhhhhhhhccccccccccccchhhhcccchhhhhhhccccc	0.433234	Hp711447	cchhhhhhhhhhhhccccccccceeeeehhccccccchhhhhhhhhccccchhhhhhhhhhhhhhccccccccccchhhhhhhhhhhhhhhhhhhhhhchhhhhhhhhhcccccccchhhhhhhhhhhhhhhccccccccc	0.595745	contig59265	cchhhhhhhhhhhhhhhcccccccccccecccccccccccccccccccceeecceeeeecccc	0.238095	contig47312	cccchhhhhhhhhhhhhhhccccccchhhhhhhhcccccc	0.575
PsAvh182	cccchhhhhhhhhcchhhhhhcccccccchhhheeeeccccccchhhhhhhhccccccccccccccchhhhhhcccchhhhhhhhhhhhcccccchhhhhhhhhhhhhhhhcccccccccccccchhhhhhhhhhhhhhhhhhhhhhhhhhhhccccccceeecccchhhhhhhcccccccccccccchhhhhhhhhhhhhhhhhccc	0.543269	ccccchhhhhhhhhhhhhhhhccccccchhhhhhhhhhcccccchhhhhhhhhhccccccccccccccchhhhcccchhhhhhhhhhhhhhhhhhhhhhhhhhhhhhhhhhhccccccchhhhhhhhhhhhhhhhhhhhhhhhhhhhhhhhhhhcccccceeecchhhhhhhhhhccccccccccccchhhhhhhhhhhhhhhhhccc	0.658654	Ps_140717	cchhhhhhhhhhhhhhhccchcccchhhhhhhhhcccccccccccccccccccccccchhhhhhhhhhhhhhccchhhhhhhhhhhhhhhhhhhhhhhhhcccccceecccccccccchhccceeecccccccceeeecccchhhhhhhhhhhccccceeeecccccccccc	0.447674	PITG_15318	cchhhhhhhhhhhhhhhhhhhhhccccccchhccccccccchhhcccccchhhhccchhhhhhhhccccccccchhhhhhhhccccchhhhhhhhhhhcccceccceeeeeeeechccc	0.487395	PITG_22879	ceeeeecccchhcccchhhhhhhhhhhhhhhccccceeeecccccccccceehhhhhhhhccccccchhhhhhhhhhhhhhhhhhhhhhhhhhhhccchhhhhhhhhcccccccceecccccccccchheeeeeeccccccchhhhhhhhhhhhhccchhhhhhhhhhhcccchhhhhhhhhhhhhhhccccchhhhhhhhcccchhhhhhhhhhhhhhhhhhhhhhccchhhhhhhhhhccchhhhhhhhhhhccccchhhhhhhhhhhhhhhhccccchhhhhhhhcccchhhhhhhcchhhhhhhhhhhhccccchhhhhhhhhhhccc	0.626506	PrAvh_103	cccchhehhhhhhhhhhcccceecccchhhhhhhccccceeeeecccccccccchhhhhhccchhhhccccchhhhhhhhhhhhchhhhhhhhhhhhhhhhhhhcccccccc	0.535714	Pr_84992	ccchhhhhhhhhhhhhhhhhhhhhhhcccccccccccccccchhhhcccccccccccchhhhhhhhhhhhhhhhhhhhhhhhhhhhhhhhhhhhccccchchccccchhhhhhhhhhhhhcccccccceeeeehhhhcccchhhhhhhhhhhcccchhhhhhhhhhhhhhhhhhcccchhhhhhhhccccccchhccchhhhhhhhhhhhhhccccchhhhhhhhhhhccchhhhhhhhhhhhccccchhhhhhhhhhhhhhhhhcccchhhhhhhhccchhhhhhhhccchhhhhhhccccccccchhhhhhhhhhhhhcccchhhhhhhhhhhccccchhhhhhhhhhhhhhhhhhcccchhhhhhhcccccccccccccchhhhhhhhhhhhcccc…	0.657787	scaffold_6_F3933	cchhhhhhhhhhhhhcccccchhhhhhhhhcceeecccccccccccccccccccchhhhhhccchhhhhhcccchhhhhhhhcccceeeeeeeccccchhhhhhhhhccchcccccccccccccccccccchcccccccccchhhhhhhhhhhhhhhhhhhhhhhhcccccchhhhhhhhhhhchhhhccccccchheeeeecchhhhhhhhhhhhhhhhhhhhhhhhhhhhhhhhhhhhhhhhhhhhhhhhhhhhhhhhhhhhhhhccc	0.581481	Pc_19338	cccchhhhhhhhhhhhcccccccceeeeccccccchhhccccccchcccccccchhhhhhhcchccccchhhhhhhhhhhhhhhhhhhhhhhhhhhhhhhhhhhccccccccc	0.522124	HaRxL115	chhhhhhhhhhhhhhhhhhhhccceeeecccccccccccccccchhhhcccccccccccccccccccchhhccccchhhhhhhhccceccccccccheeeeeecccccccccchhhhhhhhhhhhcccccccccccccceeeeeeeecccchhhhhhhhhcccccchhhhhhhhccccccchhhhhchhhccccccccceeeeeeccccceeeccccchhheehhhhhhhcccchhhhhhhhhhhhccchhhhhhhhhhhhhhhcccccchhhhhhhhhhhhhhhhhhhccccchhhhhhhhhhccccccccccccchhhhccchhhhhhhhcchhhhhhhhhhhhcccchhhhhhheeehcccc	0.468493	Hp711504	ccceeehhhhhcceeeeeecccccccchhhhccccccccccccccceehhhccccchhhhhhcccchhhhhhhhhhhhhhhhhhhhhhhhccccccccccccccccchhhhccchhhhhhhhhccccccccceeeccccccccccccchhhhhhhhhhhhhhhccccchhhhhhhhhhccccccchhhhhhhhhhccccccceeeehhhhhhhhhhhhhchhhhhhhhhhhccccchhhhhhhhcceeeeehhhhhhhhccccc	0.492424	contig12298	cchhhhhhhhhhhhhhhhhhhhcceeeeeecccccccccccccccccccccccccchhhhhhcccccccceeeeccchhhhhhhhhhhhcccceeeeecccccccccccccchhhcccccchhhhhhhhhhhhhhhhhhhhhhhhhhhhccccccccceeeeeccccchhhhhhhhhhhhhhhhhhccccceeecchhhhhhhcccccccceeeeeeccccccchhhhhhhhhhhhhhccceeeecceeeeeeeeccceeeeeeeeeeecccceeeeeceeeeecccchhhhhccccccccceeeeccceeeeeccccccccceeeeeeccccceeeeeeccceeeeeccccccccccccccchhhhhhhhhhhhhhcccccccccceeeeeeeecccc…	0.397059	contig48041	cchhhhhhhhhhhhhhhhhhcccccccccccccccccchhhhhhhhhhhhccccccccccccchhhhhhhhhhccccceeeeeeecccchhhhhhhhhhccchhhhhhhhcccchhhhhhhhhcccccchhhhhhhhhhhhhhccceehhhcc	0.54902
PsAvh270	cchhhhhhhhhhhhccccceeeccccccccchcccccchhhhhhhhcccccchhhhhcchhhhhhhhhhccccchcccchhhhhhhhhhhhhhhhhhhhhhhhhhhhhccccccchhhhhhhhcccchhhhhhhhcccccchhhhhhhhhccchhhhhhhhccccccccccccccccccccchhhhhhhhhccccccchhhhhhhhhcccccchhhhhhcccchhhhhhhhhccccccccchhhhhhhhhhhhhhccc	0.565891	chhhhhhhhhhhhhhccccccccccchhhhhhhccchhhhhhhhhhhccccchhhhhhhhhhhhhhhhhhcccccccccchhhhhhhhhhhhhhhhhhhhhhhhhhhhhhhhhcchhhhhhhhcccchhhhhhhhcccccchhhhhhhhhhhhhhhhhhhhhccccccccccchhhhhhhhhhhhhhhhhcccccccccchhhhhhhccccchhhhhhhccchhhhhhhhhhcccccchhhhhhhhhhhhhhhhhccc	0.689922	Ps_145293	cchhhhhhhhhhhhhhcccccceeeecccccccccccccccccccccchhhhchhhhhhhhhhhhhhhhhhhhhccccccchhhhhhhhhhhhhhhhhhhhhcccccchhhccccccchhhhhhhcccccccccchhhhhhccccchhhhhhhhhhhhhhhcccc	0.551515	PITG_12721	cchhhhhhhhhhhhhhhhccccccccccccccchhhhhhhhhhhccccchhhhhhhhhcccccccchhhhhhhhhhhhhhhhhhheecccccchhhhhhhhhhhhhhcc	0.633028	PITG_07550	cccchhhhhhhhhhhhhhhhhhhhhccccccccccccccccecccccchhhhhhcccccccccchhhhhhhhhhhhhhhhhhhcccchhhhhhhhccchhhhhhhhhhhhccccchhhhhhhhhhhhccccccchhhccccccchhhhhhhhhhhhhhcccccccccchhhhhhhhhhhhhhhhcccchhhhhhhhhhhcccchhhhhhhhhhhhhhhhhhhhchhhhhhhccccccc	0.62605	PrAvh_104	cchhhhhhhhhhhhhhchhhhhhhccccceeeeeccccccccccchhhhhhccccecccccccccccccccccchhhhhhhhhhcchhhhhhhhhccccchhhhhhhhhcccchhhhhhhccccceeeccchhhhhhhhhhcccccchhhhhhhhhhhhhhhhheecccceeeeeeccc	0.497207	Pr_82380	cccceehhhhhhheeeeeeecccccccceeeeccccecccccccccccceeeeeccccccccchhhhhhhhhhhhhhhhhhhhhhhhhhhhhhhhhhhhchhhhhccccccchhhhhhcchhhhhhhhhhhhhcccccccceehhhhhhhhcchhhhhhhhhhhhhcccchhhhhhhhhhhhhhhhccccchhhhhheeeccccccccccchhhhhhhhhhhhhccccccceeeeecccchhhhhhhhhhhcccccchhhhhhhhhhhhhhhhhcccchhhhhhhhccccccchhhhhhhhhhhchhchhhhhhhhhccc	0.565625	scaffold_2_F1574	cchhhhhhhhhhhhhhhccccchccchhhhccccccchhccccchhhhhhhhhhhcccchhhhhhhhhhhhcccchhhhhhhhccccchhhhhcccchhhhhhhhhhhhccccchhhhhhhhhhccchhhhhhhhhhhhccchhhhhhhhhhhhhhhhhccccchhhhhhhccccccccccchhhhhhhhhhhhhhhhcccccccccccc	0.628571	Pc_19733	ccceeehhhhhhccchhhhhhhhhhhhhccchhhhhhhhhhhhhhcccccccccccchhhhhhhhhhhhcchhhhhhhhccchhhhhhhhhhhhhhhhhheeecccceeeccceeeeccchhhhhhhhhhhhhhhcccccccccccccccccchhhhhhccccccccccccchhhhccccc	0.530387	HaRxL117	cceeeeeehhccchhhhhccccccccchhhehhhhcccccccccccccccccccccchhhhhhhhhhhhhhhhhhhhhhhccccceeeeeecccccccccchhhhcccccceeeeccccchhhhhhhhhccchhhhhhhhhhhhhccchhhhhhhhhhhhhhhhhhccccchhhhhhhhhhccccccccccccceeeeeehhhhhhhhhccccccccccccccccccchhhhhhhhhhcccccccceeeecccccccchhhhhhhhhhhhhhhhhhhcccccchheeehhhhcccccccccchhhhhhhhhhhhhhhcccchhhhhhhhhhcccccchhhhhhhccccchhhhhhhhhhhhhhhccccccccccccchhhhhhhhhhhhhhhhhhhcccc	0.5025	Hp711618	cchhhhhhhhhhhhhhhhhhhhccchhhhhhhhhhhhhhcccccchhhhhhhhhhhhhhhccccccccchhhhhhhcccccccccccccccccccccccccccccccccchhhhhhhhhhhhccccchhccc	0.530303	contig18477	ccccccchhhhhhhhhhhhhhhheeeeeccccccccchhhhhhhhhhhhhhhhhccccchhhhhhccccecccccchhhhhhhcccceecccccccccccccccccccccccccchhhhhhhhhhhhhhcccccccccceeecchhhhhhhhcccccchhhhhhhhccceeeeeccccccchhhhhhhhhhhhhhccccccchhhhhhhhhhhhccchhhhhhhhhhhhcccchhhhhhhhhhhhhhcccchhhhhhhhccccchhhhhhhhhcccchhhhhhhhhhhhccchchhhhhhhhhhhcchhhhhhhhhhccccccccceeeccceeeeechhhhhhhhhhhhhhhhhhhhhhhhhccccccchhhhhhhhhhhhhhhcccchhhhhhhhhh…	0.501923	contig48068	cceeeeehhhhhhhhhcchhhhhhhhhhhhccccccchhhhhhhhhhcccccccccccccccccccccccceeeehhhhhhhhhhcccchhhhhhhhhhcchhhhhhhhhcccchhhhhhhhhhhcccchhhhhhhhcc	0.568345
PsAvh331	ccchhhhhhhhhccccccceeeeeccccccccceeeeeeecccccccccccceeeeeecccccccccchhhhhhhhhhhhhhhhhhhhhhhccccccccceeeeccccchhhhhhhhhhhhhhcccccccceeeeeccccccchhecccccccceeccchhhhhhhhhhhhhhhhccccccccchhhhhhhhccccchhhhhhhcccccchhhhhhhhhccccccccccccchhhhhhhhhhhhhhcccccccccceehhhhhhhhhhhhhhhhccccc	0.422939	ccceeecccccccccccceeeeeccccccccceeeeeeeeccccccccccceeeeeeeeccccccccchhhhhhhhhhhhhhhhhhhhhhccccccccceeeeeccccchhhhhhhhhhhhhhcccccceeeeeeeecchhhhhhhccccccceeeecchhhhhhhhhhhhhhhhhhcccccchhhhhhhhccccceeeeeeeeeccccchhhhhhhhhccccccccccccchhhhhhhhhhhhhhhccccccceeeeehhhhhhhhhhhhhhhhhhcc	0.397849	Ps_131011	cchhhhhhhhhhhhhccccccccccccchhhhhhcccccccccchhhhhhhhhhhhhhhhcccccchhhhhhhhhhhhhhhhhhhhhhhhhhhhhhhhhhhhhhhhhhhhhccccccchhhhhcccccchhhhhccceeeeeecccccccchhcccccccccchhhhhheecccc	0.56	PITG_23216	ccchhhhhhhhhhhhhhhhhhhhhhhccchecccccccccceehhhhhhhhhccchhhhhhhhhhhhhhhhcccccc	0.636364	PITG_21238	cchhhhhhhhhhhhhhhhccccccceeeeeccccccccccccccccccccccccchhhhhhhhhhhhhhhcccchhhhhhhhhcchhhhhhhhhhhhhhhhhhhhhhhhhhhhhhhhhhhhhhhccc	0.622047	PrAvh_108	chhhhhhhhhhhhhhhhhhccccchhhhhcccccccchhhhhhccceeecccccccceeeeeccccccccceecccccccccccccchhhhhhhhhhhhhhhhhhhhhhhhhhhhhhhccccccc	0.48	Pr_79107	cccccccchhhhhhhhhhhhhhhhhcccecccccccccccccccccccccccccchhhhhhhhhhcccccchhhhhhhhhhhhhhhhhhhhcccchhhhhhhhhhhcccccchhhhhhhhhhhhhhhhhhhhcccccchhhhhhhhhhhhccchhhhhhhhhhhhccccchhhhhhhhhhhhhhhhhcccchhhhhhhhcccccccchcccchhhhhhhhhhhhccccchhhhhhhhhhccchhhhhhhhhhhcccccchhhhhhhhhhhhhhhhhcccchhhhhhhhcccchhhhhhhccchhhhhhhhhcccccchhhhhhhhhhccchhhhhhhhhhhhccccchhhhhhhhhhhhhhhhhcccchhhhhhhhcccccccccccchhhhhhhhhhh…	0.65127	scaffold_24_R796	cchhhhhhhhhhhhhhhcchhhhccccccccccchchhhhhhhhhcccchhhhhhhcccccccccchhhhhhhhhhhhhhhhhhhhhhhhhcccccchhhhhhhhhcccccccchhhhhhhhcccccccccccccc	0.573529	Pc_20202	cccehhhhhhhhhhhhhcccccccccccceeeccccceccccccceeeecccchhhhhhhhcchhhhhhhhhhhhhhhhccchhhhhhhhhhhccccccccccceeecccccchhhhhhccccehhhhhcccccccchhhhhhhhhhhhccccchheeeeeehccccchcchccccccchhhhhhhhhhcccccchhhhhhhhhhhhhhhhccccccccc	0.463636	HaRxL118	cceeeeeccccccceeeecccccccceeecccccchccchhhhhhhhhcccccccccccchhhhhhhhhhhhhhhhhhhhhhhhhhhhhhhhhhhhcccchhhhhhhhhhhhhhhhhhhccccccccceeeeeeecccccccchhhhhhhhhhccccchhhhhccccccccchhhhhhhhhcccccchhcchhhhhhhhhhhhhhcccchhhhhhhhhccccccchhhhhhhhhhhhhhhhhhhhhccc	0.542169	Hp711736	ccccchhhhcccccceeeeeecchhhhhhhhhhhcchhhhhhhhhhhhhhccccccccchhhhhhhhhhhhhcccccccccchhccheeeehccccccccccchhhhhhhhhhhhhhhcchccccccccccccccccccccccccccccccccccceeeeeeeecccccccccchhhhhhhhhhhhcccchhhhhhhhhhhhhhhhhhhhhhccceeecccchhhhhhhhhhhhhhhhhhhccccchhcccccccceeeeccccccccccc	0.431734	contig51693	cceeeehhhhhhhhhhhhhhhhhhhhhccccccccccccchhhhhhhhhhhcccceeeecchhhhhhhhhhhhhhhhhhhhhhhccchhhhhhhhhhhhhhhhhhhhhhhhchhhhhhhhhhhhhhhhhhhhhhhhhheeeeccchhhhhhhhhhhhhhhhhhhhcccchhhhhhhccccccccccccchhhhhhhhhhhcccccchhhhhhhhhhhhccchhhhhhhhhhccchhhhceeccc	0.692623	contig48903	ccchhhhhhhhhcccccccccceeeeecccceeeccccchhhhhhhhhhhhccccchcccccccccccccchhhhhhhhhhhhhhhhhhhhhhhhhhhhhhhhccccchhhhhhhhhccccccccceeeecc	0.477273
PsAvh271	ccchhhhhhhhhhhhheecccccchhccccchhhhhhhhhccccccccccccccchhccchcchhhhhcccheeehhccccccccceeeeeeeccccccccccceeeeehhhhhhcccccccccccccccccccchhhhhhhhhhhhhccccccceeeecccccccccc	0.319527	ccchhhhhhhhhhhhhhccccccchhhcccchhhhhhhhhccccccccccccchhhhhhhhhhhhhhhccheeeeeecccccccceeeeeeeeeccccccccceeeeeeeehhhhccccccccccchhhhhhhhhhhhhhhhhhhhhhccccceeeeeeeccccccccc	0.402367	Ps_141697	cchhhhhhhhhhhhhhcccchhhhhhhhhcccccccccccccchhhhhhhccccccccccccccccccccccchcheeeccccccccchhhhhhhhhcccceehhhhhhhhhccceehhhhcccccccccccccchhhhhhhhhcccccccccccccccccccccccccccccccchhhhhhhhhhhhccc	0.39267	PITG_15032	ccchhhhhhhhhhhhhcccccccccccccccccccccchhhhhhhhccccccccccchcchchhhhhhhhhhhhhhhhhhhhhhcccchhhhhcceeccccccccchhhhhhhhhhhhhhccccccchhhhhhhhhhhcchhhhhhhhhhhhhccchhhhhhhhhhhhhhhhhhcccchhhhhhhhccccccchhccchhhhhhhhhhhhhcccccccchhhhhhhhhhcchhhhhhhhhhhhccccchhhhhhhhhhhhhhhhhcccchhhhhhhhccccccchhhhcchhhhhhhhhhhhcccccccchhhhhhhhhhcchhhhhhhhhhhhcccchhhhhhhhhhhhhhhhhccccccchheeecccccchhhhhhhhhhhhhhhhhhhhhccccc…	0.653608	PITG_15039	cchhhhhhhhhhhhhcchhhhcccchhcchhhhhhhhhhcccceeeeeccccccccccccccccccccccchhhhhhhhhhhhhhhhhhhhhhhhcccchhhhhhhhcccccccccccchhhhhhhhhhhhhcccccccchhhhhhhhccccchhhhhhhhhhhccccchhhhhhhhhhhhhhhhhcccchhhhhhhhccccchhhhcchhhhhhhhhhhhhhcccccchhhhhhhhhhhcccchhhhhhhhhhhcccchhhhhhhhhhhhhhhhhhhcccchhhhhhhhcccccccchhcccchhhhhhhhhhhhccccccccchhhhhhhhcchhhhhhhhhhhccccchhhhhhhhhhhhhhhhhhcccchhhhhhhccccccccccccccchhhh…	0.621782	PrAvh_109	cchhhhhhhhhhhhhhhcccccccccccccccccccchhhhhhcccchhhhhhhhhhhhhhhhhhhcccccccchhhhhhhhccccchhcchhccchhhhhhhhhhhccccccccceeeeeeeecccchhhhhhhhhhhhccccceeeeccc	0.493421	Pr_78630	ccchhhhhhhhhhhhhhcccchhhhhhhhhhccchhhhhhhhhhhcccccccceeeeeecccccccchhhhcccchhhhhhhhhhchhhhhhhhhhhhhcccchhhhhhhhcccccccccccccchhhhhhhhhhhhcccccchhhhhhhhhhhcchhhhhhhhhhhcccccchhhhhhhhhhhhhhhhhcccchhhhhhhhccchcccccccccccccccc	0.585586	scaffold_81_R217	cccchhhhhhhhhhhhhhhhhcccccccccccccccccchcchhhhhhhhhhhhhhhhhhhhhhhhhhhhhhhhhcccchhhhhhhhcccccccccccchhhhhhhhhhhhhhcccccchhhhhhhhhhhccchhhhhhhhhhhcccchhhhhhhhhhhhhhhhhhcccchhhhhhhccccccccccccchhhhhhhhhhhhhhccccccccccceeeeeeccccccccccc	0.577586	Pc_20214	chhhhhhhhhhhhhhhhhhhhhhccchhhhhhhhhhhhhhhhccccccccccccccccccccccchhhhchhhchhhhhhccccccccchhhhhhhhccccccccceccccccccccccceeeeccccccccccccccchhhhhccccccccccccceeeecccccchhhhccchhhhhhhhhhhhhhhhcccccceeeeeeeeecchhhhhhhhhhhhhhhcccceeeeccccccc	0.417722	HaRxL128	cccceeeeeeeccchhhhhhhhhhhccccccecccccccccccccccchhhhhhhhhhhccccccchhehhhhhhhhhhhcccchhhhhhhhcccceeeecccheehhhcccccchhhhhhhhhhhhcchhhhhhhhhhhhhcccccccchhhhhhhhhhhhhhhcccchhhhhhhhhhhhhccccccchhhhhhhhhhhhhhcccccccchhhhhhhhccccceeehheccc	0.532189	Hp711901	cccchhhhhhhhhhhhhccccccchcchhhhhhhchccccchhhhhhhhhhhhhccceeecccccchhhhhhhcccccccccccccc	0.482759	contig11813	cceeccchhhhhhhhhhhhhhhhheeeceeeeeeeccccccccchccchcccccchhhhhhhhhhhhhhhhhccccceehchhhhhhhhhhhhhhhhccceeeeecccecccccccchhhhhhhhhhhhhhhhhhhhhccccccceeeeeeeecccceeeehhhhhhhhhhhhhhhhhhchhhhhhheeeccccchhhhhhhhhhhhhhhhhhhcccchhhhhhhhhhhhhhhhhhhhhhhccccccchceccccccccccccchhhhhhcccceeeeeehhhhhcccccceeeeeeecccccceeehhhhhheccccchhhhhhhhhhhcccccchhhhhhhhhhhhhhhhhhhhecccccceceeeeeccccccccccccceeeeeeeeccccechh…	0.464229	contig48912	cchhhhhhhhhhhhhhhccccccchhhhhhhccccccccccccccceecccccccchhhhhhhhcchhhhhhhhhhhhcccccceeeccceeeeeeeeeccccccccccccccccccccccccccccchhhhhhhhhhhhhhhhhhhhcc	0.413333
PsAvh65	ccccceeeeeeehhhhcccccccccccccccceeeccccchhhhhhhhhhcccccchhhhhccccccchhhhhhhhhhhccchhhhhhhhhhhhhccccccceeeeeecccccchhhhhhhhhhhccccccccccccceeecceeeeeecchhhhhhhhhhcc	0.392638	cccceeehhhhhhhhhccccccccccccccceeeeccccchhhhhhhhhhccccchhhhhhcccccccchhhhhhhhhhhhhhhhhhhhhhhhhhcccccceeeeeeecccccchhhhhhhhhhhhccccccccccceeeccceeeeeeccchhhhhhhhhcc	0.441718	Ps_144167	cchhhhhhhhhhhhhhhccccccccceeccccccccccccccccccccccccccccccccccccchhhhhhhhhhhhhhhhhhhcchhhhhhhhhhhhhhhhhhhhhhhhhhhhccccceeeeeccccchhhhhhcccccccccccccchhhccccchhhhhhhhhhhhhhhhhcc	0.5	PITG_09741	ccchhhhhhhhhhhhhhhhhheeeeccchhhhccccchhhhhhhhhhhhcccccchhhhhhhhhhhhhhhhhhccchhhhhhhhchhhhhccccccchhhhhhhhcchhcchhhhhhhhhhhcccchhhhhhhhccc	0.686131	PITG_00774	cchhhhhhhhhhhhhhhcccccccccceeeeeehhhhhhhhhccccccccccccccccchhhhhhhhhhhccchhhhhhhccchhhhhhhhccccccchhhhhhhhhhhhhhhccchhhhhhhhhhhhhhhhhhhhhhhhhhhhccccchhhhhhhccccc	0.621118	PrAvh_110	cchhhhhhhhhhhhhhhcccccccccccccccccccchhhhhhcccchhhhhhhhhhhhhhhhhhhcccccccchhhhhhhhccccchhcchhccchhhhhhhhhhhccccccccceeeeeeechhhhhhhhhhhhhhhhcccccceccc	0.526667	Pr_78053	cccchhhhhhhhhhhcccccccccccccccccchhhhheeeccccceeeeeeeecccccccccccccchhhhhhhhhhhhhhhhhhhhhhhhcccchhhhhhhccccccccccccccchhhhhhhhhhhhcccccchhhhhhhhhhhcchhhhhhhhhhhhhhhhhhhhhhhhhhhhhhhhhhhccchhhhhhhhcccccchhhhhcchhhhhhhhhhhhhcccccceeehhhhhhhccccchhhhhhhhhhhhhhhhhhhhhhhhhhhhhhhhcccchhhhhhhhccccccchhhhhhhhhhhhhhhhhhcccccccchhhhhhhhhhcchhhhhhhhhhhhccccchhhhhhhhhhhhhhhhhcccchhhhhhhhccccccccchhhhhhhhhhhhh…	0.651852	scaffold_81_F224	ccchhhhhhhhhhhhhhhhhcccccccccccchhhhhhcccccchchhhhhhhhhhhhhhhhhhhhhhhhhhhhhcccchhhhhhhcccccchhhhhhhhhhhhhhhhhhhhcccccchhhhhhhhhhhcccchhhhhhhhhhhhcccchhhhhhhhhhhhhhhhccccchhhhhhhhcccccccccccccchhhhhhhhhhhhcccccchhhhhhhhhhhcchhhhhhhhhhhccccchhhhhhhhhhhhhhhhhhcccchhhhhhhhhcccccccccccccchhhhhhhhhhhhccccceeeeeeehccccccccheeeeeeeccccccchhhhhhhchhhhhhhcccccccccheeecccccccccccccchhhhhhhhhhhhccccchhhhhhhh…	0.60251	Pc_21224	cccccccchhhhhhhhhhhhhhhccccccccccccchhhhhhhhhhhcccccchhhhhhhhhhhhhhhcccccchhhhhhhhhhhhhhhhhhhhhhhhhcchhhhhhhhhhhhcccccccccccchhhccchchhhhhhhhcccc	0.62069	HaRxL137	cccceeeeehhcccccccccccchhhhhcccccccchcccccccceeeeeecccccccccccccchhhhhhhhhhhhcccccccchhhhhhhhhhhhhhhhhhhhhhhhhhhhhhhhhhhhhhhhhhccccccccccchchhhhhhhhhhhhccchhhhhhhhhhhcccccccchhhhhhhhhhhhhhcchhhhhhhhhhhhhhhhhhcchhhhhhcccchhccccccccccccchhhhhhhhhhccccccccc	0.535433	Hp711935	chhhhhhhhhhhhhhhhhccccccccccccccccccccccccccccccccccccceehhhhhhhhhhhhhhhhcccccccccccccchhhhhcccccccccccccchhhhhhhhhhhhhhccchchhhhhhhhhcccccchhhhhhhhhhcccceeccccccccccccchhhhhhhhhhhhhhhhhcccccchhhhhhccccccccccccchhhhhhhhhhhhhhhccchhhhhhhhhhhhhhccccccceecccccccchhhhhhhhhhhhhhhcccchhhhhhhhhcccchhhhhhhhhhhhhhhhhhhhccccccccc	0.523364	contig14316	cchhhhhhhhhhhhhhhhhhhhcccccccccccccceeeeehhhhcccccccccccchhhhhhhhhhhhhcceeeehhhhhhhhhhhhcchhhhhhcccchhhhhhhhhhhccccccccccccchhhhhhhhhhhhccccccchhhhhhhhhcccccchhhhhhhccccccccchhhhhhhhhhhheeeecceeehhhhccceeeeecccccceeeeecccccccccccccchhhhhhhhhccccccccchhhhhheeeeeecccccccccccceeeeccccccccccccccccccccccccccccccceeeeeehcccchhhhhhhhhhhhccchhhhhhhhhhhhhhhhhccccccccccccc	0.424658	contig52287	cccceecchhhhhchhhhhhhhhhhhcccchhhhhhccccccc	0.534884
PsAvh230	ccchhhhhhhhhhhhhhhhhhcccccccccccccccccccchhhhhcccccccccccccccchhhhhhhhhhhhhhhhhhhhhhccccccchhhhccccceeccccehhhccchhhhhhhccccchhhhhhcccccccceeeccchhhhhhhhhhhcccccceeccccccceeeeecccccchhhhhhhhhhhcccchhhhhhhhcccccchhhhccchhhhhhhcecccccccccccccccccc	0.432653	ccchhhhhhhhhhhhhhhhhhcccccccccccccccccccceeeeeeeccccccccccchhhhhhhhhhhhcchhhhhhhhhhhccccccccccccccceeeccceeeecccchhhhhhhccccchhhhhhccccccceeeeehhhhhhhhhhhhhhhcchhhhcccccceeeeeeccccchhhhhhhhhhhhcccchhhhhhhhccccchhhhhhhhhhhhhhhhhcccccccccccccccccc	0.44898	Ps_144038	cchhhhhhhhhhhhhhccccccccccccccccccccccccccccchhhhhhhhhhhhhhhhhhcccchhhhhhhhhhhchhhhhhhhhhhccchhhhhhhhhhhheeeeeeccheeeeeeecccchhhhcccccceeecccccccccccccchhhhhhccccccccccceeeeeecc	0.435028	PITG_09739	cchhhhhhhhhhhhhhcccchccccccceeeeeeeecccchhhhhhhhhcccccchhhhcccccccccccccccccccchhhhhccchhhhhhhhhhhhhhhhhhhhhhhhhhcccccccceeccc	0.468254	PITG_11383	ccceeeeeeeehhhheehcccccccccccccccchhhhhhhhhhccccccchhhhhhcchhhhhhhhhccccchhhhhhhhhhhhhhhhhhhhhhhhhhhhhhhhhhhhhhhhhhhhhccc	0.619835	PrAvh_111	cchhhhhhhhhhhhhhhcccccccccccccccccccchhhhhccccchhhhhhhhchhhhhhhhhhcccccccchhhhhhhhccccchhcchhccchhhhhhhhhhhccccccccceeeeeeeecccchhhhhhhhhhhhcccccceeeccc	0.480263	Pr_78009	cchhhhhhhhhhhhhccccccccchhhcccccccccccchhhcccccchhhhhhhhhhhccchhhhhhhhchhhhhhhhhhhhhccchhhhhhcccccchhhhhccchhhhhhhhhhhhhccccccchhhhhhhhhhccchhhhhhhhhhhhcccchhhhhhhhhhhhhhhhhhcccchhhhhhhhcccchhhhhhcchhhhhhhhhhhhhhhcccccchhhhhhhhhhccchhhhhhhhhhhhcccccchhhhhhhhhhhhhhhhhcccchhhhhhhhcccchhhhhhhcchhhhhhhhhhhhcccccccceeeeehhccccchhhhhhhhhhhhhccccchhhhhhhhhhhhhhhhhhcccchhhhhhccccccccccccccchhhhhhhhhhhhhc…	0.645492	scaffold_38_R261	cccchhhhhhhhhhhhhhcccchhcccccccccccceecccccchhhhhccccccchhhhhhhhhhhhhhhhhcchhhhhhhhhcccchhhhhhhccccccccccccchhhhhhhhhhhhhcccccccchhhhhhhhhhccchhhhhhhhhhhhccccchhhhhhhhhhhhhhhhhhcccchhhhhhhhcccccccccccchhhhhhcchhhhhhhhhhhcccccchhhhhhhhhhhccchhhhhhhhhhhhcccchhhhhhhhhhhhhhhhhhcccchhhhhhhhccchhhhhhhhcchhhhhhhhhhhhhhcccccchhhhhhhhhhccchhhhhhhhhhccccchhhhhhhhhhhhhhhhhhccccccceeeecccccchhhhhhcccchhhhhhh…	0.640798	Pc_21250	ccchhhhhhhhhhhhhccceeeeeeccccchhhhhhccchhhhhhccccchccccccccccccccccccccccccchhhccchhhhhhhhhhhhhhhhccccccccccccccchhhhhhhhhhhhhhhcccccchhhhhhhhhhhccc	0.47973	HaRxL60	cchhhhhhhhhhhchhccceeeeeeccccccchccccccchhhhhhhhhhhhhhhhhhhhhhhhhhhhhhhccchhhhhhhhhhhhhhhhhhhhhhhhhhhchhhhhhhhhhhhhhhcchhhhhhhhccccccceeccceeeeeeeecccccchhhhhhhhhhccccceeeeeehhhhhhhhhhccccccceeeeeeccccc	0.569307	Hp711951	cceeeeehhhhhhhhhhhccccccccccccccccccccccccccccccccccccceecchhhhhhhhhhhhhhhhhhhhhhccchhhhhhhhhhccccccccccccccccceeeeeeehccccccccchhhheeeecccccchhhhhhhhhhcccceeccccccccccccchhhhhhhhhhhhhhhhhcccccchhhhhhccccccccccccceeeehhhhhhhhhhhhhccchhhhhhhhhhhhhhccccccceeeccccccchhhhhhhhhhhhhhhcccchhhhhhhhhcccchhhhhhhhhhhhhhhhhhhhccccccccc	0.467692	contig24503	cccccccheeeeeeeccccceeecchhhhhhhhcccccccceeeeeeeccccccccccceeeecceeccccceeeeeeeeeeeeccceeecccccchhheheeeeccchhhhhhhhhhcccccchhhhhhhhccccccccceeeeeccceeeeeeeeeeeeeeecccccceeehcchheehhhccccccccccchhhhhhhhccccchhhhchcccccceeeeccccceeeeeeccccccccccccceeeeeccccccccchhhhhhhhhhchhccccccceeeeeeeecceeeeeccchhhhhhhhhheeeeeccccceeeeeeeeeccccceeeeeeecccceeeeccceeecccccchhhhhhhhhhhhhhcchhhhhhhhhhhhcccchhhhhhh…	0.265385	contig54537	cchhhhhhhhhhhhhhhhcccccchcccchhhhhhhhhhhhhhhhhhccccchhhhcccchhhhhhhhhhhhc	0.69863
PsAvh274a1	cchhhhhhhhhhhhhhcccccccchhhhhcccccccceeeeeccccccccccccccccccchhhhhhhhhhhhhhhhccccchhhhceeeeeccccchhhhhhhcccccceeeccccchehhhhhhhhhhhccccccccccchhhhhhhcccccchhhhhhhhccccchhhhhhhhhhcccceeeccccchhhhhhhhcccccccccccccchhhhhhhhhhhhcccccccceeecc	0.434599	cchhhhhhhhhhhhhccccccchhhhccccccccceeeeeeeeecccccccccchhhhhhcchhhhhhhhhhhhhhhhhhhhhhhhhhhheecccchhhhhhhhhhhhhhhhcccchhhhhhhhhhhhhccccccccccchhhhhhhhccccchhheeeehhhccccchhhhhhhhhcceeeeeeecccchhhhhhhhcccccccccccccchhhhhhhhhhhcccccccccccccc	0.514768	Ps_142859	cccehehhhhhhhhhhhccccccccccccchccceeecccccchhhhhhccccccccccccccccccccccchhhhhhhhhhhhhhhcccchhhhhhhhhhhhhhhhhhhccchhhhhcccceeeehhhhhhhhhhhhhhhhhcccc	0.510204	PITG_09773	cchhhhhhhhhhhhhhccchhccccchcccccccccccchhhhhhhhhcccccccchhccccchhhhhhhhhhhhhhcchhhcccccceeccchhhhhhhhhhhhhhhhhhcccccccceeeeeeecc	0.492188	PITG_06375	cchhhhhhhhhhhhhhhhhhhhhccccccchhcccccccccccchcccccccchhhhheecccccccccccccccchhhhhhhhhhhhhhhhhhhhhhhhhhhhhhcccccccchhhhccchhhhhhhhhhhhhcccccccceeeeehhhhccchhhhhhhhhhccccchhhhhhhhhhhhhhhhhhccccchhhhhhhhccccccccccccccccccchhhhhhhhhhhhhhhhcccccccehhhhhhhhccchhhhhhhhhhhccccchhhhhhhhhhhhhhhhhccccchhhhhhhhcccchhhhhhhccccchhhhhhhhcccccchhhhhhhhhhccchhhhhhhhhhhhccccchhhhhhhhhhhhhhhhhhcccchhhhhhhccccccccce…	0.618337	PrAvh_112	cchhhhhhhhhhhhhhhcccccccccccccccccccccccccccceeeccchhhhhchhhhhhhhhhhchcccccccecchhhhhhhhhhhhhhhhccccccccceeeeeecchhhhhhhhhhhhhhhhccccceeecc	0.460432	Pr_78008	ccchhhheeeecchhhhcccceeeecccccccccccccccheeeeeeecccccccccccchhhhhhhhhhcccchhhhhhhccccchcchhhhhhhhhhhhhhhhhhccccccchhhhhhhhhhccchhhhhhhhhhhhhcccchhhhhhhhhhhhhhhhhcccchhhhhhhhccccccceeeccchhhhhhhhhhhhccccccchhhhhhhhhhhcchhhhhhhhhhhhcccchhhhhhhhhhhhhhhhhhhccchhhhhhhhhccchhhhhhhcchhhhhhhhhhhhccccccceehhhhccccccccchhhhhhhhcccccccccchhhhhhhhhhhhhhccccccchhhhhhhhhhhccchhhhhhhhhhhcccchhhhhhhhhhhhhhhhhhcc…	0.627286	scaffold_13_R793	cchhhhhhhhhhhhhhhccceeeeccchhhhhhhhhccchhhhhhccccccccccccccccccccccccccchhhhhhhcchhhhhhhhcchhhcccccceeeeeccccchhhhhhhhhhhhhhhhhccchhhhhhhhhhhhhhccc	0.537415	Pc_21266	cchhhhhhhhhhhhhhhhhhhhccccccccchhhhhhhhhhhhhhhhchhhhhhhhhhhhhhhhhhcccchhhhhhhhhhhhhchhhhhhccccccccceeeeecccccccccccccceccccccchhhhhhhhhhhhhhhhhhhhhccccccchheeeceeeeeeccccccccccccceeehhhhccceccccceeeeeeeccccccccccchhhhhhhhhhhhhhhhhhhhhhceeeeeecccccccccccchhhhhhhhhccccccccccchhhhccccccccccchhhhhhhhhhhhhhhhccccccccccchhhhhhhhhhhccccecccccccchhhhhcccccccccccccchhhhhhhhhhhcccccccccccceeeeccccc	0.455243	HaRxL68	cchhhhhhhhhhhhhhhhhhccccccccceeeccccccccchccccccccchhheeeehhcccceeeeccceeecccccceeeeeeeeecccccccccchhhhhccccc	0.266055	Hp712168	chhhhhhhhhhhhhhhhhhhhhhhhccccccccccchhhhhhhhhcccceeehhhhhhhhhhhhhccccccccccccchhhhhhhchhhhhhhhhhhccccccceeehhcccccccchhhhhhhhhhhhhhccccchhhhhhccccccceeeeeeccccccccccceeeeeeeccceeeeeecccchhhhhhhhhhhhhhcccccchhhhhhhhccccccccchhhhhccccccchhhhhhhccccccchcccchhhhhhhhhhhcccccccccccchhhhhhhhhhhhhccccccccchheeeehhhhhcccccccccccccccccccccccccceeeeechhhhhhhhhhhccchhhhhhhcccccccccccchhhhhhhhhhhhhhhhhhchhhhh…	0.453125	contig28334	cccccccchhhhhhhhhhcchhhchhhhhchceccccccchhhhhhccccchccccchhhhhhhcccceecccchhhhhhhcccccceecccccheeeeeccccccceccccchhhhhhhcccccccchhhhhhhhhhhhhccccccceeeeeeecccccccceeeehhhhcccchheeeeehhhhhhhhhhhccchhhhhhhcccccecccchhhhhhhhcchhheeeeecccccccccchhhhhhhhhhhhccchhhhhhhhhhhhhhhhhhhhhccchhhhhhhheeeeeccccccceeeeeeecccchhhhhhhhhhhhhhhhhhhhccccchhhheeehccccccceeeeeeeeecccccccchhhhhhhhhhhhhhhccccccceeeeccccc…	0.442589	contig57102	cchhhhhhhhhhhhhhhhcccccccchhhhhhhcccc	0.621622
PsAvh274a2	cchhhhhhhhhhhhhhcccccccchhhhhcccccccceeeeeccccccccccccccccccchhhhhhhhhhhhhhhhccccchhhhceeeeeccccchhhhhhhcccccceeeccccchehhhhhhhhhhhccccccccccchhhhhhhcccccchhhhhhhhccccchhhhhhhhhhcccceeeccccchhhhhhhhcccccccccccccchhhhhhhhhhhhcccccccceeecc	0.434599	cchhhhhhhhhhhhhccccccchhhhccccccccceeeeeeeeecccccccccchhhhhhcchhhhhhhhhhhhhhhhhhhhhhhhhhhheecccchhhhhhhhhhhhhhhhcccchhhhhhhhhhhhhccccccccccchhhhhhhhccccchhheeeehhhccccchhhhhhhhhcceeeeeeecccchhhhhhhhcccccccccccccchhhhhhhhhhhcccccccccccccc	0.514768	Ps_141401	cchhhhhhhhhhhhheeccccccchhhhhcchhhhhehccccccccceeeeeecccccccchhhhccccchhhhhccccchhhhhhhhhhhhhhhhhhhhcccceccccccceeeeeeccccccchhhhhhhhhhhhccc	0.464286	PITG_22675	ccchhhhhhhhhhhhcccceeeccccccccccceeccccccchhhhhcccccchhhhhhhhhhhhhhhhhhhhhhccccchhhhhhhhhcccchhhhhhhhhhhhhhhccccceeeeccc	0.525	PITG_21362	ccchhhhhhhhecccchhhhhhhcccccccccchhhhhhhhhhhhhhhcccceeccccchhhhhhhcccchhhhhhhhhhhhhhhhhhhccccchhhhhhhhhhccccchhhhhhhhhhhhchhhhhhhhhhhhhhchhhhhhhhhhhhhcccccccchhhhhhhhhhhhhhhhhhhhhhccccccccchhhhhhccccchhhhhhhhhhhhhhhheeehcccccccceeccccccccceecc	0.617284	PrAvh_116	cchhhhhhhhhhhhhhhhhhhhhcchehhhhcccccchhhhhhhhcccccccccccceeeecchhhhhcccccccccccchhhhhccccchhhhhhhhhhcccccchhccccccchhhhhecccchchhhhccccchhhhhhhhhhhhcccchhhhhhhhhhhcchhhhhhhhhhhhhcccchhhhhccccccccchhhhhcccchhhhhhhcccccccccchhhhhhhhhhhhhhcchhhhhhhhhhhhhhhhhhhhhhhhhhhhhhhcc	0.605166	Pr_77215	cccceeeeeehhhhhhhhhhhhhhhcchhhhhhhcccceecccccccccccccccccccccccccccccccccccchhhhhhhhhhhhhhhhhhhhhhhhcccccccecccccccccccccchhhhhhhhhhhhhccchhhhhhhhhhhhhhcccccccccceeechhhhhhhhhhhhhhhhccchhhhhhhhhhhhhhhhhccccccccccceeccccccccccccccccceeeeeeehhcccchhhhhhhhc	0.456693	scaffold_6_R3168	cchhhhhhhhhhhhhhhhhhhhhhhhhcccceeeeecccccccccchhhhcccccccccccccccchhhhhhhhhhhhhhhhhhhhhcccchhhhhhhhhhcccccccccccchhhhhhhhhhhhhhhcc	0.576923	Pc_21346	ccchhhhhhhhhhhhhhchhhhhhccchchhhhhcccchhhhhhhcccccccccccccccccccccccccccchhhhhhccccchhhhhhhhhhhhcccccccchcccccchhhhhhhhhhhhhhhhcccchhhhhhhhhhhhhcccc	0.547297	HaRxL123	cccceeccccccccecccccccccccccchhhhcchccccccccccchhhcccccccccccccccceeeeeccccchhhhhhhhhhhhhhccccceeeeeccccccchhhhhhhhhhccceeeccccccccccccccccccccccccccccchhhhhhhhhhhcccceeeecccccccccchhhcccccccccceeeeccccccccccccccchchhhhhhccccccccccccccccccccccchhhhhcccccccccceeeeeeccchhhhhhhhhhhhccccccccccccchhhhhhhhhhhccceeeecccceeeeecccccccccceeeecccccccccccccccceeeeeccccccccchhhhhhccccccccccccchhhhhhcccccccccc…	0.259341	Hp712285	cchhhhhhhhhhhhhhhccccchhhhhccccchhhhhhhhhhhhhhhhhhhhhhhhhhhhcccccccceeehhcccccccccccccccc	0.561798	contig29771	cccccccceeeeeeehhhcccccchhhhhhhhhhccccceeeeeeeeccccccccceeeeehhhhhhhhhcccccccccheeeeeccccccccccccccchhhhhhhhhhhhhhhhccchhhhhhhcccceeeeeeeeecccccchhhhhhhhhhhhhhhccccceeeeeeeecchhhhhhhhhhhhhhhhhhhhhhccccccceeeeeeeeccccccchhhhhhhhhhhcccchhhccccccccccccchhhhhhhhhhhcc	0.410646	contig57949	chhhhhhhhhhhhccccccceehhhhhhhhhhhhhccc	0.657895
PsAvh138	cchhhhhhhhhhhhhcccccccccccceecchchhhhhhhhcchhhhhhhhhhccccccccccccccccchhhhhhhhhhhhhhhhhhhhhhcccccccccccccccccccccccccccchhhhhhhhhccc	0.477273	cchhhhhhhhhhhhcccccccccccceeehhhhhhhhhhhhhchhhhccheccccccccccccccccccchhhhhhhhhhhhhhhhhhhhhhccchhhhhhhhcccccccccccccchhhhhhhhhhhcccc	0.537879	Ps_137455	ccchhhhhhhhhhhhhhhhchhhhhcccccchhhhhhhhhhhhhhhhhchhhhhccccccchhhhhhcchhccchccccccccccccchccccccccccchcccccccccchhhhcchhhcccccccccccchhhhhhhhhhcccccccccchhhhhhhhhhhhhhcccchhhccceeeeccccchhhhhhhhhhhhhccccccchhhhhhhhhccccchhhhhhccccccccccchhhhhhhhhhhccchhhhhhhhhhhhhccccchhhhhhhhhhcccccchhhhhhhhhhhhhhhhccccccccccccccccechchhhhhhhhhhhhhhhcccccccccheeehhhhccccchhhhhhhhhcccchhhhhhhhhhhc	0.541885	PITG_13612	ccchhhhhhhhhhhhhcccccccccccceeeeccccchhhhhhhhccceeeccccchhhhcchhhhhhhhhhhhhhhhhhhcchhhcccccchcccccchhhhccccchhhhhhhhhhhhhhhhhhhhhhhhhhhhhcc	0.582734	PITG_18880	cchhhhhhhhhhhhhhhcccceeccchhhhhhhhhhhhhhhhccccheehccccccccccccceehhhhhhhhhhhhhhhhhhhhhhhhhhcccchcccchhhhccccchhhhhhhhhhhcccchhhhhhhhhhhhcchhhhhhhhcccccccc	0.616883	PrAvh_117	cchhhhhhhhhhhhhhhhhhhhhccheheceeccccchhhhhhhhcccccccccccceeeecchhhhhcccccccccccchhhhhccccchhhhhhhhhhcccccchhccccccchhhhhecccchchhhhccccchhhhhhhhhhhhcccchhhhhhhhhhhcchhhhhhhhhhhhhcccchhhhhccccccccchhhhhccccchhhhcccccccccccchhhhhhhhhhhhhhcchhhhhhhhhhhhhhhhhhhhhhhhhhhhhhhcc	0.583026	Pr_74231	cccchhhhhhhhhhhcccccccccccceecccchhhhhhhhhcccceeeeeeeeeeecccchhhccccchhhhhhhhhhhhhhhhhhhhhhhhccccccceeeecccccccccccchhhhhhhhhhhhhcccccccchhhhhhhhhhcchhhhhhhhhhhhhhccchhhhhhhhhhhhhhhhhcccchhhhhhhhccccccchhccchhhhhhhhhhhhhhcccccchhhhhhhhhhccccchhhhhhhhhhhccchhhhhhhhhhhhhhhhhhcccchhhhhhhhcccchhchhhhchhhhhhhhhhhhhhcccccceehhhhhhhhcccchhhhhhhhhhhccccchhhhhhhhhhhhhhhhhcccchhhhhhhcccccccccchhhhhhhhhhhhh…	0.625926	scaffold_5_R1281	cchhhhhhhhhhhhhhhccccccccceeeechhhhhhcccccccccccccccccccchhhhhhhhhcccccchhhhhhhhhhhhhhcccchhhhhhhhhhcccchhhhhhhhhcccchhhhhhhhhhcccchhhhhhhhhhcccchhhhhhhhhhccccccceeeeeeecccchhhhhhhhhccccccchhhhhhcccccccccccchhhhhhhhhhhhhcccc	0.540179	Pc_21452	cchhhhhhhhhhhhhhhhhchhhhhhhhhhhhhhhhhhhhhccccchhhhcccccccchhhhhhchhhhhhccccchhhhhhhhhhcccchhhhhhhhhhhhhhhhhhccchhhhhhhhhhhhhhhhccccchhhhhhhhheeecccccchhhhhhehhhecccccccccccccccccccccccccccccccccccccccccccccccccccccccc	0.534562	ATR13	ccceeeecccceeeeeeccceeeecccccccccchhhhhhhhhhhhhhcccccccccccccchhhhhhhhhhhcccccccccccchhhhhhhhhhhhchcccccccccccccccccccccccccccccccccccccccccchhhhhhhhhhhccccchhhhhhhhhhccccchhhhhhhhhhhhhcc	0.385027	Hp712286	cchhhhhhhhhhhhhhhccccchhhhhccccchhhhhhhhhhhhhhhhhhhhhhhhhhhhhhhhcccceeehhcccccccccccccccchhhhhhccchhhhhhhhhhhhheeeeecccccc	0.598361	contig31920	ccehhhhhhhhhhhhhcccccccccccccccceeecccccccceeeeeccccceeeccchhhhhhhhhhhhhhhhhccchhcccchhhhhhhhhhchhhhhhhhchhhhhhhhhhhhhcccchhhhhhhhhhhhhhccchhhhccccccceeccccccceeeecccheeehhhhhhhhhhhhhhhcccccceeeccccchhhhhhhhhccccceeeeeecchhhhhccccccc	0.476395	contig59179	cchhhhhhhhhhhhhhhhhhhhhhhheeeeeccccccccccccccccheehcccccchhhhhhhhhhhccc	0.521127
PsAvh115	chhhhhhhhhhhhhhhhccccccccccccchhhhhhhhhcccccccccccccccccchchhhhhhhhhcccccceeeeecccchhhhhhhhhhhccccccecccchhhhhhhhhhhhhhhhccc	0.5	chhhhhhhhhhhhhhcccccccccccccchhhhhhhhhhhccccccccccccccccccchhhhhhhhhhccccheeeeecccchhhhhhhhhhhcccccchhhhhhhhhhhhhhhhhhhhcccc	0.540323	Ps_137072	ccchhhhhhhhhhhhhcccceeecccccccccccccccchheeeeccccccccchhhchhhhhhhhhhhhhhhhhhhhhhhhhcchhhhhhhhhhhhhhhc	0.574257	PITG_21778	ccchhhhhhhhhhhhhccccccccccccchhhccccchhhhhhhhhheeeecccchhhhhhhhhhhhhhhhccchhhhhhhcchhhcccccchccccccchhcccccchhhhhhhhhhhhhhhhhhhhhhhhhhhhccc	0.597122	PITG_05750	cchhhhhhhhhhhhhccccccchhhhhhhhhcccccccccccchhhhhhhhcccccchhhhhcchhhhhhhhhhhhhhhhhhcccccchhhhhhhhhhhhhhhhhhhccccchhcccccchhhhhhhhhcccccccccccccchhhhhhhhhhhhhhhhhhccc	0.615854	PrAvh_118	cchhhhhhhhhhhhhhcccccccccccccccchhhhhhhhcchhhccccccccccccchehccchhhhhhhhhhcccchhhhhhhhhhhhhhhhhhhcccchhhhhhhhhhhccccecceeeccccccchhhhhccccccchhhhhhhhhhhhhhhhhhcccceecccccccccccchhhhhhhhhhhhccccchhhhhhhccccccccccchhhhhhhhhhhhhhhccc	0.53913	Pr_84117	cchhhhhhhhhhhhhhcccchhhhhhhhcceeccccccccccccccccccccccccccccccccccceeeeeeeeeccccccccchhhhhhchhhhhhhhhhhccccccchhhhhhhhhhcccccccccchhhhhhhhhhhhhcchhhhhhhhhhhhhhhhhhhhhhhcccchhhhhhhhhhhhhhhhhhhhhhhcccchhhhhccccceeeeeeccccccchhhhheeccchhhhhhhhhhhhhhhhhhhhhhhhhhhhhhhhhhhcccceeeehhhhhhhhhccchhcccccccccceeeeccccccchhhccccccccccccccchhhhhhhhhhhhhhhcchhhhhcchhhhhhhhhcccceeeeeecccccecccccccccccccccecccchh…	0.475751	scaffold_39_R458	ccchhhhhhhhhhhhcccccccccccccccccccccccccccccceeeeeecccccccchhhhhhhhhhhhcccchhhhccccccchhhhhhhhhhhhhhhhhhhhhhcccccccchhhhhhhhhhcchhhhhhhhhhhhhcchhhhhhhhhhhhhhhhhhhcccchhhhhhhhccccccccccccchhhhhhhhhhhhcccccceehhhhhhhhhhcchhhhhhhhhhhhcchhhhhhhhhhhhhhhhhhhhcccchhhhhhhhhcccchhhhhhhhhhhhhhhhhhccchhhhhhhhhhhhcccccccceeeeeccccccchhcchhhhhhhhhhhhhhccccccceeeeehhhhcccchhhhhhhhhhhhccchhhhhhhhhhhhhhhhhhcccch…	0.607649	Pc_21770	cchhhhhhhhhhhhhhhhhhhccccchhhhhcccccccccccccccccccccceeeeeccchhhhhhhhheeeccccchhhhhhhhhhhhhcccccccccccchhhhhhhhhhhhhhhhcccccchhhhhccccceeccccccccchhhhhhhhhhhhccc	0.490683	HaRxL4	ccchhhhhhhhhhhhhcccccccccccceeeecceeeeeeccccccccchhhhhhhhccccccccchhhhhhhcccccccceeeeeccceeeccchhhhhhhhhhhcccccccccccchhhhhhhhhhhhhhhhhhhhhhhhhhhhhhhhccccccccccccccccccceeccccccccccccccceeeeecccccccchhhhhhhhhhhhhhhhhhhhhhhhhhhhhhhhhhhhhccchhhhhhhhhhhhhhcccccccccccceeeeccceccccccccccccccc	0.423611	Hp712609	cchhhhhhhhhhhhhhhccccccccccccccccchhhhhhhccccchhhhhhcccccccccccccccccccccchhhhhhhhhhhhccccccchhhhhhhhhhhhhhhhhhhhhhhheeccccccccccchhehhhhhhhhhhccccchhhcccceeeehhcccccccccccccchhhhhhhhhhhhhhhhhhchhhhhhhccc	0.519608	contig35494	cccchhhhhhhhhheeeeeecccceeeecceecccceeeeeeeeeccceeeecccccceeeehhhhhchcccchhhhcheeeeccccceceeeeeecceeeeeeeecccccccceecccccccchhhhhhhhhhcccccccccccccceeeeccceeeeeeecceeeeeeeeecccceeecc	0.17033	contig59403	chhhhhhhhhhhhhcccchhhcccccccc	0.551724
PsAvh234	ccceehhhhhhhhhhhccccccccccccceeeeeeccccccchhhhhhccccccccccccccceccccchhhhhheeeccccccccchhhhhhhcccccccccccccccccchhhhhhhhhhhcchhhhhhhhhhhhhhhhhhhhhhhhhhhhhhhhhhhhcccceeeeeeeecccc	0.435028	ceehhhhhhhhhhhhhccccccccccccceeeeecccccchhhhhhhhhhcccccccccccceeeccchhhhhhhhhccccccchhhhhhhhcccccccccccccccccccchhhhhhhhhhhhchhhhhhhhhhhhhhhhhhhhhhhhhhhhhhhhhhhccchhhhhhhhhhcccc	0.548023	Ps_135847	cchhhhhhhhhhhhhhcccceecccccccccccccccccccccceeeecccccchhhhcccccccceeehhhhhhhhhcccccccccchhhhhhhhhccceeeeeeehccchhhhhccchhhhhhhhhhhhhhhhccccc	0.414286	PITG_15105	cchhhhhhhhhhhhhhhcccccccccccccccccccccchhhhhcccccccccceeeeeccccchhhhhhhhhhhhhhhhhhhhhhhhhccccccchhhhhhhhhhhhhhcccchhhhhhhcccchhhhhhhhhhhhccccchhhhhhhhhhhcccchhhhhhhhhhhhccchhhhhhhhhhhhhhhhhhhhccccchhhhhhhhccccccchcccchhhhhhhhhhhhhhccccchhhhhhhhhhccchhhhhhhhhhhccccchhhhhhhhhhhhhhhhhcccccccchhhhhhhhhhhhhhhhhcchhhhhhhhhhhhhcccccceehhhhhhhhccchhhhhhhhhhcccccchhhhhhhhhhhhhhhhhcccchhhhhhhcccccccccccchh…	0.668588	PITG_22933	cccccchhhhhhhhhhhheecccceeeeeeeccccchhhhhhhhhhhhhcccccccccchhhhhccccccccccchchhhhhhhhhhhhhhhhhhhhhhhhhhhhhhhhhhhhhhhhhhccccchhhhhhhhhccccceechhhhhhhhhhhhhhhhhccc	0.614907	PrAvh_119	chhhhhhhhhhhhhhhcccccccccccccceeccccccccccccchhhhhccccccccccccchhhhhhhhhhhhhhccccchhhhhhhhhhhhhhhhhhhhhhhhhhhhhccccccchhhhhheeeccccccceeecccccceeeeeeechhhhccccc	0.45625	Pr_84090	ccchhhhhhhhhhhhhhhhhcchhhhhhhhhhhhhhccccceeeccccccccccccccccccccccccccchhhhhhhhhhhhhhhhhhchcccchhhhhhhhhhhhhhcccceeecccccccchhhhhhhccccccccccccccccccccccccccccccccchhhhhhcccchhhhhhhhhhhhhhhhhhhhhhhhhhhcccchhhhhhhhhhhhhhhhhhccccccchhhhhhhccccccccccccccccchhhhhhhhccccccccccchhhhhhhhcccccccchhhhhhhhcccceeeeecccchhhhhhhhhhhhhcccceeeeechhhhhhhhhhhhhhhccceeeeccceeccccccceeeeecheeccccceeeeeeeccccccccccc…	0.443287	scaffold_73_F395	ccchhhhhhhhhhhhhhhhhhcccccccceeeeccccccchhcccccccccccccccchhhhhhhhhhccchhhhhhhhhhhhhcccchhhhhhhhhhhhhhhccchhhhhhhhhccc	0.567797	Pc_21908	ccchhhhhhhhhhheeccccccccchhhhhhhhhhhhhhhhhhccccccccccccccccccccccccccccccchhhccchhhhhhhhhhhhhhhhcchhhhhhccccccchhhhhhhhhhhhhhhccccchhhhhhhhhhhhccchhhhhhhhhhhhchhhhhccccccccccccccccccccchhhhhhhhccchhhhhcccccccccccccccccccchhhhhcc	0.508772	HaRxL6	ccchhhhhhhhhhhhhhhhhccccccccccccccccccccccccccccccchhccccccccccccccccccccccccchhhhhhhhhhhccchhhhhhhccccccccccchhhhccccchhhhhhhhhhhhhhhhhhhhhhhhhhhcccccchhhhccceeeeeeeeeccc	0.421053	Hp712640	ccccchhhhhhhhhhhhccccccccchhhhhhhhhhhhhccccccceeehcccccccccccccccchhhhhhhhhhhhhhccceeehhhhhhhhhhhhhhhhhhhhhhhhhcccccccccchhhcccccccccccchhhhhcc	0.51049	contig48427	cccccccchhhhhhhhhhhhhhhhhccchhhhhhhcceeeeeeecccccceehhcccccceeeeeeeeeeeeccccccccceecchhhhcccccccceeeeeeeeeeeccchhhhhhhhhhcccccccchhhhhhhccchhhhhhhhhhhhcccc	0.380645	contig59474	ccccccccccccccccccccchhhhhhcchhhhccccccccchhhhhhcccccccccccccccccccccccccccccchhhhhhhhhhhhhhhhhhhhhhhhhhhhhhccccccccceeccccceeeccchhhhhhhhhccchhhhhhcccchhhhhhhhhhhhhhccccccccchhhhhhhhhhhhhhhhhhhhhhhhhcchhhhhhhhhhhhhhhhcceeeccccccceeeehheeeeeccchhhhhhhhhhhhhhhhhhhhhhhhhhhhhhhhhhhccchcccccccccccccchhhhhhhhhhhhhhhhccccchhcccccchhhhhhhhhccccccccecchhhhhhcccccccchhhhhhhhhhhhhhhcc	0.535809
PsAvh37	cchhhhhhhhhhhhhhheccccccccccccccchhhhhhhcccccccccccccccccccccccchchhhhhhhhheecccchhhhhhchhhhhhhhhhhhhcccccccchhhhhhhhccccchhhhhhhhccccccchhhhhhhhhhhhhhhhhccccchhhhhhhhhccccccccccccc	0.513812	ceeeeehhhhhhhhhhhhccccccccccccchhhhccccccccccccccccccccccccccccchhhhhhhhhhhhhhccchhhhhhhhhhhhhhhhhhhhhcccccchhhhhhhhhhccchhhhhhhhhccccchhhhhhhhhhhhhhhhhhcccccchhhhhhhhhccccccchhhccc	0.552486	Ps_133912	cchhhhhhhhhhhhhhhccchhhhhhhhhhccccccchhhhhhhhccccccccchhhhhcccchhhhhhhhcccccccccccchhcchhhhhhhhcccccccceehccccccccchhhhcccchhhhhhhhhhhhcchhhhhhhhccccchhhhhhhhhhhhhcccccccccccceeeeeeeeeeccc	0.5	PITG_22871	cchhhhhhhhhhhhhheccceeecccchhhhhhcccccchhhhhcchhhhhhhcccchhhhhhhhhhhhhhhhhhhhhhhhhhhhhhhhceeeeeeccccccccccccchhhhhhhhhhhhhhhhccccchhhhhhhhhhhhhhcccccccccccccccccccccccccceecccccchhhhhhhhcchhhhhhhhhhhccc	0.559406	PITG_06087	cchhhhhhhhhhhhhhccchhhhhhccccccccchhhhhhhhhcchhhhhhhhhhhccccccceeeeeceeeeecccccccchhhhccchhhhhhhhhhhhhhhhhhhhhhhhhhhhhhhhhhcccc	0.614173	PrAvh_122	cchhhhhhhhhhhhhhhhhhhhccccccecccccccccceeeecccccccccceeccccccccchhhhhhhhhhhhhccccchchhhhhhhhhcccchhhhhhcccccchehccchhhhhhhhhccchhhhccchhhhhhhhhhhccchhhhccccchhhhhhhhhhhccccccccchhhhhhhhhhcchhccccchhhhhhhhhhhhhhhhhhhhhhhhhhcccc	0.566372	Pr_83826	chhhhhhhhhhhhhhhhhhhhcccccccchhhhhccccchhhhhhhhhhhhhhhhhhhhhhhhhhhcccceeeeeeccccccccccchhhccchhhhhhhhhccccccceeeecccccccccccchhhhhhhhhccccccchhhhhhhhhhhhhhhhhhhhhhhccccccccccccccccccchhhhhhhhhhhhhcchhhhhhhhhhhhhhhhhhhhhhhhcccceeeeehccccccccccccceeecccccccccchhhhhhhhhccccccchhhhhhhhhhhcccchhhhhhhhhhhhhccccccccccccccccccchhhhhhhhhhhhhhhhhhhcccchhhhhhhhhcchhhccccccccchhhhhhhhhhhhhhccccceeeeeeehhhhhc…	0.526652	scaffold_52_R985	cceehhhhhhhhhhhcccccccchhhhhhhhhhhcccccccchhhhhcccchhhhhhhhhhhhhhhcccchhhhhhhhhhhhccchhhhhhhhhhhcccchhhhhhhhhhhhhhccccccc	0.652893	Pc_22034	cchhhhhhhhhhhhhhccccccccccceeeeeccccchhhccceccccccccccccccccccccccchhhhhhhhhhhhhhhhhhhhhhhhhhhccchhhhhhhhhhchhhhhhhhhcchhhhhhhccccccccccchhhhhhhccccccchhhhhhhccccccc	0.509091	HaRxL11	cceeeeccchhhhhhhhhhhhcccccccceeeccccccccccchhhcccccccccccccccchhhhhhhhhhhhhhhhhhhhhhhhhccccccccccchhhhhhhhcccccchhhhhhhccccccchhhheeeeeeeeccccheeeeeccccccceehhccccccccchhhhhhhccccceeeeccccchhhhhhhhhhccccceccchhhhhhhhhhhhhhhhhccc	0.421053	Hp713235	cccchheehhhhhhhhhhchhhhhcccccccccccccccccccccceeeeeehcccchhhhhhhhhhhhhcccccccceeeeecccccccccccccccceehhhhhhhhhhhhhhhhhhhhhhhhccchhhhhhhhhccchhhhhhhhhcccchhhhhccccccccchhhhhccccccchccccceeeeeccccccccccccc	0.413793				contig50948	chhhhhhhhhhhheeeeecccccceeeeeccccccccccccccccccccccccchhhhhhhhhhhhheccccccccccccchhhhhhhhhhhhhhhhhhhhhhhhhhhhhhhhhcccc	0.491525
PsAvh29	cccchhhhhhhhhhhecccchhhhhcccccccchhhhhhcccccccceeeeecchhhhhhhhhhcccccccccccchhhhhhhhhhhccchhhhhhhhhhhhhccccchhhchhhhhhhhccccccceeeehhhhhhhccccccccccccccccccccceeeeeeecccceehhhhhhhccccchhhhhhhhhhhcccccchhhhhhheeeeeeeecccccccccccccccceeccchhhhhccchhhhhhhhhhhhcccccchhhccceeeeecccchhhhhhhhhhhhccc	0.447099	ccchhhhhhhhhhhhhcccchhhhhccccccchhhhhhhhccccceeeeeeehhhhhhhhhhhhccccchhhhhhhhhhhhhhhhhhhcchhhhhhhhhhhhhcccchhhhhhhhhhhhhcccccceeeehhhhhhhhhhhhcccccccccccccccceeeeeeeecccchhhhhhhhccccchhhhhhhhhhhhhccchhhhhhhhhheeeeeeeeecccccceeecccccchhhhhhhhhhcchhhhhhhhhhhhccccchhhccceeeeeeeccchhhhhhhhhhhhccc	0.556314	Ps_131013	cchhhhhhhhhhhhhhhhcchhccccceeecchhhhhhhhhhhhhhhccccccccchccccchhhhhhhhhhhhhhhccccchhhhhhhhhhhhhhhhhhhhhhhhcccccchhhhhhhchchcccccccccchhhhhhhhhhhhhhhhcccccchhhhhhhcccccccccccccccchhhhhhhhhhhccccc	0.597938	PITG_04339	cchhhhhhhhhhhhhhccceeeeeccccccchhhhhhhcchhhhhhhcccccccccccccccchhhhhhhhhhhhhhhcccccchhhehhhhhhhhccccchhhhhhhhhhhcccchcccccchchheeeeeeccccchhhhhhhhhhhhcchhhhhhhhhhhhchcchhhhhhhhhhhcccceechhcccccchhhhhhcccccccccccccccceeeeeehhhhhhhhcccccccccc	0.504167	PITG_19302	ccccccchhhhhhhhhhhhhhhhhhhhccceeechhhhhhcccchccccccccccccecccccccccccccccchhhhhhhhhhhhhhhhhhchhhhhhhhhhcccccccheeeccchhhhhhhcchhhhhhhhhhhhccccccceeeeeeeeccccchhhhhhhhhhhhccccchhhhhhhhhhhhhhhhcccchhhhhhhhhhccccchcccchhhhhhhhhhhhccccchhhhhhhhhhhccchhhhhhhhhhhccccchhhhhhhhhhhhhhhhhccccchhhhhhhhhcccchhchhhcchhhhhhhhhhhhhccccchhhhhhhhcccchhhhhhhhhhhhccchhhhhhhhhhhhhhhhhhccccchhhhhhccccccccccchhhhhhhhh…	0.613412	PrAvh_130	cchhhhhhhhhhhhhhcccccccccccccceeeccccceeecccccccccccccccccchccccchhhhhhhhhhhccchhhhhhhhhhhhcccchhhhhhhhhhhhhhhhhhhhhhhhhhhhhhhhhcccc	0.537879	Pr_83114	cccccccchheecccccccccceeeecccccceccceecccccchhhhhhhhhhhhhhhhhhhhhhhhhhhhhhhhhhhhhhhhhcccccccccccccccccccccccchhhhhhhhhhhhhhhhhhhhhhhcccccccccccccccccchhhhhhhhhccccccceeeccchhhhhhhhhhhhcchhhhhhhhhhhhhhhhhhhhhhhhhccccchhhhhhhhhhecccccccccchhhhhhhhhhhcccchhhhhhhhhhhchhhhhhhhhhhhhhhhhcccccchhhhhhhhhhchhhhhhhhhhccccchhhhhhhhhhhhhhccchhhhhhhhhhcchhhhhhhhhhhcccchhcchhhhhhhhhhccchhhhhhhcchhhhhhhhhhccccch…	0.497877	scaffold_26_F300	cccchhhhhhhhhhhccccccceeeccceeeehhhhhhcccccccccchhhhhhhcccccchhhhhhhhhhhcchhhhhhhhhhhcccccceeeeccccchhhhhhhhhcccc	0.486726	Pc_22076	cchhhhhhhhhhhhhhhheeccccccccccceccccccchhhhhhccccceeeeeeeccccccchhhhhhhhcccccccchhhhhhhhhhhhcccccccccc	0.411765	HaRxL14	cccchhehhhccchhhhhhhhhhhhhhccccccccccccceeeccccccccceeeeeccccccccccccchhhhhhhhhhhhhcccceeeecchhhhhhhhhhhcccccchhhhhhhccccchhhhhhhhhhhhhhhhhhcccccccccceecccccccccccccccccccc	0.395349	Hp713252	cccchhhhhhhhhhhhcccccccccccccccccccceeeeecccccchhhhhhhhhhccccceeeeecccchhhhcccccccccccecccchhhhhhhhhhhhccchhhhhhhhhhhhhhhhhccchhcchhhhccc	0.445255				contig20700	cchhhhhhhhhhhhhhhhhhhhhhhhhhhhhhhhhhhhhhhhhhhccchhhhhhhhhhhhccccccccccchhhhhhhhhhhhhhhhhhhhhhhhhhhhhccceeehhhhhhhhhhhhhhhhhhhhhhhhhccchhhhhchhhhhccccceeecccccccccccccccccccccccccccccccchhhhhhhhhhhhccccccccccchhhhccccccchhhhhhhhhhhhhhhhhhhccccccccceeecc	0.611111
PsAvh24.2	ccchhhhhhhhhhhhhhccchhhhhcccccccceeeecccccceeeeccchhcccccchccccchhhhhhhhhhhhhhhhhhhhcchhhhhhhhhhhhhccccccccceeeechccccccccchhhhhhhcccchhhhhhhhhhcccccchhhhhhhhhhhccccccccchhhhhhhhhhhcccccchhhhhhhhhhhhhhhhhhhhcccchhhhhhhhhhhhhcccchhhhhhhhhhhhhcccccheeeeeeeeccccccccccc	0.533835	cccehhhhhhhhhhhhhcccchhhhhccccceeeeeeccccceeeeeccchhhhhhhhhccccchhhhhhhhhhhhhhhhhhhhchhhhhhhhhhhhhhcccccccceeeeeccccccccccchhhhhhhhccchhhhhhhhhhhcccchhhhhhhhhhhhcccccccchhhhhhhhhhhhceeccchhhhhhhhhhhhhhhhhhhhcccchhhhhhhhhhhhccccchhhhhhhhhhhhhcccceeccceeeeeccccccccccc	0.56015	Ps_142717	ccchhhhhhhhhhhhhhccchhhhhcccccccceeeecccccceeeeccchhcccccchccccchhhhhhhhhhhhhhhhhhhhcchhhhhhhhhhhhhccccccccceeeechccccccccchhhhhhhcccchhhhhhhhhhcccccchhhhhhhhhhhccccccccchhhhhhhhhhhcccccchhhhhhhhhhhhhhhhhhhhcccchhhhhhhhhhhhhcccchhhhhhhhhhhhhcccccheeeeeeeeccccccccccc	0.533835	PITG_10347	cchhhhhhhhhhhhchhhhhhhhhhhcccccccccccccchhhhhhhccccccccccchhhhhhhhhhhhhhhhhhhhhhhhhhhhccchhhhhccccchhhhhhhhhhhhhhhhhhhhhhcccccccceeeeeehhccccchhhhhhhhhhhhcccchhhhhhhhhhhhhhhhhhhhccccchhhhhhhhccccccccccccchhhhhhhhhhhhhccccchhhhhhhhhhhccchhhhhhhhhhhcccccccccccccccccchhccccchhhhhhhhccchhhhhhhhhhhhhhhhhhhhhhccccccchhhhhhhhhhhccchhhhhhhhhhcccchhhhhhhhhhhhhhhhhcccchhhhhhhccccccccchhhhhhhhhhhhhhhhhccccc…	0.651584	PITG_22880	chhhhhhhhhhhhhhhhhhccceeeeeeeeeeccccccccccccccccccccceeeecccchhhhhhhhhhhhhheeeeehhhhhhhhhhcccchhhhhhhhhcccchhhhhhccchhhhhhhhhhhcccccchhhhhhhhhhhhcchhhhhhhhhhhhhhhhccccchhhhhhhhhhhhhhhhhhhhcccchhhhhhhcc	0.61194	PrAvh_131	cchhhhhhhhhhhhhccccccchhhhhhhhhhhhhhhhhcccccchhehheehcccccccchchhhhhhhhhhhhhhhhhhhhhhhhhhhhhhcccchhhhhhhccccccchhhccccchhhhhhhhhhhhccccccchhhhhhhhhccccchhhhhhhhhhcccccchhhhhhhhhhhhhhhhccccchhhhhhhhccccccccccccchhhhhhhhhhhhhcccccchhhhhhhhhhhcccchhhhhhhhhhhhccchhhhhhhhhhhhhhhhhhhcccchhhhhhhhccccccccchhhhhhhhhhhhhccc	0.657143	Pr_80544	cccccccccchhhhhhhhccchhhhhhhhhhcccccccchhhhhhhhccchhhhhhhhhhcccccccchhhhhhhhccchhhhhhhhhcccccccccccccccccchhhhhhhccchhhhhhhhhhcccccccchhhhhhhccchhhhhhhhhhcccccccchhhhhhhccchhhhhhhhhhcccccccchhhhhhhccchhhhhhhhhhcccccccchhhhhhhccchhhhhhhhhhcccccccccccchhhhhhhccchhhhhhhhhccccccccccccchhhhhhhccchhhhhhhhhhccccc	0.557003	scaffold_29_F661	ccchhhhhhhhhhhhhhhhhhhhhhhhcccccccccchhhhcchhhhhhhhhhhccccccccccchhhhcccchhhhhhhhhccceecccchhhhhhhhhhhhhhhccccchhhhhhhhhcccccchhhhhcccchhhhhhhhhcccccccccccececcccccc	0.545455	Pc_35423	cchhhhhhhccccchhhhhhhhhhhhhhhhhhccccccccccccccccchhhhhhhccchhhhhhhhhccccccccccccccccccccchhhhhhhccchhhhhhhhhhccccccccchhhhhhhccchhhhhhhhhcccccccccccccccccccchhhhhhhccchhhhhhhhhhcccccccccchhhhhhhccchhhhhhhhcccccccccccchhhhhhccchhhhhhhhhccccccccchhhhhhhccchhhhhhhhhcccccccccccccchhhhhhhccchhhhhhhhhhcccccccchhhhhhhccchhhhhhhhhhcccccccchhhhhhhccchhhhhhhhhhcccccccchhhhhhhccchhhhhhhhhhcccccccchhhhhhhccc…	0.549696	HaRxL18	cceeeeeeeceeeeecccceeeeccccchhhhhccccccceeeeeeecccccccccccccccccccchhhhhhhhhhhhhhhhhhhhhccccchheeecccccccchhhhhhhhhcccccccccccccccccceeeeeehhccc	0.270833	Hp713304	cchhhhhcccceeeeeecchhhhhhhhhcccchhhccccccceeeeccccchhhhhhhhhhhhhcccceeecccccchhhhhccceeeeeccchhhhhhhhhhhhhhhcceeeeccchhhhhhhhhhhhhhhhhhhhhhhhhhhhhhcccchhhhhhhhhcccccchhhhhhhhhhhcccccccchhhhhhhhhhhhhhhhhhccccchhhhhhhhhhhhhhhhcccccchhhhhhhhhhhcccccccccc	0.577689				contig29756	ccceeehhhhhhhhhhhhhhhhhhhhhhhcccccchhhhhhhcccccchhhhhhhhhhhhhhhhhhhhhhhhhhhhhcccccceeeeecccchhhhhhccccccccccccccccccccehhhhhhhhhhhccccccchhhhhhhhhhhccceecc	0.56129
PsAvh333	cchhhhhhhhhhhhhhhhcccccchhhhhcccccccccccccccccceeeeeeeccccccccccccccchhhhhhhhhhhhcccchhhhhhhhhccccccchheeccccchcchhhcccchhhhhhhhhccccccccccccchhhhhhhhhcccchhhhhhhhhhhhhcchhhhhhhhccc	0.480663	cchhhhhhhhhhhhhhhhhhccchhhhhhhhhhhhccchhhccccccceeeeeeccccccccccccccchhhhhhhhhhhccccchhhhhhhhcccccccceeeehhhhhhhhhhhhccchhhhhhhhccccccccccccchhhhhhhhhhhccchhhhhhhhhhhhhhhhhhhhhhhccc	0.585635	Ps_141756	ccceeehhhhhhhhhccchhhhhhhhhccccccceeecccchhheeecccccccccccccccccchhhccchhhhhhhhhhccccchhhhhhhhccccccccchhhhhhhhhhhhhhcccchhhhhhhhhcccc	0.485075	PITG_21933	cchhhhhhhhhhhhhhhccccccccccccccccccccchhhhhhhhhhccccccccchhhhhhhhhhhhhhhhhhhhceeeeeeeccccccceccccccchhhhhhhhcchhhhcceeeeccccccccc	0.44186	PITG_14086	cchhhhhhhhhhhhhhhhcccccccccccchhhhhhhhhhhhhhhhhccchhhhhccccccccccccccchhhhhhhhhhhhccchhhhhhhhhhccccchhhhhhhhhhhhhhccccccc	0.61157	PrAvh_138	cchhhhhhhhhhcccccccchhhhhhhhhhhhhhhhhhhccccccchhhhhhhcccccccccchhhhhhhhhhhhhhhhhhhhhhhhhhhhhhhccchhhhhhhcccccchhhhcccchhhhhhhhhhhhhcccccchhhhhhhhhhcccchhhhhhhhhhhhhhhhhhhhhhhhhhhhhhhhhhcccchhhhhhhhcccccccccchhhhhhhhhhhhhhhhcccccchhhhhhhhhhcccchhhhhhhhhhhcccccchhhhhhhhhhhhhhhhhhcccchhhhhhhhccccccccchhhhhhhhhhhhhccc	0.695238	Pr_80375	chhhhhhhhhhhhcchhhhhhhhhhhhhhhhhhhhhhhhhhhhhhhhhhcccccccccccceeeeecccchhhhhhhhhhhhcccceeeeecchhhhhhhhhhhhhhccccceeeeeeeccccchhhhhhhhhhhhhhcccceeeeecccccccccchhcccchhhhhhhhhhhchhhhhhhhhhhhhhhhcccceeeeeccchcccccccchhhhhhhhhhhhhhhhhhhhhhcccceeeeeccccccchhhhhhhhcccccchhhhhhhhhhhcccccccchhhhhhhhhhhhhhchhhhhhhhhhhhhhhhhhhhhhhhhhhhhhhcchchhhccccccccc	0.597101	scaffold_46_R961	cchhhhhhhhhhhhhhhccceecccccceeecccccccccchhhhhhhhhcccccccccccchhhhhccccccchhhhhhhchhccccchhhhhhhhhhhhhhchhhhhhhhhhhhhhhhhhhhhcccccccc	0.548872	Pc_502544	cccccccccccchhhhhhhccchhhhhhhhhhcccccccchhhhhhhccchhhhhhhhhcccccccccccccchhhhhhhhhhccchhhhhhhhhhhccccchhhhhhhhccccccccchhhhhhhccchhhhhhhhhcccccccccccccccchhccccccccccccccchhhhhhhccchhhhhhhhhccccccccccccchhhhhhhccchhhhhhhhhcccccccccchhhhhhhccchhhhhhhhhcccccccccchhhhhhhccchhhhhhhhhccccccccccccccchhhhhhhccchhhhhhhhhcccccchhhhhhhhccchhhhhhhhhccccccccccchhhhhhhccchhhhhhhhhhcccccccccccccchhhhhhhccchhhh…	0.522346	HaRxL19	ccccceeeeeeeeeeeeccccccccccccccceccceecccccccccceeeeeeeccccccchhhhhhhhccchhhhhhhhhhhhhhhccccccccchhhhhhhhhhhhhcccchhhhhhhhhhhhhhhhhhhhhhhhhhhhhhhhhcceeeecccchhhhhhhhccccchhhhhhheeeeeeeeeeeeeeeecccceeeeeccccccccchhhhhhhheeeeccccceeehhhhhhhhhhhhhhhhhhhhhhhccceeeecccccchhhhhhhhhhhhhhhheccccchhchhhcccceeeeeeeeeeeeecccchhhhhhhhhhhhcchhhhhhhhhhhhhhhhhhhccccccccccccchhhhhhhhhhhhhccchhhhhcccccccccccccccc…	0.458128	Hp714011	ccchcccccccchhhhhhhhhhhhhhhccceeeeehhcccccceccccchhhhhhhhhhhhccccccccccccccccccchhhhhhhhhhhhhhcccccccchhhhhhhhhhhhhhcccceehhhhcccccccccccchhhhhhhhhhhhhhhcc	0.496774				contig32917-1	cccchhhhhhhhhhhhhhcccccchhhhhhhhhhhhhhhhhhhhhhhhhhhhcccccccccccehhhhhhhhhhhhhhhhhhhhcchhhhhhcccccc	0.693878
PsAvh231	cchhhhhhhhhhhhhhhhhhhhhhhhhhhccccccccccchhhhccccccccccccccccccccccccchhhhhhhhhhhhhhhcccccccccccceeeeccchhhhhhhhccccccceeccccchhhhhhhhhhhhhccccccccchhhhhhhhhcccchhhhhhhhhhccccchhhhhhhhhcccceeeeccccchhhhhhhhcccccccccccccccchhhhhhhhhhhccccchhcccccc	0.473469	cchhhhhhhhhhhhhhhhhhhhhhhhcccccccccccchhhhhhhhhhhccccccccccccccccccchhhhhhhhhhhhhhhhhhhhhhhhhhhhhhecccchhhhhhhhhhhhhccccccchhhhhhhhhhhhhhhhcccccccchhhhhhhhhccchhhhhhhhhhhhhccchhhhhhhhhcceeeeeeechhhhhhhhhhhccccccceeccccchhhhhhhhhhhcccccchhhhhcccc	0.620408	Ps_140568	cchhhhhhhhhhhheeecccceecccccceeeeeecccccchhhhhhccccccccccccccccccccccccccccccccchhhhhhhhhhhhhhccchhhhhcchhhhchhhhhhhhhhhhhhhhhhhhhhhhhhhhhhhhcccc	0.503448	PITG_10341	cchhhhhhhhhhhhhhheeeeecceeeccccccccccchhhhhhhhhccccchhhhchhhhhhhhhhhhhhhhhhhhhhhhhhhhhcccchhhhhcccchhhhhhhhhhhhhhhhhhhhhhcccccccceeeeeehhhcccchhhhhhhhhhhhcccchhhhhhhhhhhhhhhhhhhhccccchhhhhhhhcccccccccccchhhhhhhhhhhhhhccccchhhhhhhhhhhccchhhhhhhhhhccccccchhhhhhhhhhhhhhhcccchhhhhhhhcccchhhhhhccchhhcccchhhhhccccccchhhhhhhhhhhccchhhhhhhhhhhccchhhhhhhhhhhhhhhhhcccchhhhhhhcccccccchhhhhhhhhhhhhhheeeeeccc…	0.641509	PITG_04350	ccchhhhhhhhhhhhhceeeecccccccccchhhhhhhhhhccccchhhhhhhhhhhhccchhhhhhhhhhhhhhhhcccchhhhhhhcccccchhhhhhhhhhhhhhhhhhhhccccccchhhhhhhhhhhccchhhhhhhhhhccccchhhhhhhhhhhhhhhhhhcccchhhhhhhcccccccccchhhhhhhhhhhhhhccccccchhhhhhhhhhhhcchhhhhhhhhhhhcccccchhhhhhhhhhhhhhcccccheeeeeeeecccccccchhhhhhhhhhhhhhhcccccccceeeecceeeeecc	0.611465	PrAvh_139	ccceeeeeehcccccccccchhhhhhhhhhhhhhhhhhhccccccchhhhhhhcccccccccchhhhhhhhhhhhhhhhhhhhhhhhhhhhhhhccchhhhhhhcccccchhhhccccchhhhhhhhhhhhcccccchhhhhhhhhhhccchhhhhhhhhhhhhhhhhhhhhhhhhhhhhhhhhhcccchhhhhhhhcccccccccchhhhhhhhhhhhhhhhcccccchhhhhhhhhhcccchhhhhhhhhhhccccchhhhhhhhhhhhhhhhhhhcccchhhhhhhhccccccccchhhhhhhhhhhhhccc	0.669841	Pr_75474	ccchhhhhhhhhhhhhhccccccccceeeeeeccccccccccceeeccccccccccccccccccccccccccccccccccccccccccchhhcccccceeeehhhhhhhhcccccccccccccccecccccccccccccccccccceccccccchhhhhhhhhhhhhhhhcccceeehccceeeehhchhhhhhhhhhhhhhhhheecccccchhhhhhhhhhcccceeeecceehhhhhcchhhccccchhhhhhhhhhhhhhhhccccceehhhhhhhhhhhhhhccccccccchhhhhhhhhhhhccccccchhhhhhhhhhcchhhhhcccccccchhheeeeccceeeeeecceccchhhhhhhhhccchhhhhhhhhhhhcccccceeeeehh…	0.49035	scaffold_46_R783	ccchhhhhhhhhhhhhhccccccccceccccccccccccchhhhhhhhhhcccccccccchhhhhhhhhhhhccccccccccchhhhhhhhhhcccchhhhhhhhhhcccchhhhhhhhhhhhhcchhhhhccccchhhhhhhhhhhhcccccchhhhhccccc	0.554878	Pc_502920	cchhhhhhhhhhheeehhhhcccccccchhhhhhhcchhhheeccccccccceecccccccccccccccchhhhhhhhhhhhhhhcc	0.471264	HaRxL27	cceeehhhhhhhhhhhchhhhcccccccccchhhhhhhcccccccccccccccccccccccccccccccccceeeccccccceecccccccchhhhhhhhhhhhhhhhhhcccccccccc	0.333333	Hp714029	cchhhhhhhhhccccchhhhhhhhcccccccchhheheccccccceeeecccccccccchccccccccccccccccccchhhhccccccchhhhhhhhhhhhhhhhhhccccccccceeeeccchhhhhhhhhhhhhhhhhhhhhhhhhhcchhhhhhhhhcccccchhhhhhhhhhhhhhhhccccccccccchcceeeeeeccccccc	0.457143				contig31910	cchhhhhhhhhhhhhhhhccccccccchhhhhhhhccchhhhhhhhhhhhccccccccceccchhhhhhhhhhhhhhhhhhhhhhhhhccccchhhhhhhhhhhhccchhhhhhhhhhhhcccchhhhhhhhhhhhhhhhccccccccceeeeeeccccc	0.63125
PsAvh172	cchhhhhhhhhhhhhhhccccccchhhhhhhhhhhhhhcccccchhhhhhccceccccccccccccceeeeeeccchhhhhhhhhhhhcchhhhhhhhhhhhhhhhhhcccceeeeeeecccccccceeeehhhhhcccchhhhhhhhhhhchhhhhhhhhhhhhhhhhhhhhhhhhhhhhhhhhhhhccccccccccchhhhhhhhhhhhhhhhhccccccccccc	0.590308	cchhhhhhhhhhhhhhhhhhhhcchhhhhhhhhhhhhhhccccchhhhccccccccccccccccccceeeeeeccchhhhhhhhhhhccchhhhhhhhhhhhhhhhhcccceeeeeeeeccccccchhhhhhhhhhhcccccehhhhhhhhhhhhhhhhhhhhhhhhhhhhhhhhhhhhhhhhhhhhhhcccccccccchhhhhhhhhhhhhhhhhccccccccccc	0.621145	Ps_139188	ccceehhhhhhhhhhhccccccccccccceeeeeeccccccchhhhhhccccccccccccccceccccchhhhhheeeccccccccchhhhhhhcccccccccccccccccchhhhhhhhhhhcchhhhhhhhhhhhhhhhhhhhhhhhhhhhhhhhhhhhcccceeeeeeeecccc	0.435028	PITG_13018	ccccchhhhhhhhhhhhhhcccceeeechhcccccccccccccccccccccccccccccchhhhhhhhhhhhhhhhhhhhhhhhhhhhhhhhhhhhccccccchhhhhhcchhhhhhhhhhhhhcccccccceeeehhhhcccchhhhhhhhhhhhhccchhhhhhhhhhhhhhhhhhhhhhcccchhhhhhhcccccccccchhhhhcccc	0.575472	PITG_21984	ccchhhhhhhhhhhhhceeeecccccccccchhhhhhhhhhccccchhhhhhhhhhhhccchhhhhhhhhhhhhhhhcccchhhhhhhcccccchhhhhhhhhhhhhhhhhhhhccccccchhhhhhhhhhhccchhhhhhhhhhccccchhhhhhhhhhhhhhhhhhcccchhhhhhhcccccccccchhhhhhhhhhhhhhccccccchhhhhhhhhhhhcchhhhhhhhhhhhcccccchhhhhhhhhhhhhhcccccheeeeeeeecccccccchhhhhhhhhhhhhhhcccccccceeeecceeeeecc	0.611465	PrAvh_141	cchhhhhhhhhhhhhhcccccccccccccceeeccccceeecccccccccccccccccchccccchhhhhhhhhhhccchhhhhhhhhhhhcccchhhhhhhhhhhhhhhhhhhhhhhhhhhhhhhhhcccc	0.537879	Pr_52656	chhhhhhhhhhhccccccchhhhhhhhhhcccccchhhhhhhhhhhcccchhhhhhhhhhhhcccccccccccccccccccccchhhcccccchcccchhheeeeeccchhchcccc	0.461538	scaffold_2_F1679	cchhhhhhhhhhhhhhhhhhhhcccccccccccccccccccchhhhhhccccccceeeecccchhhhhhhhccchhhhhhhhhhcccccchhhhhhhhhhchhhhhhhhhhccccchhhhhhhhhhhhhhhhhhhhhhhcccchhhhhhhhhhhhhhhhhhhhhhhhhhccc	0.656977	Pc_503336	cccchhhcchhhhhhhhhhhcchhhhhhhhhhhhhhhhhhhcchhhhhhcccccccc	0.684211	HaRxL32	ceeeeeeeecccceeeeeccccceeeeeeccccccccccccccccccceececccccccccccchhhhhhhhhhccccchhhhhhhhhhhhhccchhhhcchhhhhhhhhhhhhhcccceeeecchhhhhhhhhhhhhhcccccchhhhhhhhhhhhhhhhhhhhhhhhhhhccccccccccheeeeehchhhhhhccchhhhhhhhcccccccccheehcccccccccccchhhhhhhhhhhhccchhhhhhhhhhhhhhhccc	0.479245	Hp714410	cccccceeeecccchhhhhhhhhhhhhhhhhhhhhhheecccccchhhhhhhhhhhhhhccccchhhhhhhheeeeeccchhhhccccccccccccccccccehccccccccchhhhhhhccccccc	0.448819				contig36219	ccccccccchhhhhhhhhhhhhhhhhhhhhhhccccccchhhhhhhhhhcccchhhhhhhhhhhhhhhhhhhhhhhhhhhhhhhhcchhhhhhhccccccchhhhhhhhhhhhhcccccccccchhhhhhhhhhhhhchhhhhhhhcccccccchhhhhhhhhhhhhhhhcccccccccccchhhhhhhhhhccccccccc	0.656716
PsAvh277d1	cchhhhhhhhhhhhhhhhhhhhhhhhccchhhhccccchccccchhhhheeecccccccccccccchhhhhhhhhhhcccccccccccchhhhhhhhhhhhhcccccccccccchhhhhhhcccchhhhhhhhhhhhhhhhhhhhhhhhhhhhhhhhhccccchhhhhhhhhheeeccccccceeeeeeeeeecceeeeeeecc	0.529412	cchhhhhhhhhhhhhhhhhhhhhhhhhhhhccccccccccccchhhhhhhhhhccccccccccccchhhhhhhhhhhhhhccccccccchhhhhhhhhhhhhhhhccccccchhhhhhhhhhccchhhhhhhhhhhhhhhhhhhhhhhhhhhhhhhhhccccchhhhhhhhhhhhhccccccceeeeeeeeeecchhhhhhccc	0.637255	Ps_137361	cchhhhhhhhhhhhhhhcccccchhccccchhhhhhhhhhhhccccccccccccchhhhhhhhhhhccccccccchhhhhhhhhhhhccccccccccccchhhhhhhhccccccccchhhhhhhhcchhhhhhhhhhcccccccchhhhhhhhhhhhhhhhhhhhchhhhhhhhhcceeeeccccchhhhhccc	0.57732	PITG_19232	cchhhhhhhhhhhhhhhhhcccccccchcccccccccchhhhhhhhhccccccccchhhhhhhhhhhhhhhhhhhhhhhhhhhhhhcccceeeccccccchhhhhhcccchhhhhhhhhhcccccccceeeeeecccccccccc	0.506944	PITG_09109	cchhhhhhhhhhhhhhcccchhhhhhhhhhhhcccchcheeeeeeccccceeeeechhhhhhhhhhhhhhhhccccccccccchhhhhhhhhhhhcccchhhhhhhhhhhhhhhhhhcccchhhhhhhhcccccccccccccccccccccchhhhhhhhhhhhccccchhhhhhhhhhhccchhhhhhhhhhhhccccchhhhhhhhhhhhhhhhhcccchhhhhhhhhccccc	0.611111	PrAvh_144	cchhhhhhhhhhhhhhcccceecccccceeeeeccccccchhhhhhcccccccccccchcchhhhhhhhhhhhcc	0.44	Pr_51422	chhhhhhhhhhhhcccccccccccccceeeeeccccccccchhcccccccccccccccchhhhhhcceecccceeehhhhhhhhhhhhhhhhhhccccccchhhhhhhhhcccchhhhhhhhhhhhhhhcc	0.473282	scaffold_44_R818	ccceehhhhhhhhhhhhcccccccccchhhhhhcccccccchhceeeeeeecchhhhhhhchhhhhhhhhccchhhhhhhhhhhhccccchhhhhhhhccccchhhhhhhhhhhhhhhhhhhcccc	0.595238	Pc_503627	cccchhhhhhhhhhhhhhhcccchhhhcccccccccchhhhhhhhhhccccccccchhhhccccchhhhhhhhhccccceeeeehhhhhhhcchhhhhhhhhhhhhhccccceehcchhhhhhhhhhhcccccccccccccccceeeeeecccccccccccccccccccccccccccccccccchhhhhhhhhhhhhhhhhhhhhc	0.466019	HaRxL34	cccchhhhhhhhhhhhhhhcccceccccccccccchhhhhhhccccccchhhhhcccccccccccccccceecccccceeeeeeeeeccccccccccceeccccccccccccccccccccccccccccccccccccccccccccccccccccccccc	0.171975	Hp714534	cchhhhhhhhhhhhhcccccccchhhhhhhhhcccccccccccchhhhhhhheccccchhhhhhhhcccccchhhhhhhhhhhhhhhcccccccccccccchhhhhhhhhhhhhccc	0.564103				contig49490	chhhhhhhhhhhhhhhhhhhcccccccccccccccccccchhhhhhhhhhccccchhhhhhhhcchhhhhhhhccccccccchhhhhhhhhhcccchhhhhhhhhhhhhhhhhhhhhhcccecccchhhhhhhhhhhhhhhhhhhhhhhccccchhhhhhhhhhhhhhhhhhhhhhccccccccc	0.659459
PsAvh277b1	cchhhhhhhhhhhhhhhhhhhhhhhccccccccccccccccchhhhhhhhhhcccccccchhcccchhhhhhhhhhhcccccccccccccccehhhhhhhhhccccccccccchhhhhhhcccchhhhhhhhhhhhhhhhhhhhhhhhhhhhhhhhhccccchhhhhhhhheeeeccccccceeeeeeeeeecceeeeeeecc	0.512315	cchhhhhhhhhhhhhhhhhhhhhhhhhhhccccccccccccchhhhhhhhhhhcccccchhhcccchhhhhhhhhhhhhccccccccccchhhhhhhhhhhhhhccccccchhhhhhhhhhccchhhhhhhhhhhhhhhhhhhhhhhhhhhhhhhhhccccchhhhhhhhhhhhhccccccceeeeeeeeeecchhhhhhccc	0.640394	Ps_136877	cchhhhhhhhhhhhhcccccccccccccceeeccccccccccccccccccccccceehhhhhhhhhhhhhhhhcccccceeeeeeccchhhhhhhhhhcccccccccccceeeeeeehhhhhhccccccccchhhhhhhhhccccchhhhhhhhhhhhhhhhhhhhhhhhhceeeeeeccccchhhhhhhhccccccccccccccchhhhhhhhhhhcc	0.447489	PITG_12731	ccchhhhhhhhhhhhhhhchhccccccchccccccccccchhhhhccccccccccccchhhhhhhhhhhhhhhhhhcchchhhhhhhhhhhhhhhhhhhcccccchhhhhhcchhhhhhhhhhhhhcccccccceeeehhhhhhcchhhhhhhhhhhhhccchhhhhhhhhhhhhhhhhhhccccchhhhhhhcccccccccccchhhhhhhhhhhhhhcccchhhhhhhhhhhhccchhhhhhhhhhhcccccchhhhhhhhhhhhhhhhccccchhhhhhhhccccchhhhhhhchhhhhhhhhhhhccccccchhhhhhhhhhccchhhhhhhhhhhhcccchhhhhhhhhhhhhhhhhhhccccccc	0.663073	PITG_22547	cchhhhhhhhhhhhhhcccceeeeeccchcccccccccccchhhhhhhhhhhccccccchcchhhhhhhhhhhhhhhhhhhhhhhhhhhhhccccccchhhhhccccchhhhhhhhhhhcccchhhhhhhhhhhhhhcccc	0.609929	PrAvh_150	cccceeehhhhhhhhhhccccccchchcccccccccchhhhhccchhhhcchhhhhhhhhccccccchhhhhhhccccchhhhhhhhhhcccchhhhhhhhhhhhhheeeeeeeeccccc	0.508333	Pr_96454	ccccccccccccchhhhhhhhhhhhhhhhhhhhhhhheeeecccccchhhhhhhhhhhhhhhhhcccccccccccccccccccchhhhhhhhhhhhhhhhhccccccccceeeeeeccccccchhhhhhccccccchcccccccceeechhhhhhhcccchhhhhhhhhcccccccccccccccccccceeeeeccccccccccccchhhhhcccccccccccccccccchhhhhhhhhhhhhcceeeeechhhhhhhhhhhhhhcccccceeccccccccccccccccccccchcccccccccccceeeeecccccccchhhhhhhhhhcccccceeeeecccccchhhhhhhhhhhcccccceeeecccchhhhhhhhhhcceeeecccccccchhh…	0.434381	scaffold_25_R673	ccchhhhhhhhhhhhhheecccccccccceeeecccccccccccccchhhhcccccccccchccccceechccchhhhhhhhhhhhcccchhhhhhhhhhhcccchhhhhhhhhhhhccccchhhcchhhcccc	0.455224	Pc_506633	cccccccccccccchhhhhhhhhhhhcceeeeeeeccccccccccccccccccchhhhhhhhecccccchhhhhhhhhhhhhhhhhhhhhhhhhcccccccccccchhhhehccccceecc	0.413223	HaRxL36	cchhhhhhhhhhhhhhhheccceeeeccccceeeeccccchheeeeeeeccccccccccccceeeeehhhhhhccchhhhhhhhhhhhhhhhhhchhhhhhhhhhcchhhhhhhhhchcceeeeecccccccccccchheeeeeecc	0.435374	Hp715047	ccccccchhhhhhhhhhhhcccccchhhhhhhhcccceeeecccccchhhhhhhhccchhhhhhhhhhccccccccceecccchhhhhhhhhhcc	0.505263				contig39974	ccccccchhhhhhhhhhhhhhhhhhhcceeeeecccccchhhhhcceeccccccccchhhhhhhhhhhhhhhhhhhhhhhhhhchhhhhhhhhhccccchhhhhhhhhhhhhhhccchcccccccccchhhhhhhhhhhhhhhccchhhhhhhhhhhhhhhcc	0.650307
PsAvh251	cchhhhhhhhhhhhhhcccccceeeecccccccccccccccccccccchhhhchhhhhhhhhhhhhhhhhhhhhccccccchhhhhhhhhhhhhhhhhhhhhcccccchhhccccccchhhhhhhcccccccccchhhhhhccccchhhhhhhhhhhhhhhcccc	0.551515	cchhhhhhhhhhhhhhcccceeeeeecccccccccccccccccchhhhhhhhchhhhhhhhhhhhhhhhhhhhhhhhcccchhhhhhhhhhhhhhhhhhhhhhccccchhhcccccchhhhhhhcccchhhhhhhhhhhhhcccchhhhhhhhhhhhhhhhcccc	0.648485	Ps_136045	cchhhhhhhhhhhhhhhhhhhhhhhhhhhccccccccccchhhhccccccccccccccccccccccccchhhhhhhhhhhhhhhcccccccccccceeeeccchhhhhhhhccccccceeccccchhhhhhhhhhhhhccccccccchhhhhhhhhcccchhhhhhhhhhccccchhhhhhhhhcccceeeeccccchhhhhhhhcccccccccccccccchhhhhhhhhhhccccchhcccccc	0.473469	PITG_05751	cccccccchhhhhhhhccccccccccccccccccccccccceeeeeeecccccccccchhhhhhhhhhhhhhhcchhhhhhhhhhhcchhhhhhhhhhhhhhhccccchhhhhhhhhhhhhhhhccc	0.511811	PITG_09771	cchhhhhhhhhhhhhhhhcccccccccccccccccchhhhhhhhhhcccccchhhhhcccchhhhhhhhhhhccccccchchhhhhhhhhhhhhhhhhhhhhhhhhhhccccccc	0.608696	PrAvh_158	cchhhhhhhhhhhhhhhhhcheeccccccccccchhhhhhhhhhhchhhhhhhhhcccccccchhhhhhcccccccccccccccchhhhhhhhhhcchhhhhhhhhhhhhhhcceeeccccceeeccchhhhhhhhhhhccccchhhhhhhhhhhhhhcchhhhhhhhhhcccccchhhhhhhhhhhhhhhhhccccchhhhhhhhhhcccccccchhhhhhhhhhhhhhhhhhhhcccccc	0.623967	Pr_94933	chhhhhhhhhhhhhcchhhhhhhhhhcccccchhhhhhhhhhhhhhccchhhhhhhhhhhhhhcccchhhhhhhhhhhhhhcchhhhhhhhhhhhhhccchhhhhhhhhhhhccchhhhhhhhhhhhhhcccchhhhhhhhhhhhhccchhhhhhhhhhhhhhcccchhhhhhhhhhhhhccchhhhhhhhhhhhhhcccchhhhhhhhhhhhhhhhccchhhhhhhhhhhhhhcccchhhhhhhhhhhhhhcchhhhhhhhhhhhhhccchhhhhhhhhhhhhhhhhhhhhhhhhhhhhhhhhhhhhhhhhhhhhhhhhchhhhhhhhhhhcccccccccccccccchhhhhhhhhhhhhhhcccccchhhhheehccccccchhhhhhhhhhhhhhh…	0.699086	scaffold_74_F614	cccceeeeehhhhheeeecccccchhhhhhhhcccccchhhhhhhhhccccchhhhhchhhhhhhhhhcccchhhhhhhhhhccceeccchhhhhhhhhhhhhhhhhccchhhhhhhcccccccccccccchhhhhhhhhhhhhhhhhcccccccccccccccceeccceeecc	0.505747	Pc_507327	ccchhhhhhhhhhhhhhchhhccccceeeeeeccccchhhhhhhhhhhhhhccccccccccchhhhhhhhhhhhhhhhhhhcccceeecccccccccchhhhhhhhhhhhcccc	0.54386	HaRxL38	ccccceehhhhhhhhhhhhhhhhhhcccccccccchhhhhchhchhchhhhhcccccccchhhhhhhhhhhhhhhhhhhhhhchhhhhhhhccccceeecceccccceeeeececcccceeeecccchhhhhhhhhhhhhhhhhhhhhhhhchhhhhhhhcccccccccchhhcccchchhhhhhhhhhhhhhhcccchhheeeeecccchhhhhhhhhhhhhhccchheeeeeccccccc	0.547718	Hp700088	cccchhhhhhhhhhhhcceeeecccccccccccceeecccccccccccceeeeeecccccccccccccccchhhhhhhhhhhhcccceeeecccccccccchhhhhcccchhhhhhhhhhhhhhhhhhhhhhehhhhhhhhhccccccccccccccccchhhhhhhhhhhhhhhhhhhccccccccchhhhhhhhhhhhhhhhhhhhhcccccccceeeeeeecccccchhhhhhhhhhcccchhhhhhhhhhhhcccccchhhhhhhhhhhhhhhhhhhhhhhhhhhhhhcccccchhhhhhhhhhhhhcccccccccchhhhhhhhhhhhhcccccccccccccccccccccccccccchhhhhhhhhhhhhccccccceeechhhhhhhhhhcccc…	0.472941				contig07258	cchhhhhhhhhhhhhhhhhhhhhhhhhhhcccccccccccccccccccchhhhhhhhhhcccccchhcccccchchhhhhhhhhhhhhhhhhhhhhhhhhhhhhhhhhhcccccchhhhhhhhhhhhhhhhhhhhhhhcccccccccchhhhhhhhhhhhhhcc	0.676829
PsAvh255	cchhhhhhhhhhhhhhcccccceeeecccccccccccccccccccccchhhhchhhhhhhhhhhhhhhhhhhhhccccccchhhhhhhhhhhhhhhhhhhhhcccccchhhccccccchhhhhhhcccccccccchhhhhhccccchhhhhhhhhhhhhhhcccc	0.551515	cchhhhhhhhhhhhhhcccceeeeeecccccccccccccccccchhhhhhhhchhhhhhhhhhhhhhhhhhhhhhhhcccchhhhhhhhhhhhhhhhhhhhhhccccchhhcccccchhhhhhhcccchhhhhhhhhhhhhcccchhhhhhhhhhhhhhhhcccc	0.648485	Ps_135176	ccchhhhhhhhhhhhhhhhhhcccccccccccccccccccchhhhhcccccccccccccccchhhhhhhhhhhhhhhhhhhhhhccccccchhhhccccceeccccehhhccchhhhhhhccccchhhhhhcccccccceeeccchhhhhhhhhhhcccccceeccccccceeeeecccccchhhhhhhhhhhcccchhhhhhhhccccccchhhcccchhehhhhhccc	0.456522	PITG_22727	cchhhhhhhhhhhhhcccceeeeecccccccccccccccchhhhhhhhhhhhhhhhcccccccchhhccc	0.457143	PITG_16726	cccchhhhhhhhhhhccccccccccccccccccccccccccccchhhccccccccccccccchhhhhhhhhhhhhhhhhhhhhhhhhhhhcccccccccccccchhhhhcccchhhhhhhhhhhhhcccccccceeeeehhhhcccchhhhhhhhhhhhccchhhhhhhhhhhhhhhhhhcccchhhhhhhhccccccchhhchhhhhhhhhhhhhhhhhcccccchhhhhhhhhhccccchhhhhhhhhhhhhcccccchhhhhhhhhhhhhhhccccccchhhhhhhhcccchhhhhhhhhhhhhhhhhhhhhhhccccchhhhhhhhhhhcchhhhhhhhhhhccccchhhhhhhhhhhhhhhhhccccchhhhhhhccccccccccccchhhhhh…	0.608268	PrAvh_160	ccchhhhhhhhhhhhhhcccceeeeeecchhhhhhhccccceeecccchhhhhhhhhccccccccccchhhhhhhhhhhhhhhhhhhhhhcccchhhhhhhhhhcccchhhhhhhhhhhhccchhhhhhhhhhccc	0.617647	Pr_94252	ccccccccheeeeehhhhcccccccchhhhhccchhhhhhhhhhhhhhhhhhhhhhhhhhhhhcccc	0.58209	scaffold_7_F1370	cchhhhhhhhhhhhhhcccccccccccceeeeecccccccccchhhhhhhhhccccccccccccchhhhhhhhhhcccccccccccchhhhhhhhhhcccccccceeeeehccccchhhhhhhhhhhhhhhcccchhhhhhhhhhhcccc	0.466667	Pc_508140	cccchhhhhhhhhhhccccchhhhhhhhhhhhhhhhhhhhhhhhhccccchhhhhccccccccccccccccccccchhhhhhhhhchcccccccccchhhhhhhhhhhhhhhhhhhcccccccccccccchhhhhhhhhhhhhhhhhhcccccceeeeeeeccccchcchhhhhhhhhhhhhhhccccccc	0.544503	HaRxL40	ccccchhhhhhhhhhhhccccccccccccccccchhhhhhchhhhhchhhhhcccccccchhhhhhhhhhhhhhhhhhhhhhhhhhhhhhhhhhhhhhhhhhhhhhccccccchhhhhhhhhhhhhhhhhhhhhhhhhhhhhhhhhcc	0.722973	Hp701149	cchhhhhhhhhhhhhhhhhhhhhhcccccccccchhhhhhhhhhhhhhcccccccccccchhhhhhhhhhhhhhhhhhcccccccccccccccchhhhhhhhhhhhhcchhhhhhhhhhhhhhhhhhhhhhhhhhhhhccccccchhhhhcchhhhhhhhhhhhhhhcc	0.686391				contig08249	ccchhhhhhhhhhhhhhccccccccccccccccchhhhhhhcccccccccccccccchehhhhhhhhhhhhhhccceehhhhhhccccchhhhhhhhhhhhhhhhhhhhhhhhhhhhhhhhhhhhcccccchcccccccchhhhhhhhhhhhhhhhhhhhhhhhhhhhhhhhhhhhcc	0.646067
PsAvh277a1	cchhhhhhhhhhhhhhhhhhhhhhhhccchhhhccccccccchhhhhhhhhhcccccccchhcccchhhhhhhhhhhccccccccccchhhhhhhhhhhhhhcccccccccccchhhhhhhcccchhhhhhhhhhhhhhhhhhhhhhhhhhhhhhhhhccccchhhhhhhhhhheeccccccceeeeeeeeeecceeeeeeccc	0.568627	cchhhhhhhhhhhhhhhhhhhhhhhhhhhhcccccccccccchhhhhhhhhhhcccccchhhcccchhhhhhhhhhhhhhcccccccchhhhhhhhhhhhhhhhhccccccchhhhhhhhhhhhchhhhhhhhhhhhhhhhhhhhhhhhhhhhhhhhhccccchhhhhhhhhhhhhccccccceeeeeeeeeecchhhhhhccc	0.671569	Ps_135585	ccchhhhhhhhheehcccceeeeecccccceeeeeeeccccccccchhhhhhhhhhhhhcccccccccccccccchhhhhhhhhhhhhhhhhhhhhhhhhhhhhhcccccccccchhhhhhhhhhhhhhhcccccccccc	0.485714	PITG_14374	cchhhhhhhhhhhhhheecchhhcccchccccccccecccccchhhhccccccchhhhhccccccccccchhhhhhhhhcccchhhhhhhhhcccchhhhhhhhhhhcccchhhhhhhhhhccccccccchhhhhchhhhhhccccc	0.52381	PITG_01905	cchhhhhhhhhhhhhcccccccccccchhhhhcccchhhhhhhhhhhhhchhhhhhhcccchhhhhhhhhhhhhhhhhcccchhhhhhhccccccccccccc	0.607843	PrAvh_168	cchhhhhhhhhhhhhhhhchhhhhhccccccceeecccchhhhccchhhcccccccccchhhhhhhhhhhhhhhhhhchhhhhhhhhhhhhhhccccccchhhhhhhhcchccchhhhhcchhhhhhchccccccccccccccchhhcccccceeeeeehhhhhccccc	0.538462	Pr_93712	chhhhhhhhhhhhhhhhhhhhhhcccceeeehhhhhhhhhhhhhhhhhhhhccccchhhhhhhhhhhhhceeeeeecccccccccccccccccccccccccccccccceeccccccccccchhhhhhhcccchhhhhhhhhhhhhhhhccchhcccccchhhhhhhhhhhccceeeeeccccccccccccccchhhhhhccccchhhhhhhhhhhccccchhhhhhhhhhhhhhhhcc	0.521008	scaffold_2_R3410	cchhhhhhhhhhhhhhhhhhhhhhhhcccccccccchhhhhhcccccccccccchhcccchhhhcchhhhhhhhhhhccccchhhhhhccccccchhhhhhhhhhcccccccccccccccccceeeeeeeeeeccc	0.463235	Pc_508361	chhhhhhhhhhhhhhhccccccccccccccccceeeecchhhhhhhhcccceeeeeeecccchhhhhhhhhhhhhhhhhccccceeeeeeecccchhhhhhccccccceeeeeeccccccccccccccccchhhhhhhhhhhhhhccccccccccchhhhhhhhccccccceeecccchhhhhcccccchhhhhhhhcccccchhhchhhhhhhhcccccccchhhhhhhhhhhhhcccccccchhhhhhhchhccccccccceeeeeeccccccccccccchhhhhhhhhcccccccccccchhhhhhhhhhhhhhcccchhhhhhhhhhhhhccccccccccccccchhhhhhhhhhhhhhhhhcccccccccccchhcccccccccccccccchhh…	0.437768	HaRxL42	ccccchhhhhhhhhhhhccccccccccccccccchhhhhhchhhhhchhhhhcccccccchhhhhhhhhhhhhhhhhhhhhhhhhhhhhhhhhhhhhhhhhhhhhhhhhhhhhhhhhcchhhhhhhhhhcccccc	0.703704	Hp701277	cccchhhhhhhhhcccccccccccccchhhhhcccccccccccccccchhhhhhhcccchhhhhhhcccccccccccccccccccchhhhhhhhhhhhhccchhhhhhhhhhhhhhhhhhhhhhhhhhhhhhhhhhcchhhhhhhhhhhhhhhhcceeeeccccccchhhhhhhhhhhhhhhhhhhhhhccccccccccc	0.565				contig09475	cccccchhhhhhhhhhhhhhhhhccccchhhhhhhhhcccc	0.634146
PsAvh277c1	cchhhhhhhhhhhhhhhhhhhhhhhhcchhhhhccccccccchhhhhhhhhhcccccccchhcccchhhhhhhhhhhccccccccccchhhhhhhhhhhhhhcccccccccccchhhhhhhcccchhhhhhhhhhhhhhhhhhhhhhhhhhhhhhhhhccccchhhhhhhhhhheeccccccceeeeeeeeeecceeeeeeccc	0.573529	cchhhhhhhhhhhhhhhhhhhhhhhhhhhhcccccccccccchhhhhhhhhhhcccccchhhcccchhhhhhhhhhhhhhcccccccchhhhhhhhhhhhhhhhhccccccchhhhhhhhhhhhchhhhhhhhhhhhhhhhhhhhhhhhhhhhhhhhhccccchhhhhhhhhhhhhccccccceeeeeeeeeecchhhhhhccc	0.671569	Ps_134000	cchhhhhhhhhhhhhhhchhhhcchhhhhhhhcccccceeccccccccccchhhhhhhhhhhhhccccchhhhhhhhhhhhhhhhhhhhcccccccccccccccchhhhhhhhccccccchhhhhhhhhhcchccccccchhhhhhhhhhhhhhhhhhhhhhhhcccccccchhhccccccccccccccccchhhhccccccchhhehhhhhhhhhhhhhhchhhhhhcc	0.578261	PITG_16541	cccehhhhhhhhhhhhccccceecccchhhhhhhhhhhcchhhhhhhhccccccchhhhcccchhhhhhccccchhhhhhhhhccccccccccc	0.531915	PITG_14783	cccchhhhhhhhhhhhhcccchcccchhccccchhhhhhhhccccccccccchhhhhhhhhhhhhhhhhccchhhhhhhcccchhhhhccchhhhhhhhhhhchhhhhhhhhhhhhhhcccccccccccc	0.607692	PrAvh_169	cccchhhhhhhhhhhhhcccccccccchcccccccccccchhhhccccccccccchhccccchhhhhhccccccccccchhhhhhhhhhhhhhhccchhhhhhhhhhhhhhhhhhhhhhhhhcccc	0.52381	Pr_93396	cchhhhhhhhhhhhhhhhhhhcccccchccccccccccchcccccccccchhhhhhhhhccccceeeeeecccccccccccccccccchhhccccchhhhhhhhhhhhhhhhhhhhhhhhhhhhhhhcccccchhhhhhcchhccccchhhhhhhcccccchhhhhhhhhhhhhhhhhhhccccccchhhhccccccccccccceeeeecccccchhhhhhhhhcchhhhhhhhhccccceeeceeeecccchhhhhhhcccccccccccchhhhhhhhhhhhhccccccchhhhhhhhhccccchhhhhhhhhhhhhhhhhhhhhccccc	0.513595	scaffold_79_R554	cchhhhhhhhhhhhhhhhhhhccccccchhhhhhhhhhcccccccchhhhhhhhhhhehcccccchhhhhhhhhhhhhhhhhhhhhhhhhhhhhhhhcccchhhhhcchcccccccccccccccccccccccccccceeeeecccccceeeecchhhhhhhccc	0.52439	Pc_509476	cchhhhhhhhhhhchhhhhchhhhhhhhhhcccccccchhhhhhhhcccccccccccccchhhhhhhhhhhhhhhhhhhccccchhhhhhhhhhhhhchhhhcccchhhhhhhhhhhccccchhhhhhhhhhhhhhcccceeeeeeeccccccceeeeeeecccccccccccccccchhhhhhhhhhhhhhhhhhhccccchhhhhhhhhhhhhhhhhhhhhccchhhcccccccccccchhhhhhhcccchhhhhhhhhhccccccccccceeeecchhhhhhhhhhhhccchhhhhhhhhhhhhhhhhhccchhhhhhhhhhhhhhccccccccchhhhhhhhhhhhhhhhhhhhhhhhcccchchhhhhhhhhhhhhhhhhhhhhhccccchhhhh…	0.580597	HaRxL43	cceeeeeeeeeeeeeecccccccceecccceeccchhhceeeeeecccccccccccccccchhhhhhhhhhhhhhhhhhhhhhhhhc	0.321839	Hp702681	cchhhhhhhhhhhhhhhhhhhhhhhhhhhhhhhhhhhhhhhhhhhhhhhhhhhhhhhhcccccccccccchhhhhhhhhhhhhhhhhhhhhhhhhhhhhhhccccccchhhhhhhhhhhhhhhhhhhhccccccccccccccccccccccccccccccccccccccccchhhhhccccccchhhhhhhhhhhhhhhhhhhhhhhhhhhhhcchhhhhhhhhhhhhhhhhhhhhhhhhhhhhhhhcccchhhhhhhhhhhhhhhhhccccceeeeeeeeeecccceeeeeeeeeccccchhhhhhhhhhhhhhhhhhccccceeeeeeccccccccccccccccccccc	0.597701				contig10442	cchhhhhhhhhhhhhhhhhhhhhhhcccccccccchhhhhhhhhhhhhhhhhhhhhhhhhhcccccccccccc	0.671233
PsAvh248	cchhhhhhhhhhhhhhccccccccccccccccccccccccccccchhhhhhhhhhhhhhhhhhcccchhhhhhhhhhhchhhhhhhhhhhccchhhhhhhhhhhheeeeeeccheeeeeeecccchhhhcccccceeecccccccccccccchhhhhhccccccccccceeeeeecc	0.435028	chhhhhhhhhhhhhhcccccccccccccccccccccccccccccchhhhhhhhhhhhhhhhhhhccchhhhhhhhhhhcchhhhhhhhhccchhhhhhhhhcceeeeeeeeccceeeeeeeccchhhhccccccceeeccccccccccccchhhhhhhcccccccccceeeeeeecc	0.412429	Ps_133017	cchhhhhhhhhhhhhhccccccccccccccccccccchhhhhhhhhcccchhhhhhhhhhhhhhhccchhhhhchhhhhhhhhhhhhhhccchhhhhhhhhchhhhhhhhhhhchhhhhhhhhhhhhhhhhhcccc	0.705882	PITG_06375	cchhhhhhhhhhhhhhhhhhhhhccccccchhcccccccccccchcccccccchhhhheecccccccccccccccchhhhhhhhhhhhhhhhhhhhhhhhhhhhhhcccccccchhhhccchhhhhhhhhhhhhcccccccceeeeehhhhccchhhhhhhhhhccccchhhhhhhhhhhhhhhhhhccccchhhhhhhhccccccccccccccccccchhhhhhhhhhhhhhhhcccccccehhhhhhhhccchhhhhhhhhhhccccchhhhhhhhhhhhhhhhhccccchhhhhhhhcccchhhhhhhccccchhhhhhhhcccccchhhhhhhhhhccchhhhhhhhhhhhccccchhhhhhhhhhhhhhhhhhcccchhhhhhhccccccccce…	0.618337	PITG_14787	cccchhhhhhhhhhhhhcccchcccchhccccchhhhhhhhccccccccccchhhhhhhhhhhhhhhhhccchhhhhhhcccchhhhhccchhhhhhhhhhhchhhhhhhhhhhhhhhcccccccccccc	0.607692	PrAvh_170	cchhhhhhhhhhhhhhhhcccccccccccccccccccccccccccccccccccccccccccccchccchhhhhhhhhhhhhhhhhhhhhhhhhhhhhhhhcccchhhhhhhhcchhhhhhhhhcccceeeecccccheehccccccceechhhhhhhhhhhhhhhccccc	0.488235	Pr_87383	chhhhhhhhhhhhhccccccchhhhhhhhhhhccchhhhhhhhhccccccccccccccchhhhhhhhhcccceeeecccccccccccccccchhhhhhhhhhhhhhhhhcccccceeeeeccccccecccccccccchhhhhhccchhhhhhhhhhhhhhhhhhccceeecccccccccccccccccccccchhhhhhhhhhhhhhhhcccceeeeeeeccccccccccccccccccchhhhhhhhhhhhhhhhhhccceeeeccccccccccccchhhhhhhhhhhcccceeeeecchhhhhhhhccccccchhhhhhhhhhhcccceeecccchhhhhhhhhhhhccccchhhhhhhhhhhhhhhhhhcccccccccccccccccchhhhhhhhhhh…	0.473945	scaffold_16_R943	cchhhhhhhhhhhhcccccccccccchheehccccccchhhhhhhccccccchhhhhhhhhhhhhhhhhccccchhehhhhhhhhccccccchhhhhhcchhhhhhhcccccceecccceeccccccccc	0.476923	Pc_509817	cchhhhhhhhhhhhhhcchhhhhccccchhhhcccceeechhhhhhhccccccccccccccccccccccccccchhhhhhhhhhhcchhhhhhhhhhhcccchhhhhhhhhhhhhhhhccc	0.561983	HaRxL44	ccceehhhhhhhhhhhccccceeeccccchhhhhhhhhhcccccccchhhhccccccccccceeccccccccccccccccceeecccccccchhhhhcccchhhhhhhcccccccccccccccc	0.298387	Hp704106	chhhhhhhhhhhhhhhhhhhhhhhhhhhhhhhhhhhhhhhhhccccccccccccccccccccchhhhhcchhhhhhhhhhhhhhhhhhhhhhhhhhcccccccccchhhhhhhhcceeeeeeeeccccccccccccccchhhhhhhcccchhhhhhhhhhcccccccccccccccceeeeecccccceecchhhhhhhhhhhhcccccccccccccchhhhhhhhhhcccccccccccccchhhhhccccceeeechhhhhhhhhhhccccccccc	0.48913				contig14113	cccchhhhhhhhhhhhhhhhhccchhhhhhhhhhhhhhhhccccchhhhhhhhhhhhhhchhhhhccccccccccccccchhhhhhhhhhhhhhhhhhhhhhcccccccccccccccccccchhhhhhhhhhhhccccchhhhhhhhhhhhhhhhhhhhcccccccchhhhhccchhhhhhhhhhhhhcchhhhhhhhhhhhccccccccchhhhhhhhhhhhhhhhhhhhhhhhhhhhhhhhhhhhhhhccccccccchhhhhhhhhhhhccccccchhhcccccccccccccccccccccccccchhhhhccccccccchhhhhhhhhhhccccccchhhhhhhhhhhhhhcchhhhhhhhhhhhccccccchhhhhhhhhhhhhhhhhhccccccc…	0.603516
PsAvh159	cchhhhhhhhhhhhhhhccceeeeeeccccccccccchhhhheeeeecccccccccceeehhhhhhhheecccchhhhhhhhhhcccchhhhhhhhcchhhhhhhhhcccchhhhhhhhhhhccccccccccccchhhhhcccchhhheeeeeecccccccccccc	0.451807	cchhhhhhhhhhhhhhhcceeeeeeecceeccccccchhhhhhhhhhcccccccccceeccccccceeeeeeccchhhhhhhhccccchhhhhhhhhhhhhhhhhhhcccchhhhhhhhhhhcccccccccchhhhhhhccccccccceeeeeecccccceeeecc	0.421687	Ps_140615	cchhhhhhhhhhhhhhhhhhhhcccccccccccccccchhhhhhhcccccccccccccccccccccccccceeeccccccccccchhhhhhhhhhccccchhhhhhhhhhhhhcccccc	0.420168	PITG_14368	cchhhhhhhhhhhhhheecccchhhhhhhcccccccccccccchhhhccccccchhhhhccccccccccchhhhhhhhhcccchhhhhhhhhcccchhhhhhhhhhhcccchhhhhhhhhhhccccccchhhheecceeeeeeccccc	0.5	PITG_06485	cccchhhhhhhhhhhhhccccchhhhhhhccccchhhhhhhhhhhhhcccccccccccchhhhhccchhhhhhhhhhhhhhhhhccccccccchhhhhhhhhhcccc	0.607477	PrAvh_171	ccccehhhhhhhhhhhhhchheeeeecccccccchhcccccceeechhccccchhhhhhhcccccccccccccccchhhhhccccchhhhhhhhhhhhhcccchhhhhhcccccchhhhhhhhhhhhhhhchhhhccc	0.5	Pr_86918	chhhhhhhhhhhhhhhhccccccccchhhhhhhhhhhccchhhhhhhhcccccccccccccccchhhhhhhhhcccceeeecccccccccccccccchhhhhhhhhhhhhhhhhcccccceeeeecccccceccccccccchhhhhhhccchhhhhhhhhhhhhhhhhcccceeecccccccccccccceccccccchhhhhhhhhhhhhhhhccccceeeeeeccccccccccccccccccchhhhhhhhhhhhhhhhhhccceeeeccccccccccccchhhhhhhhhhhcccceeeeecchhhhhhhhhcccccchhhhhhhhhhhcccceeecccccchhhhhhhhhhhcccc	0.45098	scaffold_29_R903	cchhhhhhhhhhhhhccccccccceeeeeeccccceeeccccccccccccchhhhhhhhcchhhhhhhhhhhhhhhhhcchhhhhhhhhhhccccccchhhhhhhhhhhhhhcccccc	0.533898	Pc_510418	ccccccchhhhhhhhhccchhhccchhhhhcchhhhhhccchhhhhhhhhhhhhhhhccccc	0.629032	HaRxL45	ccchhhhhhhhhhhhhhcccccccccccccchhhhhhhhhccceecccceeeeeccccccccchhhhhhcchhhhhhhhhhcccccccccchhhhhhhhhhhccccccccccccccccccccccccccccc	0.381679	Hp704182	cchhhhhhhhhhhhhhcccceeecccccccccccccccccccccccccceccccccccccccccccchhhhhhhhhhhhhhhhhhhhccchhhhhhcccccccceeccchhhhhhhhhhhhhhhhhhhhhhhhhhhhheecchhhhhhhhhhhccccceeecccccccccccccccc	0.451977				contig16641	ccchhhhhhhhhhhhhhhhhhhhhhhhhhhhhhhcccchhhhhhcccccccccccchhhhhhhhhhhhhhccccccccccccccceecc	0.573034
PsAvh328	ccchhhhhhhhhhhhhhhhcccccccccccceeeeccccccceeeeeecccccccchhhhhhhhhhhhhhhhcccchhhhhhhhcccccccceeecccchhhhhhhhhhhcccchhhhhhhcccccccccc	0.442748	ccchhhhhhhhhhhhhhhccccccccccccceeeeccccccceeeeeeccccchhhhhhhhhhhhhhhhhcccccchhhhhhhhccccccccceeeccchhhhhhhhhhhcccchhhhhhccccccccccc	0.435115	Ps_127824	cchhhhhhhhhhhhhhccceeeeeeeccchhhhcccccccceeccccccccccchhhhccccccccccchcccchhhhhhhhhhhhhhhhhhhcccchhhhhhhhhhccccccccccccccccccccccc	0.4	PITG_14371	cchhhhhhhhhhhhhhheeccccccceeeeccccccccccccchhhhcccccccchhhhccccccccccchhhhhhhhhcccchhhhhhhhhcccchhhhhhhhhhhcccchhhhhhhhhhhcccccccccchcchchhhhhccccc	0.47619	PITG_22828	cchhhhhhhhhhhhhhhccccccccccccccccccccccceeeeecchchhhhhhhhhcccccccccchhhhhhhhhhhhcchhhhhhhhhhhhhcccchhhhhhhhchhhhhhhhhhhhhhhhhhhhhhhhccc	0.607407	PrAvh_173	cchhhhhhhhhhhhhhccccchhhccccccchhhhcccccccccchhhhhhhhhcchhhhhhhhhhhhhhhhhhhhhhhhhhhcccccchhhhhhhhhhhhhhhhhhhhcccchhhcccccccccccc	0.625	Pr_86864	chhhhhhhhhhhhhhhhhhhhhhcccccchhhhhhhhcccccchhhhhhhchhhhhhhhhhhccccccceeeeeeeecccccceeeeecccccccccccceecchhhhhhhhhhhhhhhhhhhhhhhhhhhhhhchhccccchhhhhhcccccccchhhhhhheeeccccccccchhhhhhhhhhhccchhhhhhhhhhhcccccccccccccccccccccccceeecccccccccceeeecccccccccccchhhhhhhhhhhhhhcccccccc	0.469091	scaffold_50_R812	cchhhhhhhhhhhhhcccchhhcccccccchhhhhhhccceeecccccceeeeccccccceecccccccccccccccchhhhhhhhhhhhhhhhhcchhhhhhhhhhhhhhhhhhhhhhhhhhhhhhhhhhhhhhhhccc	0.571429	Pc_510434	ccceeeeeeeecccchhhhhhhhhhhhhhhccchhhhhhhhhhhhhhhcccccccccccccceeeeeeecccccchhhhhhhhhhhhhhhhhhchcccccccccchhhhhhhhhhhhhhhhhhhchhcccccccccccccccccchhhhhhcccchhhhhhhhhhhhhccchhhhcchhhhhhhhhhhccchhhhhhhhhhhhhhhhccchhhhhhheeeeeeeeccccccccccccccccccc	0.520492	HaRxL48	ccccchhhhhhhehccccccccchhhhhhhhhhhcccccccccccccchehhcccccccccccccccccccccccchccchhhhhhhhhccccchhccccccccccchehhhhhhccchccccchhhhhhhhhhhhhhhhhhchhhhhhhcccchhhhhhhhhcccccccceeecccceeeeecccc	0.406417	Hp705666	ccccccchhhhhhhhhhhhhccccchhhhhhhhccccccccccchhhcccccccccccchhhhhhhhhhhhhhhhhhhhhhhhchhhhhhhhhhhhhhhhhhhcccccchhhhhhhhhhhhhhhceeecccccccchhhhhhhhhhhccchhhhhhhhhhhcccchhhhhhhhhhcccchhhhhhhhhhhhhhhhhhhhhhhhhhhcccccccccceeeeeccccccccccccccc	0.597458				contig18913	cchhhhhhhhhhhhhhhhhhhhhhhhcccccccccccccchhhhhhhhceeeeeccchhhhhhhcccccceeeeccccccchhhhhhhhhhhhhhhcccccccccchhhhhhhhhhhhhhhhhhhhcccccc	0.560606
PsAvh306	ccchhhhhhhhhhhhhhhccccccccccchhhhcccccccceeeccccccccccccccccchhhhhhhhhcccchhhhhhhhhhhcccccchheeeecccccccccccchhhhhhhhhhhhccccccceeeeccccccceehhhhccc	0.385135	cchhhhhhhhhhhhhhhhcccccccccccchhhccccccheeeecccccccccccccccchhhhhhhhhccccchhhhhhhhhhhhcccchhhhhhhhhhcchhhhccchhhhhhhhhhhccccccceeeeeccccccceeecccccc	0.445946	Ps_130914	cchhhhhhhhhhhhhhcccceeeeeccccchhhhhhhhhcccccccccccccccchhhhhhcccccchhhhhhhhhhhhhhhhhhhhhhhhhcccccccccccccccccceeeeeccccc	0.45	PITG_04388	cchhhhhhhhhhhhccccchhhhhhhcccchhccccccccchhhhcccccccchcccchhhhhhhhhhhhhhhhhhhhhhhhhcccchhhhhccccccchhhhhhhhhhhhhhhhhhcccchhhhhhhhhhhhhhhcchhhhhhhhhhhhhccchhhhhhhhhhhhhhhhhhcccchhhhhhhhccccccccccchccccchhhhhhhhhhhhccccccchhhhhhhhhhhccccchhhhhhhhhhhhhhhhhhhhhhhhhhhhhhccchhhhhhhhhcccccccccchhhhhhhhhhhhhcccc	0.668852	PITG_10116	cchhhhhhhhhhhhhhhhhcccccchhhhcccccchhhhhhhhhhhhhhcccccccccccccchhhhhhhhhhhhhhhhhccccccchhhhhhhhcccchhhhhhhhcccccccchchccchhhhhhhhhhhhcccchhhhhhhhhhhhhcchhhhhhhhhhhhccccchhhhhhhhhhhhhhhhhcccchhhhhhhhccccccccceecccceeeehhhhhhhhcccchhhhhhhhhhhhhccchhhhhhhhhhcccchhhhhhhhhhhhhhhhhhhcccchhhhhhhccccccccccccccchhhheeeeeeeecc	0.606918	PrAvh_174	ccchhhhhhhheeeeccccccccccccccccehhhhhhhchhhhccccccccchhhhcccchhhhhhhhhhhhhhhhhhhhhhhhcccchhhhhhhhhhhhhhhhhhhhhhhhhcchcccc	0.603306	Pr_86599	cchhhhhhhhhhhhhhhhhhcccccccccchhhhhhhhhcccceeeeeeecchhhhhcccccchhhhhhhcccccccchhhhhhhhhcccccccccccchhcccccc	0.46729	scaffold_25_R804	cchhhhhhhhhhhhhhhccceeecccchhhhhhcccchhhhhhhccccccccccchcccccccccccccccccchhhhcccchhhhhhhhcchcccccchhhhhhccccccchhhhhhhhhhhhhhhccchhhhhhhhhhhhhhccc	0.52381	Pc_526662	cchhhhhhhhhhhhcccccccceeeeeccccccchhhhhhhhhhhhhhhhhhhhhhhccccccccccchhhhhhccchcchhhhhhhhhhcccccccchhhhhhhcccccceeeeeeeccccccccccccccccc	0.437037	HaRxL49	cchhhhhhhhhhhhhhhcchhhccccccccccceeeeeccccccccccccccccccccccccccccccccchhhhhhhhhhhhhhhhhhhhhhhhhhhhhhhhhhhhhhhhhhhhhhheeeeeecccccheeeeeeehhhccchhhccchhhhhhhhhhhhhhhhhhhhhhhhhhhhhhhhhhhhhhhhhhhhhhhhhhhhhhhhhhhhhhhhhhhhhhhhhhhhhhhhhhhhhhhhhhhhhhhhhhhhhhhhhhhhhhhhhhhhhhhhhhhhhhhhhhhhhhhhhhhhhhcc	0.730375	Hp705920	chhhhhhhhhhhhhhhhhhcccccccccccccccccccccceeeeccceeeccccccccccccccccccccccccccccceeeeecccccceeccccccccccccccchhhhhhhhhhhhhhhhhhhhhhhhhhhhhhhhhhhhhhhhhhhhhhhhhhhhhhhhhhhhhhhhhhhhhhhhhhhhhhhhhhhhhhhhhhhhhhhhhhhhhhhhhhhhhhhhhhhhhhhhhhhhhhhhhhhhhhhhhhhhhhhhhhhhhhhhhhhhhhhhhhhhhhhhhhhhhhhhhhhhhhhhhhhhhhhhhhhhhhhhhhhhhhhhhhhhhhhhhhhhhhhhhhhhhhhhhhhhhhhhhhhhhhhhhhhhhhhhhhhhhhhhhhhhhhhhhhhhhhhhhhhhhhhhhhh…	0.625698				contig19947	ccchhhhhhhhhhhhhhhhhhhcccccchhhhhhhhhhhhhhhhhhhccchhhhhhhhcccccchhhhhhhhhhhhhhcccchhhhhhhhhhhhhhhhhcchhhhhhhhhhhcccccccccccccccccccccccccccchcccccccccchhhccccccccccchhhhhhhhhhhhhhhhhhhhhhhhhhhhhhhhhhhhhcchhhhhhhcccccccccccccchhhhhhhhhhhhhhhhhcccchhhhhhhhhhhhhhhhhhhhhhhccccccccchhhhhhhhhhhhhhhhhcccchhhhhhhhhhhhhhhhhhhccccchhhhhhhhhhhhhhhhcccccccchhhhhhhhccchhhccccccceeehcccccchhhhhhhhhhhhhhhhhhhhh…	0.650183
PsAvh197	chhhhhhhhhhhhhhhhhhhhccccchhchccccccccccchhhhhhhhhhhccchhhccccccchhhchhhhhhhhcccccceeeecccccccchhhhhhhhccccccchhcheecccccccchhhhhhhhhcccccccccccccc	0.462585	chhhhhhhhhhhhhhhhhhcccccccccccccccccccccccccchhhhhhhhhhcccccccccchhhhhhhhhhhhhhccceeeeecccccchhhhhccccccccchhhhhhhhhccccccchhhhhhhhhhhccccccccccccc	0.455782	Ps_137461	cchhhhhhhhhhhhhhhcchhhhcccccceeecccchhhhhhhhhhhcccccccchhhhhccccccccchhhhhhchhhhcccccccchhhhhhhhhhhhccccccccccccccc	0.495652	PITG_13628	cccccchhhhhhhhhhhhhhhhhhhhhhcccccchhhhhhhhhhhhhhccceeeeccccccccccccccchhhhhhhhhhcccccceeeeccccchhhhhhhccccccccccccccchhhhhhhhhhhhcccccchhhhhhhhhhcccchhhhhhheeeehhhhcccccccceeeeccccchhhhhhhhhhhhhhhhhhhccccchhhhhhhhhhhhhccccchhhhhhhhhhhhhhhccc	0.551867	PITG_05076	cceeeeehhhchhhhhhhhhhhhhhhhhhhhhccccccccccccccccccchhhhhhhccccccccchhhhhhhhhhhhhhhhhcccchhhhhhhhccccchhhhhcccchhhhhhhhhhhcccccccceeeeeeehcccchhhhhhhhhhhhhcchhhhhhhhhhhhhhhhhhccccchhhhhhhcccccccchhhhhhhhhhhhhhhhhhhhhhcccc	0.604545	PrAvh_181	ccchhhhhhhhhhhhhcccccceeeeceeeeccccccchhhhhhhhhhhccccchhhhhhhhhhhhhhcccchhhhhhhhhhhhhhhhhccccchhhhhhhhccccchhhhhhhhhhhhhhhhhhhhcccccchhhhhhhhhhhhhhcchhhhhhhhhhhhcccchhhhhhhhhhhhhhhhhhcccchhhhhhhhccccccccccccccc	0.642857	Pr_86414	ccccccccchhhhhhhhhhhhhhhhhhhhhhhhhcccccchhhhhhhhheecccccccceeehhhhcchhhhhhhhhhhhcccchhhhhhhhhhhhccccccccc	0.590476	scaffold_50_R934	cchhhhhhhhhhhhhcccccceeeeecccchhhhccccccccccchhhcccccchhhhccccchhhhhhhhhhhhhccchhhhhhhhhhhcchhhhhhcccccchhhhhhhhcchhhhhhhhhhhhhccccccceeeeeeeccccchhhhhhhhhhhhccchhhhhhhhhhhhhhhhhccccchhhhhhhcccccccchhhhhhhhhhhhhhhhhhccccccchhhhhhhhhhcccchhhhhhhhhhhcccchhhhhhhhhhhhhhhhhhcccchhhhhhhhccccchhhhhhhchhhhhhhhhccccccccccchhhhhhhhhhccchhhhhhhhhhccccchhhhhhhhhhhhhhhhhhcccchhhhhhhhcccccccchhhhhhhhhhhhhhhhhh…	0.649254	Pc_527230	cchhhhhhhhhhhhcchccccccccchhhcccccccccccccccccccceeeehhhheehhhhcccccccccceeeeeechhhhhhhhchhhhhhhhhhhhhhccccccccccchhhhhhhhhhhhhhhhhhhhhhhhhhhcccchhhhhhhhhhhhhhccccccchhhhhccc	0.528736	HaRxL51	cchhhhhhhhhhhhhhhcchhhhccccccccceeeeeeccccccccccccccccccccccccccccccccchhhhhhhhhhhhhhhhhhhhhhhhhhhhhhhhhhhhhhhhhhhhhhhhhheecccchhhhhhhhhhhhhhhhhhhhhhhhhhhhhhhhhhhhhhhhhhhhhhhhhhhhhhhhhhhhhhhhhhhhhhhhhhhhhhhhhhhhhhhhhhhhhhhhhhhhhhhhhhhhhhhhhhhhhhhhhhhhhhhhhhhhhhhhhhhhhhhhhhhhhhhhhhhhhhhhhhhhhhhhhhhhhcc	0.801325	Hp706181	cchhhhhhhhhhhhhhhhhhhhheeeeeeccccccccccccccccccchhhhhhhhhhhcccccccccc	0.463768				contig22486	cchhhhhhhhhhhhhcchhhhhhhhhhhhccccceeeeeeeccccccccccecccccccccccccccchhhhhhhhccchhhhhhhhhhhccccchhhhhhhhhhhhcccceeeeeccccchhhhhhhhhhhhhhhhhhhcccccccccchhhhhhhhhhhhhcccchhhhhhhhhhhhhhhhhhhhhhccccc	0.56701
PsAvh340	ccccceeeeehhhhhcccccccccchchhcceeeeeeccccchhhcccccchhhcccccccccccccchhhhhhhhhhhhcccccccchhhhhccccccccccccccceeeehcchhhhhhhccc	0.312	ccchhhhhhhhhhhccccccccccchhhhhhheeecccccccccccccchhhhhcccccccccccchhhhhhhhhhhhhhhccccchhhhhhhhccccccccccccchhhhhhhhhhhhhhcccc	0.48	Ps_133995	ccchhhhhhhhhhhhhhhhhhhcccchhhhhhhhccccccceeeccceeecccccccccccccccccchcccccceechhccchhhhhhhcccchhhhhhhhhhhhccccchhhhcccccchhhhhhhcccccceeccccccccchhhhhcccchhhhhhhhhhhhhhhhcccccccchhhhhhhhhhhhhhccccccccccc	0.46798	PITG_06485	cccchhhhhhhhhhhhhccccchhhhhhhccccchhhhhhhhhhhhhcccccccccccchhhhhccchhhhhhhhhhhhhhhhhccccccccchhhhhhhhhhcccc	0.607477	PITG_18405	cchhhhhhhhhhhhhhcchhhhhhhhccccccccccchhhhhhhhhheeeecchhhhhhhhhcccccccccccccchhhhhcccchhhhhhhhhhhhcchhhhhhhhhhhhhhhhhhcccchhhhhhhhcccccchhhhhhhhhhhheeeeeeeeeccc	0.603774	PrAvh_184	cchhhhhhhhhhhhhhccccchhhccccccchhhhcccccccccchhhhhhhhhcchhhhhhhhhhhhhhhhhhhhhhhhhhhcccccchhhhhhhhhhhhhhhhhhhhcccchhhcccccccccccc	0.625	Pr_84086	cchhhhhhhhhhhhhhhhccccccccccchhhhhhhhhhcccccccccccchhhhhhhhcccccccccccccccccccchchhhhhhhhhhhccccccccccchhhhhhhccccccchhhhhhhhhcccccccceeeeeccccceeeeeccccceeeeeeccccchhhhhhhhhhhhcccccccchhhhhhhhhhhhhhccccc	0.431373	scaffold_2_F3647	cchhhhhhhhhhhccccchhhhhhhhcccccccccccccceeeehchceeecccccccchhhhhhhccccccccccccchhccccchhhhccccceeecccccchhhhhhhhhhhhhhhhcccccchhhhhhccccccchhhhhhhhhhhhhhhhhhhc	0.471698	Pc_528612	ccccchhhhhhhhhhhccchhhhhhhhhhhhcccchhhhhhheeccccccccccccccccccccccccchhhhhhcccccchhhhhhhhhhhhhhhhhhhhhhcccccc	0.53211	HaRxL52	ceeeeeehhhhhhhheeeeceeeeeeeccccccceeeeeeeccccccceeeeheccccccccchhhhcchhhhhhhhhhhhhhhhccceeeeeeeeccccccccccccccccccccceeeeecceecc	0.226562	Hp706393	cccchhhhhhhhhhhhhhhhhhccccccceeeeccccccccccccchhhhhhhhhcchccccccccceeeeecceeecccccccchcccccccccccccchhhhhhhchhhhhhcccceecccccccccccccchhhhhhhhhccccchhhhhhhhhhhhhhhhhhhhhhhhhhhhhhhhhhhhhhhhhhhhhhhhhhhhhhhhhcc	0.521739				contig23722	cchhhhhhhhhhhhhhhhhhhcccccceeeccccccchhhhhhhhhhhhhhccccccccchhhhhhhhhhhhhhhhccchhhhhhhhhccccc	0.623656
PsAvh364	chhhhhhhhhhhhhhhhhhcccccccccecccccccchhcccchhhhhhhhhhhhcccccchhhhhccceeecccccccccccchcccccccccceccccchhhhhhhhhhhhcccchhhhhhhhhhcccccccccccccchhhhhhhhhhhhcccccchhhhhhhhhccccchhhhhhccccccccccchhhhhhhhccceeeecccccchhhhhhhccccccccccccccccccchhhhhhhhhhcccc	0.446215	chhhhhhhhhhhhhhhhhhhhheechhccccccccchhhcccchhhhhhhhhhhhhcccccccccccceeeeecchhhccccccccccccccccccccccchhhhhhhhhhhccccchhhhhhhhhhhhhhhhhccccccchhhhhhhhhhhhcccchhhhhhhhhhhhcccceeeeeeeccccccccchhhhhhhhhccceeeecccccchhhhhhhhccccccccccccccccchhhhhhhhhhhcccc	0.486056	Ps_143225	cccchhhhhhhhhhhhhcccccccchhhhhcccccceeeccccccccccchhhhhhhcccccccchhhhhchccccccccccccceeeeeeeecccccchccccccchhhhhhhhhhhhhhhhhcccccccchhhhhhhhhhhccchhhhhhhhhhchhhhhhhhhhhhhhhhhhhhhhhhhccccccccchhhhhhhhhcccccccchhhhhhhhhhhhhhhhhhhhhhhhhhccc	0.548523	PITG_15424	cchhhhhhhhhhhhhhhhccchhhhhhhhhccchhhhhhhhhhhccccccccccccccccccchhhhhhhhccchhhhhhhhhchhhhhhhhhhcccccccccccccchhhhhhhhcccccceeeehhccccccccchhhhhhhhhhhcccccheeeeeeeeecccchhhhhhhhhhhhhhhhhcccchhhhhhhhhccccccccccccccccccccheeehhhhhcc	0.513158	PITG_12791	ccccchhhhhccceeecceeeeeechhhhcccccccchcccccccccccccchchccccccccccccccchhhhhhhhhhhhhhhhhccchhhhhhhhccccccchcchhhhhhhhhhhhhhcccccchehhhhhhhhhccchhhhhhhhhhhhccchhhhhhhhhhhhhhhhhhhccccchhhhhhhcccccccchhhchhhhhhhhhhhhhhhccccccchhhhhhhhhhhccchhhhhhhhhhhcccccchhhhhhhhhhhhhhhhhcccchhhhhhhhhccccccccccchhhhhhhhhhhhhccccccchhhhhhhhhhhccchhhhhhhhhhccccchhhhhhhhhhhhhhhhhhccccccceeeeeccccccceeeehhhhhhhhhhhhhhh…	0.603306	PrAvh_188	cchhhhhhhhhhhhhhccccecceeecccccccccccccchhhhhhhhhccccccccccchccccchhhhhhhhhhhccccchhhhhhhhhhhhhhhcccchhhhhhhhhccccccchhhhhhhhhhhhhhhhcccccchhhhhhhhhhcccchhhhhhhhhhhccccchhhhhhhhhhhhhhhhhcccchhhhhhhhccccccccccccchhhhhhhhhhhhcccccchhhhhhhhhhhhcchhhhhhhhhhccccchhhhhhhhhhhhhhhhhcccchhhhhhhcccccccccccccchhhhhhhhhhhhhhhccchhhhhhhhhhhhccchhhhhhhhhhhccccchhhhhhhhhhhhhhhhhhhccccchhhhhhhhhccchhhhhcccchhhhh…	0.624402	Pr_84009	ccchhhhhhhhhhhhhcccccccccccccccchhhcccccccccccchhhhhhhhhhhccccchhhhhhhhhhhhhhhhhhhcccccccccccchhhhhhhhhhhhccc	0.53211	scaffold_3_F3536	chhhhhhhhhhhhhhhccccccccccccchhhhhhhhccccccccchhcccccchhhhhhhhhhcccchhhhhhhhhhhhhhhhhhhcccc	0.593407	Pc_529141	cchhhhhhhhhhhhhcheeccccccccchhhhhhhhhhhhhcchccccccccccceccccccccccchchhhhhhhccccccccchhhhhhhhhhhhhhhhcccccchhhhhhhhhcccccccccccccccchhhhhhhhhhhcccccceeecccccccccccchhhhhhhccccchhhhhhccceeeeeccccccccccccccceeeeeceeeeeeeccccceeeeeeeeccccccccccccchhhhhhhhhhhhhcchhhhhhhhhhcchhhhhhhhhhhhcccccchhhhhhhhhhhhhhhhhhhhhhhcccccceeeeccccchhhhhhhhhhhhccccccccchhhhhhccccccccccccchhhhhhhhhhhhhhhhhhhhccchhhhhhhhh…	0.460177	HaRxL54	ccccchhhhhhhehccccccccchhhhhhhhhhhccccccccccccchhehccccccchccccccccccccccccchccchhhhhhhhhccccchhcccccccchhhhhhhhhhhccccccccchhhhhhhhhhhhhhhhhhhhhhhhhhcccchhhhhhhhhhcccccchccccceeeeecccc	0.448649	Hp706589	cchhhhhhhhhhhhhhhhhhhhhhccccchhhhhhhhhhhhhccccccccccccccccccccccccchhhhhhhhhhhccccccccccchhhhhhhhhhhhhhhhhhhhcccccccccccccechhhhhhhhhhhhhhhhhhhhhhhhhcc	0.602649				contig23723	cchhhhhhhhhhhhhhhhhhhcccccceecccccccchhhhhhhhhhhhhhccccccccchhhhhhhhhhhhhhhhccchhhhhhhhhccccc	0.623656
PsAvh380	cchhhhhhhhhhhhhhhhhhhhhhhhccccccccccceeecccchhhhhhhchhhhhhhhhhcccccccccccccchhhhhhhhccchhhhhhhhhhhcccccccccccccchhhhhhhhhhhhhccccchhhhhhhhhhhhhhcchhhhhhhhhhhhhhcchhhhhhhhhhhhhhhhhhhhhhhhhhhhhhcccccccccccccchhhhhhhhcccccccceeeeeeccccchhhccccceeeccceeeeeeeccchhccccccccc	0.537313	ceehhhhhhhhhhhhhhhhhhhhhhhcccccccccchhhhhchhhhhhhhhhhhhhhhhcceeeeeeccchhhhhhhhhhhhhhhccchhhhhhhhhhhhccccccccccccchhhhhhhhhhhccccccchhhhhhhhhhhhhhhhhhhhhhhhhccccchhhhhhhhhhhhhhhhhhhhhhhhhhhhhhcccchhhccccccccccceeeeeccccccceeeeeeeeccchhhccccceeeeccceeeeeeeeccccccccccccc	0.537313	Ps_139045	cccehhhhhhhhhhhhhhccccceeehhcccccchhhhhcccccccccccccccccccccchhhhhhhhhhhhhhhhhhhccccccchhccccccccccccccchhhhhhhhhhhhhhccccccceehhhhhhhcccchhhhhhhhhhhcccchhhhhhhhhhhhhhhhhccccccchheeeeccccccchhhhccchhhhhhhhhhhhcccccchhhhhhhhhhcccchhhhhhhhhcccccccccchhhhhhhhhhhhhhhhhccccccccchhhhhhhhhhhhccccccchhhhhhhchheeeecccccccc	0.526984	PITG_09316	cccceeeehhhhhhchhhhccccccccccccchhhhhhhccccccccchhhhcccccceccccecccccccccccccchhhhhhcchhhhhhhccccchhhhheeeehcccccchhhhhhhhccccccccccchhhhhhhhhhhhhcccccccccccheeehhhcccchhhhhhhhhhhhccccccchhhhhhhcccchhhhhhhhcccccceeeeeeeccccccccccchhhhhhhhhhhhhhhccccccccchhhhhhhhhhccchhhhhhhhhhhhccccccchhhhhhhhheecccccchhhhhhhhhhccchhhhhhhhhhhhhhhccccchhhhhhhhhhhhhhhhhhcccccchhhhhhhhhhccccccccecc	0.501312	PITG_00707	cchhhhhhhhhhhhhheeceeccccccccccccccceeecccccceeeeeeeeccchhhhhhhhhcchhhhhhhhhcchhhhhhhhhhhhhcccchhhhhhhhhhhhhhhhhhhhhhhhhhhhhhhhhhcc	0.603053	PrAvh_192	cccchhhhhhhhhhhhhcccccccccchcccccccccccchhhhccccccccccchhccccchhhhhhccccccccccchhhhhhhhhhhhhhhccchhhhhhhhhhhhhhhhhhhhhhhhhcccc	0.52381	Pr_83950	cchhhhhhhhhhhhhhccccccccccccccchhhhhhhhhhhhhhhhhhcccccccccccccccchheeeeeeeeecccccccchhhhhhhhhhhcccccccccccchhhhhhhhhhhhhchhceeeeeccccccchhhcccccccccccchcchhhhhhhhhhhhhhccc	0.45614	scaffold_61_F209	chhhhhhhhhhhhhhhhhhhcccccccceeeccccccchhhhhhhhcccchhhhhhhhhhhhhhhcchhhhhhhhhhhhhhhhhhhccccchhhhhcccchhhhhhhhhhhhhhcccchhhhhhhhhhhhhhhhhhhhhhccccccccceeeeeeeeccccccc	0.621951	Pc_530680	chhhhhhhhhhhhhhhhhhhhhhhhhccchhhhccccccccccchhhhhhhcccccccceccceeeccccccchhhhhhhhhcccceeeeecccccccccccccccceeeeeecccccccchhhhhhhhhhhhhhhhccceeeeeeccccchhhhhhhhhhhhhcccchhhhhhhhhhhhccccccccchhhhhhhhhhhhhhhhhccccccccccccccc	0.466063	HaRxL57	cccccceccceeeeeecccceeeeeecccccccchhhhhhhhhhhccccccccchhhhhhhhhhhhcccccccccceeeeeeeechhhhhhhhhhhhhhhhhhhhhhhhhhccceeeecccchhhhhhhhhhhhhccccccccccccccheeccccccheehhhhccchhhhhhhhhhhhhhhhhhhhhccccccc	0.454082	Hp706794	chhhhhhhhhhhhcccccccccccccccccccccchhhhhhhhhcccccccccchhhhhhhhhhccccchhhhhhhhhhhhhhhcchhhhhhhhhhhhhhhhhhhhhhhhhhhhhhhhhhhhcccccccchhhhhhhhhhhhhhhcccccchhhhhhhhhhhhchhhhhhhhcccccchhhhhhhhhhhhhhccc	0.671795				contig28943	ccchhhhhhhhhhhhhhhhhccccccchhhhhhhhhhhhhhhccccccchhhhhhhhhhhhcccccccceeeeeeccchhhhhhhhhhhhhhhhccccccccccccchhhhccccccccchhhhhhhhhhhhhhccccccccc	0.545455
PsAvh15	cccchhhhhhhhhhhhhhchhhhcccccchhhhhccccccchcchhhhhhhhhhhhhhhhhhhhhhhhhhhhhhhccccccchhhhhhhhhhhccccchhhhhhhcccceeeeeeeccccccccccccchhhhhhhhhhhhhhhhhhcchhhccccccceeeeccceeeeecccccccccheeeccccc	0.502646	cccchhhhhhhhhhhhhhhhhhccccchhhhhhcccccccccccchhhhhhhhhhhhhhhhhhhhhhhhhhhhhhcccccccchhhhhhhhhhccccchhhhhhhcccccchhhhhccccccccccchhhhhhhhhhhhhhhhhhhcccccccccccceeeeeeccheeeecccccchhhhhhcccccc	0.539683	Ps_145598	cccchhhhhhhhhhhhhhhhhhhhccccccccccccccccccccccccccccchhhccceeeeeecccchhccccccchhhhhhhecccchhhhhhhhhhhhhccccccccccccchchhhhhhhhhcccccccceeeeeecccccccccccccccccceeeeccccccccccccccccceeeeeeeeccccceeeeccceeeeeeeecccceeeeeeccccccccchhhhhhhhhccccccccccccc	0.257028	PITG_13045	cchhhhhhhhhhhhhhhheeeccccccccceeeeeeccccchhhhhccccccccccchhhhhhhhhhccccccchhhhhcccchhhhhhhhhhhhhhhhhhhhhccccchhhhhhhhhhhhhhhhccheehccccc	0.551471	PITG_22712	cchhhhhhhhhhhhhhcccccccccchhhhhhhcccccccccccchhhhhhhhhhhhhcchhhhhhhhhhccccccccchhhhhhhhhcchhhhhhhhhhhhcccccccchhhhhhhhhhhccccccccccchhhhhhhhhhhhcc	0.60274	PrAvh_196	ccchhhhhhhhhhhhhccccccccccccccccccccccccccccccccccceeccccccccccccccchhhhhhhhhhhhhhhhhhhhhccccccchhhchhhhhhhhhhhcchhhhhhhhhhhhhhhccccceeeeeeeehccccchhhhhhhhhhhhcccccchhhhhhhhhhhhhhhhcccchhhhhhhecccccccchhhhhhhhhhhhhhhhhhcccccchhhhhhhhhhhcchhhhhhhhhhhhcccchhhhhhhhhhhhhhhhhhcccchhhhhhhhcccccccccchchhhhhhhhhhhhcccccchhhhhhhhhhhhhhhhhhhhhhhccchhhhhhhhhhhhhhhhhhhhccccccchheeccccccccchhhhhhhhhhhhhhhhccc…	0.599662	Pr_83143	ccccccccccccccccchhhhhhhccchhhhhhhhhhccccccccccchhhhhhhccchhhhhhhhhhcccccccchhhhhhhccchhhhhhhhhhcccccccchhhhhhhccchhhhhhhhhhcccccccchhhhhhhccchhhhhhhhhhcccccccchhhhhhhccchhhhhhhhhhcccccccchhhhhhhccchhhhhhhhhcccccccccccccccccccc	0.519824	scaffold_77_R249	ccccchhhhhhhhhhhhhhhhhhcchhhhhhhhhhhhhhhhccccccccccchhhhccccccccccccchhhhhhhhhhhhhhhhhhhcccccchhhhhhhhhhhhhhccccc	0.628319	Pc_532410	cchhhhhhhhhhhhhhhhhhccccccccccccccccccchhhccchccccchhhhhhhhhhhhhhhhhhhhhhhhhhccccchhhhhhhhhhhhhhhhhhchccccccceeeeeeeeccccccccchhhhhhhhhhhhhcccc	0.559441	HaRxL58	ccchhhhhhhhhhhhhccccccccccccceeccceeeeeecccccccceccccccccccccccchhheeeehccccccccccchehhccheehhhccccchhhhhchccchhhhhhhhhhhhhhhhhhhhhhhhchhhhhhhccchhhhhhhhhhhcccccceeecc	0.431138	Hp707615	ccchhhhhhhhhhhhhhhhhccccccccccccccceeeccccccccchhhhhccccchhhhhhhcccccchhhhhhhhheeecccccccccccccccchhhhhhhhhhhhhhhhhhhhcccchhhhhhhhhhhhhhhhccccchhhhhhhhhhhhhhhhhhhhhhhcccccchheehhhhhhhhhhhhhhhhhhhchhhhhhheeeccchhhhhhhhhhhhheeecccccchhhhhhhhhhhhhhhhhhhhhhhhhcchhhhhhhhccc	0.635688				contig32605	cchhhhhhhhhhhhhhhhhhccccceeccccccceeeecccccccccchhhhhhhhcchhhhhhhhhhhhhccccccccccc	0.47561
PsAvh249	cchhhhhhhhhhhhhhhccccccccceeccccccccccccccccccccccccccccccccccccchhhhhhhhhhhhhhhhhhhcchhhhhhhhhhhhhhhhhhhhhhhhhhhhccccceeeeeccccchhhhhhcccccccccccccchhhccccchhhhhhhhhhhhhhhhhcc	0.5	cchhhhhhhhhhhhhccccccccccchhhccccccccccccccccchhhccccccccccchhhhhhhhhhhhhhhhhhhhhhhhcchhhhhhhhhhhhhhhhhhhhhhhhhhhccccceeeeecccccchhhhhcccccccccccccchhhhhcchhhhhhhhhhhhhhhhhhhcc	0.5625	Ps_139182	cchhhhhhhhhhhhhhhhccccccccceecccccchhhhcccccchhhhhhcccchhhhhhcccchhhhhhhhhhhhhhhhhhhchhhhhhhhhhhhhhhhhhhhhcccchhhhhhcchhhhhhhhhhhhhcccccccceeeehhhhhhccchhhhhhhhhhccccchhhhhhhhhhhhhhhhhhcccchhhhhhhhccchhhhhhhhhhhhhhhhhhhhhhcccccchhhhhhhheccccchhhhhhhhhcccccchhhhhhhhhhhhhhhcccchhhhhhhhccccccchhhhccchhhhhhhhhhhhccccchhhhhhhhhhhhccchhhhhhhhhhhcccchhhhhhhhhhhhhhhhhccccccchhhhhcccccccccchhhhhhhhhhhhhhh…	0.663067	PITG_23024	ccceeeeeeehhcccccccccchhhhhccccccccccccccchhhhhhchcccccccccccccccccchhhhhhhhhhhhhhhchhhhhhhhhhhhhhhhhhhcccccccccccccchhhhhhhhhhhhhccccccccceeeeehhhhccchhhhhhhhhhhhccchhhhhhhhhhhhhhhhhhhhcccchhhhhhhccccccccccccccchhhhhhhhhhhhcccccchhhhhhhhhhhccchhhhhhhhhhhccccchhhhhhhhhhhhhhhhhhcccchhhhhhhhccchhhhhhhhhhhhhhhhhhhhhhhhccccc	0.583851	PITG_04355	ccccchhhhhhhhhhccccccchhhhhhhhhccccccccchhhhhhhhhhhhccccccchcccccccceeccchhhhhhhhhhhhhhhhhhhhhhhhhccchhhhhhhhccccchhhhhhhhhhhccccchhhhhhhhhhhhcccc	0.60274	PrAvh_204	ccchhhhhhhhhhhhhhhhhhhhcccccchhhhhhhcccccccccecccccccccccccccccchhhhhhcccchhhhhhhhhcchhhhhhhhhhhhhhcccccchhhhhccceeccccceeeeeeeehcccc	0.466165	Pr_83090	ccchhhhhhhhhhhcccccccccccccceeeeeccccccccccccccccccccchhhhhhhhhhhhhhhhccceeehhhhhhhhhhhhhhhhhhccchhhhhhhcccchhhhhhhhccccccccceeeeechhhhhcccchhhhhhhhhhhhhhhhhccc	0.5125	scaffold_42_R191	cchhhhhhhhhhhhhhcccccccccccccccccccccccccchhhhhhhhhcccccchhhhhhhhhhhhhhhhhhhhhhhhhchhhhhhhhhhhhhhhhcccchhhhhhhhcccccceeeeeeccccccceeeeeeccccceeeccccccccccccchhhhhhhhhhhhhcccc	0.488506	Pc_532526	ccccccccchhhhhhcccccchhhhhhhhhhhhhhhhhhhhhchhhhhhhhhhhhhhhhhhcchhhhhhhhhhhhhhcccccchhhhhhhhhhhhhhhhcccchhhhhhhhhhhhhccccccchhhhhhhhhhhhcccccccchhhhhhhhhhhhhhhhhhhhhcccccccccccccccchhhhhhhhhhhhhhccccchhhhhhhhhhhhhhhccccchhhhhhhhhhhccccchhhhhhhhhhhhhccccccccccchhhhhhhhhhhhhccccccccccccccccccceeeeeeeccccchhhccccccccccccccccccccccccccccccccccccccccccccchhhcchcccccccccceeeeeeeeccccccceeeeeeccccccccccc…	0.504986	HaRxL62	cceeeeeeeecccceeeeeeecccccccccccchhhhhhhhhhhhhhhhhccccccccccchhhhhhhhhhhhhhhhhhhhhhcchchhhcccccchhhhhhhhhhhchhhhhhhhhhhhhhhcccccccc	0.526718	Hp707943	cccchhhhhhhhhcccccccccccccccccccccccccccccccccccccccccccccccccccccchhhcccchhhhhhhhhhhhhhhhhhhhhhhcccceecccchhhhhhhhhhhhhhhhhhhhhhhhhhhhhhhcccccchhhhhhhhhccccccccceeeecccccccchhhhhhhhhhhhhhhhhhhhhcccccccccccccccccchhhhhhhhhhhhhhccc	0.478261				contig36348	ccchhhhhhhhhhhhhhhhhhhhhhhhhhhhhhhhhccccccccccccccc	0.647059
PsAvh175.1	cccchhehhhhhhhhhcccccccccchhhhhhhhhcccccccccccchhhhhhhhccccccchhhhhhccccchhhhhhhhhhcccchhhhhhhhhhccccchhhhhhcccccccceeeeccccchhhhcccc	0.481203	ccchhhhhhhhhhhhhccccccccchhhhhhhhhhcccceeeccccchhhhhhhhhcccccchhhhhccccchhhhhhhhhhccccchhhhhhhhhhcccchhhhhhccccccccchhhhhhhhhhhhhhccc	0.578947	Ps_140750	chhhhhhhhhhhhhhhhcccccccchhcccccccccccccccccceeeeeccccccchhhhhhhhhhhcccccccccchhhhhhhhhhhcccchhhhhhhhhhcccccccheeeeecccccccchhhhhhhhhhhhhccccccccccc	0.432432	PITG_20857	cchhhhhhhhhhhhhccceeeeecccccccchhhhcccchhhhhhhhhhhhhccccccchhhhhhhhhhhhhhccccccchhhhhhhhhhhhhhhhhhhccccceeeeeccccccccccchhhhhhhhccc	0.541985	PITG_15125	cccchhhhhhhhhhhhhhhhccccccccccceeccccccccccccccceeeeeecccccccchhhhhhhhhhhhhhhhhhhhhcccchhccccchhhhhhhhccccchhhhhhchhhhhhhhhhhhhccccccchhhhhhhhhhhccchhhhhhhhhhhhhccchhhhhhhhhhhhhhhhhcccchhhhhhhhcccccccchccchhhhhhhhhhhhhhccccchhhhhhhhhhhccchhhhhhhhhhhccccchhhhhhhhhhhhhhhhhhhcccchhhhhhhhhcchhhhhhhhcchhhhhhhhhhhccccccchhhhhhhhhhhhcchhhhhhhhhcccccchhhhhhhhhhhhhhhhhcccccchhhhhhhhccccccccccccccchhhhhhhh…	0.602713	PrAvh_205	ccchhhhhhhhhhchhhhhhccccccceeeeeeeccchhhhhhhhhhecccccccccccccccccccccchhhhceeccccccccccchhhhhhhhhhhhhcchhhhhhhhhhhhcccccccccc	0.44	Pr_81007	cchhhccchhhhhhhhhccccccccccccccccccchhhhhhhccchhhhhhhhhcccccccccccccccchhhhhhhccchhhhhhhhhcccccccccccccchhhhhhhcchhhhhhhhhhccccccccccccchhhhhhhccchhhhhhhhhcccccccchhhhhhhccchhhhhhhhhccccccccccccchhhhhhhccchhhhhhhhhcccccccccccccchhhhhhhccchhhhhhhhhcccccccccccccchhhhhhhccchhhhhhhhhhcccccccchhhhhhhccchhhhhhhhhhcccccccchhhhhhhccchhhhhhhhhhccccccccchhhhhhhccchhhhhhhhhcccccccccchhhhhhhccchhhhhhhhhhcccc…	0.518782	scaffold_73_R270	cceehhhhhhhhhheecccccceeeeecccccccccccccccccccccccccccchhhcccccchhhhhhhhhhhhhcchhhhhhhhhhhhccccchhhhcccccccccccccchhhhhhhhhhhhhcccccccceeeeeeccccchhhhhhhhhhhhhccchhhhhhhhhhhhhhhhhhcccchhhhhhhhcccchhhhhhhhhhhhhhhhhhhhhccccccchhhhhhhhhhccchhhhhhhhhhhccccchhhhhhhhhhhhhhhhhccccchhhhhhhcccccchhhhhhcchhhhhhhhhhhhccccccccchhhhhhhhhcchhhhhhhhhhhhcccchhhhhhhhhhhhhhhhhhcccchhhhhhhcccccccccccchhhhhhhhhhhhhh…	0.624441	Pc_533084	cchhhhhhhhhhhhhhccccccccccceeeecccccchhhcccceecccccccccccccccccccchhhhhhhhhhhhhhhhhhhhhhhhhhhcchhhhhhhhcccchhhhhhhhcccchhccccccccccccccccchhhehccccchhhhhhhhhhhhhhhhhcc	0.497006	HaRxL64	cchhhhhhhhhhhhcccccccccccccccccccccccccccccccchhhhhhhccccchhhhhcccceecchhhhhhhhhhhhhhhccccccccchhhhhhhhhhhhccccccccccccccccccccccccccccccchhhhhccchhhhhhhhhccccccccccccccccceeeeeehhccccccchhhhhhhhhhhccc	0.38806	Hp708344	cccccchhhhhhhhhhhhhhhhhhhhhhhhhhhhhcccccccchhhcccccccccccccchhhhhhhhhhhhhhhhhhhhhhhhhhhhhhhcccccccccccccehhhhhhhhhhhhhhhhhhhhhhhhhhhhhhhhhhhhhccccccccccccccccccccccccccchheeeecccccccchhhhhhhhhhhhhchhhhhhhhhhhhhhhhhhhhhhhhhhhccchcccccccccccccccc	0.586066				contig37453	cccccccccccchhhhhhhhhhhhhhhhhhhhccc	0.571429
PsAvh291	cchhhhhhhhhhhhhhhccccchhccccccceeeccceeeccceeeecceccccccchchecccchhhhhhhhhccceeeeeccccchhhhhhhhhhhhhcchhccccccceeeeeecchhhhhhhhhhhhccccccchhhhccccccccchhhhhhcccchhhhhheeeecccheeeeeecccccccccccchhhhhhhhhhhhccccchhhhhhhhhccccccccchhhccccchhhhhhhhhhcc	0.427419	ccchhhhhhhhhhhhhccccccccccccchhhhhhhhhhccccceeeccccccccccccheeechhhhhhhhhcccceeeeeecccchhhhhhhhhhhhhhhhhhccccceeeeeeeechhhhhhhhhhhhhhhhhhhhhhhhhhhhhhhhhhhhhhhhhhhhhhhhhhhhhhhhhhhhhccccccccccccchhhhhhhhhhhhccccchhhhhhhhhccccccccchhhccccchhhhhhhhhccc	0.584677	Ps_133921	chhhhhhhhhhhhhhhhhcccccchhhhhhhhhhccccccccccceeeeeecccccccchhhhhhhhhhhhhhhhcccccccccccccccccccccccceeeeeeeccccccceeeeeeeccceeeeecccccccceeeecccceeeeeeeeecccccceeeeeeeeeecccceeeeccccccceeeccccc	0.223958	PITG_14093	cchhhhhhhhhhhhhcccccccccccccceccccchhhhhhhhhhhhccccccccchhhhhhhhhhhhhhhhhhhhhhhhhhhhhhhhhhhhhccchhhhhhhhhhheccccchhhhhhhhhhhhhhcccc	0.664122	PITG_04145	ccchhhhhhhhhhhhhcceeeecccccchhhhhhcccccccccceehhhhhhhhhhccccccccccccccccchhhhhhhhccchhhhhhhhhhhhhhhhhhhhhhhhhhhhhhhhhhhhhhhhcccc	0.601562	PrAvh_206	cchhhhhhhhhhhhhhhcccccchhhhhhhccccccchhhhhhhhccccccccccccceeeecccccccchhhhhhhhhhhhhhcccchhhhhhhcccccceccccchhhhhhhhhhhhhhhhhccchhhhhcccccc	0.528986	Pr_80943	ccchhhhhhhhhhhhcccccccceehhhhhhhhccccccccchhhcccccccccccccccccchhhhhhhhhhhhhcccccccccchccccccceeccccccccccccceeeeeeccccccceeeeecccccccccccccccchhhhhcccccchhhhhhhhhhhhhhccccchhhhhhhhcccccccccccccchhhhhhccccchhhhhhhhhhhhhhhhhhhhhhhhhhhhcccccccccccchhhhhhhhhhhhcccccccccccceeeeeeeecccccccccccccecccccccccccccceeeeeecccccccceeeeecccccchhhhhhcccecccccccceeeeeeeeccccchchhhhhhhhhhhccccccceeeeeccccccchhhhh…	0.434615	scaffold_5_F2581	cccchheehhheeeeecccccccccccccchhhhhccccccccccccchchhhhhhhhhhhhhhhhhhhhhhhhhhcchhhhhhhccccchhhhhccchhhhhhhhhhhhhccccccccceeeeehhccccchhhhhhhhhhhhcccchhhhhhhhhhhhhhhhhcccchhhhhhhhccccchhhhhcccchhhhhhhhhhhhccccccehhhhhhhhcccchhhhhhhhhhhcccchhhhhhhhhhhhhhhhhccccchhhhhhhhcccccccccccchhhhhhhhhhhhhcccccchhhhhhhhhhhcchhhhhhhhhhhhcccchhhhhhhhhhhhhhhhhhhcccchhhhhhhcccccccccccccchhhhhhhhhhhhhhcccccchhhhhhhh…	0.623853	Pc_533414	ccchhhhhhhcccccccccccccchhhhhhhccchhhhhhhhhcccccccccccchhhhhhhccchhhhhhhhhhcccccccchhhhhhhccchhhhhhhhhhcccccccchhhhhhhccchhhhhhhhhhcccccccchhhhhhhccchhhhhhhhhhccccccchhhhhhhhccchhhhhhhhhhcccccccchhhhhhhccccceeecc	0.54717	HaRxL67	ccchhhhhhhhhhhhhhhccccccccccccccheeeeecccceeeeeccccccccccchhhhhhhhhhhhhhhhhhhhhhhhhhhhhhhhhhhcccceeeeeccceeeeeeeeecccceeeecchhhhhhhcccc	0.42963	Hp708656	ccchhhhhhhhhhhccccceeeeccccceeeecccccccccccccccchhhhccccccccccechhhhhhhhhhhhhhhhhhhhhhhhhhhhhhhcccchhhhhhhcchhhhhhhhhhhhhhhhhhhccccccccccccccccccccchhhhhhhhhhhhhhhhhhhhcccchhhhhhhhhhhhhhhhhcccccccceeeeccccchhhhhhccccccchhhhhhhhhhhcccccccchhhhhhhhhhhhhhhhhhhhcc	0.561538				contig39731	cccccchhhhhhhhhhhhhhhhhhhcchhhhhhhhhhhhhhhhhhccccccchhhhhhhhhhhhhhhhhhhhhccccceeecccc	0.682353
PsAvh354	ccccccchhhhhhhhhhhhhhhcccccheeehhhcccccccchhhhhhcccccccccccccccccchhhhhhhhhhhccccchhhhhhhhhhccccccccccccchhhhhhhhhhhhhcccchhhhhhhhhhhhhhhcchhhhhhhhhhhhhhhhhhhhhhhhhhhcccccccccccc	0.567416	ccccccchhhhhhhhhhhhhhhcccceeeeeeecccccccchhhhhcccccccccccccceeeccchhhhhhhhhhhccccchhhhhhhhhhhcccchhhhhccccchhhhhhhhhhhhhhhhhhhhhhhhhhhhhhhhhhhhhhhhhhhhhhhhhhhhhhhhhhccccccccccccc	0.589888	Ps_133675	cchhhhhhhhhhhhhhhhhhhhhhhhhhhhhhhccccccceeeeecccccceeeeeccccccchccccchchheeeehccccccchhhhheecccccccccccccchhhhhhhhhcccccccchccccccccccchhhcccccceecccccccccccccceehhhhhhhhcceeeeeecccccccceeeeccccccchhhhhhhhhhhccchhhhhhhhcccccccccceeehhhhhhcccccceeeeeeehccccchhhhhhhhhhhccchhhhcchhhhhhhhhhcchhhhhhhhcccccccc	0.396721	PITG_10654	cchhhhhhhhhhhhhhcccccccchhhhhhhhhhhhhhccchhhhhhccccccccccceecccccccccchhhhhhhhccccceeehhhhchhhhhhhhhhhhhcccchhhhhhhhcccccccccccccchhhhhhhcccccccccccccccc	0.48366	PITG_16294	cchhhhhhhhhhhhhhcccceeeeeccchcccccccccccchhhhhhhhhhhccccccchcchhhhhhhhhhhhhhhhhhhhhhhhhhhhhccccccchhhhhccccchhhhhhhhhhhcccchhhhhhhhhhhhhhcchhhhhhcccccccc	0.601307	PrAvh_209	ccchhhhhhhhhhhhhhhcceeeeeecccccchhhhhhccceeeehhcccchhhhhhhhhcccccccccccccchhhhhhhccccccchhhhhhhhhhhhccccchhhhccccchhhhhhhhhhhhhhhhhhhhhccc	0.550725	Pr_79623	cccccccccccccchhhhhhhhhhhccchhhhhhhhhcccchhhhhhhccchhhhhhhhhhccchhhhhhccccccccccccccchhhhhhhccchhhhhhhhhhcccccccccchhhhhhhccchhhhhhhhhhccccccccccchhhhhhhccchhhhhhhhhhcccccccchhhhhhhccchhhhhhhhcccccccccchhhhhhhccchhhhhhhhhhcccccccchhhhhhhccchhhhhhhhhhcccccccchhhhhhhccchhhhhhhhhhcccccccchhhhhhhccchhhhhhhhhcccccccccccchhhhhhhcccccccchhhhhhhhhhcccccccccccccchhhhhhhccchhhhhhhhhcccccccccccccchhhhhhhcch…	0.548544	scaffold_44_F578	ccchhhhhhhhhhhhhhccccccccccchhhchcccccccchhceeeeeeecchhhhhhhchhhhhhhhhccchhhhhhhhhhhhccccchhhhhhhhhcccchhhhhhhhhhhhhhhhhhhcccc	0.603175	Pc_534478	cchhhhhhhhhhhhhcccceeeeeccccccccccchcccccccceeeeccccccchhhcccchhhhhhhhcccccchhhhhhhhhccccccchccceeeccchhhhhhhhhhhhhhhhhccccccc	0.412698	HaRxL69	ccceeeeeeehhhhhhhccccccccccccchhhhhhhhcccccccccccccccccchhhhcccccceeeeeehhhcccccchhhhhccchhhhhhhhcccccccceeeeeecc	0.309735	Hp708687	chhhhhhhhhhhccchhhhhhhhhhcccccccccchhhhhhccccchhhhccccccceeccccccchhhhhhhhhhhhhhhhhhhhhhhhhccccccccccchhhhhhhhhhcccchhhhhhhhhhhhhccccchhhhhhhhhhhccccceeeeeeccccccchhhhhhhhhhhhhhhhhhhhhhhhhhhccchhhhhhhhcccccccccccccccccccceeeeehhhhhhhhhhhhhhhhhhccccccc	0.569721				contig39975	cchhhhhhhhhhhhhhhhhhhhhhhhhhhhhhhhccccccccccccceeccceecccccchhhhhhhhhhhhcc	0.594595
PsAvh170	cchhhhhhhhhhhhhhcceeeeccceeeccchhhhccccccccchhhccccccccccchhhhhhhhhhhhhhhhhhhhhhhhhhhhhhhcccchhhhhhhheccccccccccccchhhhhhhhhhhchhhhhhhhhhhhhhccchhhhhhhhhhhhhhhhhhhheeeeeeccccccccchhhhhhhhhhhhhhhhhhccccchhhhhhhhhcc	0.619718	cchhhhhhhhhhhhhhcceeeecceeeeecccccccccccccccccccccccccccchhhhhhhhhhhhhhhhhhhhhhhhhhhhhhhhcccccchhhhhhhhhhhhhhccccchhhhhhhhhhhhhhhhhhhhhhhhhhhccchhhhhhhhhhhhhhhhhhhheeeeeeecccccccchhhhhhhhhhhhhhhhhhhhccchhhhhhhhccc	0.633803	Ps_131847	cchhhhhhhhhhhhhhhhccccccccccchhhcchhhhhhhhhhhhhccccccccchhhhhhhccchcchcchhhhhhhhhhhhhhccchhhhhhhhhhhhccccccchhhhhhhhhhhhchccccchhhhhhhhhhhhhccc	0.65035	PITG_13119	cchhhhhhhhhhhhhhhcccccccccccccccccchhccccccccccccccccccccccccchhhhhhcchhhhhhhhhhhhhccceeccccceeeeeehhhhcccccchhhhhhhhhhhhhhhhhccccccchhhhhhhhhccccchhhhhhhhhhhhccchhhhhhhhhhhhhhhchhhhhhhhhhhhhcccchhhhheeeccccccchhhhhhhhhhhhhhhhhcccccccccccchhhhhcccchhhhhhhhhhhcccchhhhhhhhhhhhhhhhhhcccccccceeeeeeecccc	0.54	PITG_15127	cccchhhhhhhhhhhhhhhhccccccccccceeccccccccccccccceeeeeeccccccchhhhhhhhhhhhhhhhhhhhhhcccchhhcccchhhhhhhhccccchhhhhhchhhhhhhhhhhhhccccccchhhhhhhhhhhccchhhhhhhhhhhhcccchhhhhhhhhhhhhhhhhcccchhhhhhhhcccccccccccchhhhhhhhhhhhhhccccchhhhhhhhhhcccchhhhhhhhhhhccccchhhhhhhhhhhhhhhhhhhcccchhhhhhhhhcchhhhhhhhcchhhhhhhhhhhccccccchhhhhhhhhhhhcchhhhhhhhhcccccchhhhhhhhhhhhhhhhhcccccchhhhhhhhccccccccccccccchhhhhhhh…	0.600775	PrAvh_214	cccchhhhhhhhhhhhecccccccchchhchccccccccceeeeeccccchhhhccccccceeecccccccchhhhhchhhhhhhhhhhhhhhhhhhhhhccccccchhhhcccccccchhhhhhhhhhhhhhcccccccccc	0.454545	Pr_79512	cchhhhhhhhhhhhhhhhhhhhccccchhhhhhhcccccccccccccceeeeccccccchhhhhhhhchhhhhhhhhhhhhcccccceeecchhhhhhhhhhhcccchcccccccccccccccccccccccccccccccccchhhhhhhhhhhhccchhhhhhhhhhhcc	0.488235	scaffold_12_F482	cchhhhhhhhhhhhhhcccccccchhhhhccccccccccccccchhhhhccccccchhhhccccchhhhhhhccccccchhhhhhhcchhhhhhhhhhcchhhhhhhhcchhhhhhhhhhhhcccchhhhhhhhhhhhhcchchhhhhccc	0.602649	Pc_535497	cchhhhhhhhhhhhhhccceeeecccchhcccccccceecccccchhhhhhhhhccccccchhhhhhhcccchhhhhhhhhcchhhhhhhhhhhhhcccchhhhhhhhhhcccccccchhhhhhhhhhhhhhhhcc	0.588235	HaRxL74	ccchhehhhhhhhhccccccecccchhhhhhhhcccccccccchhhhhhhhhcccccccccccchhhhhhhhhhhcccceeeecccchhcccccccceeeeeccc	0.380952	Hp708950	ccchhhhhhhhhhhhhcccchhhhhhhhhhhhhhhhhhhhhhhhhhcchhhhhhhhhhhhhhhhhhhhhhhhccccccccceccccchhhhhhhhhhhhhhhhhcccccccccccccccccccccccccchhhhhhhhhhhhhccc	0.636986				contig41941	cccccchhhhhhhhhhhhhhhcccccccccccccchhhhhhhhhhhhhhhhhhhhcccccceeecc	0.530303
PsAvh269	cchhhhhhhhhhhhhhhhcccccccecccccccccchhhhhhhccccccccchhhhhhhhhhhhhceeeeccccccchhhhhhcccccchhcccchhhhhhhhhhhhchhhhhhhhhhhhccc	0.552846	chhhhhhhhhhhhhhhhcccchhhhhhhhcccccchhhhhhhhcccccccchhhhhhhhhhhhhhhhhhhhccccchhhhhhhhcccchhhhccchhhhhhhhhhhhcchhhhhhhhhhcccc	0.699187	Ps_139461	cchhhhhhhhhhhhhhccccccccceeccccchcccccccccceeeeeeeccccccccccccccccccccccccccchhhhhhhhhhcccccceeeeeeeecccccchhhhhhhhhhcecceeeeeeeceeeeeeeeeeecccccchhhhhheehccccccccceeeeeeeeehhhhcccccccccceccc	0.240838	PITG_21739	cccccchhhhhhhhhhhcccchhhhhchccccchhhccchhcccccccccccccccchhhhhhhhhhhhhhhhhccchhhhccccchhhhhhhhhhcccccccc	0.509615	PITG_07387	ccchhhhhhhhhhhhhhhhhhhcchhhhhhhhhhhhhhhcceeeecccccccchcceeecccceccchhhhhhhhhhhhhhccchhhhhhhhhccccchhhhhhhccccchhhhhhhhhhhhhhhccchhhhhhhhhhhhchhhhhhhhhhhhhccccchhhhhhccccccchhhhhhhhcccehhhhhhhhhhhhhhhccchhhhhccccccchhhhhhhhhhhhccccchheeeeeeecccccchhhcccccchhhhhhhhhhccccccccccchhhhhhccccc	0.599303	PrAvh_216	cchhhhhhhhhhhhhecccccccccchhhhhhccccccchhhhhccccccheehhcccccccccccccccchhhhhhhhhhhhhhhhhcccchhhhhhhhhhcccccccchhhhhhhhhhhhcc	0.532258	Pr_79438	cchhhhhhhhhhhhhcccccccceeeccccccchhhhhhhchhhhhhhhhhhhhhhhccccccccchhhhhhhhcchhhhcchhhhhhhhhhccccchhhhhhhccccccceeeeeeeeecccccccccc	0.5	scaffold_66_F274	ccchhhhhhhhhhhhcccccccccccccccchccccccccccccceeeccccccccccccchhhhhhhhhhhhhhhhhhhhhhhhhhhhhcccccchhhhhhhhhhhhhhhhhhhhccchhhhhhhccccccccccchhhhhhhhcchhhhhhhhhhhhhhhhhcccc	0.559524	Pc_536383	cceehhhhhhhhhhhcccccccchhhhhhhhhhhcccccccchhhhhcccchhhhhhhhhhhhhhhcccchhhhhhhhhhhhccchhhhhhhhhhhcccchhhhhhhhhhhhhhccccccc	0.652893	HaRxL75	ccchhhhhhhhhhhhhhhhhhhhhhccccchhhcccccccccccccccccccccchhhccccccccccccccccccchhhhhhhhhhhhhhhccccccccccccccceeeecccc	0.373913	Hp709381	cchhhhhhhhhhhhheeeeccccccccccccccccccccccccccccccccccccccccccccccccccccchhhhhhhhcccccccccccccccccchhhhhccccccchhhhhhhhhhhhhhhhhhhhccccchhhhhhhhhhhhhhhhhhhhhcchhhhhhhhhccccchhhhhhhhhhhhhhhhhhhcccccchhhhhhhhhhccchhhhhhhhhhhccccchhhhhhhhhhhhhhhhhhcccchhhhhhhhcccccchhhhhhhhhhhhhhhhhhhhccccchhhhhhhhhhcccccchhhhhhhhcccchhhhhhhhhhhhhhhhhhcccccc	0.584071				contig43291	ccchhhhhhhhhhhhhhhhhhhhccccccchhhhhhcccccccc	0.590909
PsAvh110	ccchhhhhhhhhhhhhhhhhccccchhhhhhhhhhhhhhhhhhhccccccccchcceeeeecceeecchhhhhhhhhhhhhccchhhhhhhhcccccchhhhhcccchhhhhhhhhhhhhhhhhhhhhhhchhhhhhhhhhhhhccccchhhhchcccccchhhhhhhhhchhhhhhhhhhhcccceeecc	0.649215	cchhhhhhhhhhhhhhhhhccccccceehhhhhhhhhhhhhhhhhhhcccccccceeeeeeecccccchhhhhhhhhhhhcccchhhhhhhhhhhhhhhhhhhhhhhhhhhhhhhhhhhhhhhhhhhhhhhhhhhhhhhhhhhhhcccchhhhhhhhhhhhhhhhhhhhhhhhhhhhhhhhhhcceeeccc	0.748691	Ps_144844	cceeehhhhhhhhhheecccccccchhhhhhhhhhhhhhhccccccccccchhhhhhhhccccchhhhccccccccccccccceeeeecccchhhhhhhhhhhhcc	0.462264	PITG_06030	cccccccccchhhheecccccccccchhhhhheeeehcccccchhhhccccchhhhhchhhhhhhhhhhhhhhhhhhhhccchhhhhchcccchhhhhhhhhhhhhhhhhhhhhhcccccccceeeeeeehccccchhhhhhhhhhhhcccchhhhhhhhhhhhhhhhhhhccccchhhhhhhhcccccchhhhhcchhhhhhhhhcc	0.591346	PITG_17214	chhhhhhhhhhhhhhhhhhchcccccccccchhhcccccchhhhhhcceeecccccccccchhhhhhhhhhhhhhhhhhhhhhhhhhhhhhhhhhhhhhhhhhhhhhhhhhhhhhhhhhhhhhcccccccccceeeeecccccccccccchhhhccc	0.598726	PrAvh_225	cccchhhhhhhhhhhhhcccccccccccccccchhhhhhhhhhhccccccccccccccceeccchhhhhhhhhhhhhhhhhhhhhheeehcccceeeecccccccchhhhhhhhhhhhhhcccchhhhhhhhhhhhhhcccchhhhhhhhhccceeeehhhhccchhhhhhhhhcccchhhhhhhhhhhhccccccccchhhhhhhhhhhccccchhhhhhcceccc	0.555066	Pr_79131	ccchhhhhhhhhhhhhhhhccccccchhhhhhhhhhhhhhccchhhhhhcccchhhhhhhhhhhhhhhhhhhheeecccccccccheeehhhhccccccccccccccchhhhhhhhhccccccccchhhhccccccccchhhhhhhhhhhhhhhhhhhhhhccc	0.585366	scaffold_96_F212	cccchhhhhhhhhhhhccccccccccchhhhhhccccchcccccchhcccccchhhhhhhhhhhhhhhhhhhhhhhhhhhccccccccccccc	0.516129	Pc_536743	cchhhhhhhhhhhhhcccccccccchhhhhccccccchhhhhhhhhccccccceechhhhhhhhhhhhhhccchhhhhhhhcccccceeeeccccchhhhhhhhhhhhhhhhhhhhhhhhheecccccccccccccccchhhhhhhhhhccccceeeeccccccchhhhhhccccccccchhhhhhhhhhhhhhhccccccccccchhhhhccccccchhhhhhhhhhcccceeehhhhhhhccccccccccceeeecccccccccccchceeecccccceeeecchhhhhhhhccccccccchhhhhhhhhcccccccccccceechhhhhccchhhceeeeccccceeeecchhhhhhhhhhhhhhhhhhhhecccccccchhhhcccceeeeeccc…	0.476522	HaRxL76	ccchhhhhhhhhhhhhcccccccccccceeeecceeeeeecccccccccchhhhhhhccccccccchhhhhhhccccccccccchhhhhhhhccccchhhhhhhhhhcccccccccchhhhhhhhhhhhhhhhhhhhhhhhhhhhhhhhcccccccccccccccccccccceechhhhhhhhcccccccccccccccccccccccecccccccccccccccceeeeeecccceeeccccccceeeccccccccccccccccccccccccceeeecccccccccccc	0.297203	Hp709797	cchhhhhhhhccccccccchhhhhhhhhhhccccccceecccccccchhhhhhhhcccccchhhhhhhhhhccccccccchhhhhhhhhchhhhhhhhhhhhhhccchhhhhhhhhhhhhhccccchhhhhhhhhhhhhhhhhhhhhhhhhhhhhhhhhhhhhhhhhcchhhhhccccceeeeccccccccchhhhhhccccchhhhhhhhhhhhhhhhhhhhhhhhhhhhhhccchhhhhhhhhhhhccccccccchhhhhhhhhccccchhhhhhhhhhhhhccchhhhhhhhhhhhhhhhhhcccccccccccccceeeeeeecccccccccccccccc	0.608187				contig43783	cccccccccchhhhhhhhhhcchhhhhhhhhhhhhhhhhhhhheecccccccceeeeeecccccccccccccccccccceeehhhhhhhhhhccchhhhhhhhhhhhhhhhccccccccc	0.475
PsAvh266a1	cceeehhhhhhhhcccchhhhhccccccccccccccccccccceeeeeeccccccccccccccccccchhhhhccchhhhhhhhhhhhhhhhhhhhhhcccchhhhhhhhcccccccccccccccceeeeeeeeeeecccceeeeccccccc	0.315789	cchhhhhhhhhhccccceeeeeeccccccccccccccccccceeeeeeeecccccccccccccccccchhhhhhcchhhhhhhhcccceeeeehhhhhhhhhhhhhhhhhhccccccccccccccceeeeeeeeecccccceeecccccccc	0.276316	Ps_139445	chhhhhhhhhhhhhhhhcccceeeeccccceeeecccchhhhhhhhhhhcccccccccccccccccccccccccccchhhhhhhhhhhhhhhchhhhhhhhhhhhhhhhhhcccchhhhhhhhhcccccchhhhhhhhhhhhhcccccccccccccc	0.522293	PITG_07630	ccchhhhhhhhhhhhhhhhhhhhhhhhhhhhhccccccccccchhhhhccccccccccchhhhhhhhhhhhhhhhhcchhhhhhhhhhhcchcchhchccccchhhhhhcchhhhhhhhhhhhhcccccccceeeehhhhhccchhhhhhhhhhhhhcccchhhhhhhhhhhhhhhhhhhhccccchhhhhhhhccccccccccccchhhhhhhhhhhhhccchhhhhhhhhhhhhhccccchhhhhhhhhccccccchhhhhhhhhhhhhhhhhcccchhhhhhhhhccccccccchhhhhhhhhhhhhhhhhcccccc	0.65625	PITG_05074	ccchhhhhhhhhhhhhhhhhhhhcccccceecccceeeeeecccccccccccccchhhhhhhhhhhhhhhhhhhhcchhhhhhhhcccccccccccccchhhhhhhhhhhhcccchhhhhhhhhhccchhhhhhhhhhhhcccchhhhhhhhhhhhhhhhhhcccchhhhhhhhccccccccchhcchhhhhhhhhhhhccccccceeehhhhhhhccchhhhhhhhcc	0.598253	PrAvh_226	cchhhhhhhhhhhhhccchhhhhchhccccccccchhhhhhhhhecccccccccccceeeccchhhhhhhhhhccccc	0.5	Pr_78652	cchhhhhhhhhhhhhhhhhhccccchhhhhhhhhhhhccccccccccccccccccccccchhhhhhhhhhhhhhhhhhhhhhcccccceeeeecceeeeechhhchhhhcccccccccccccccccccccccccc	0.437037	scaffold_7_R1913	cchhhhhhhhhhhhhhhcccccccccchhhhhhhhhhhhhhhcccccccccchhhhccccccchhhheeeehhhhhhhhhhhhhhhhccceeeeeeeeccchhhhhhcccchhhhhhhhhhcccccccccccchhhhhhhhhhhhhhccccccccc	0.538462	Pc_537036	chhhhhhhhhhhhhhhhccccchhhhhhhhhhhhhhheeeecccccccccccccccccccchhhhhhhhhhhccchhhhhhhhhhhhhhcccccccceeeecccccccccccccccccccccccccccccccccccccccccccccccchhhhhhhhhhhhhccccccchhhhhhhhhhhhhchhhhhhhhhhhhhcccccchhhhhhhhcccccccchhcccchhhccccccccccceeccccchhhhhhhhhcchhhhhhhhhhhcccccccccccchhhhhhhhhhhhhhhhhcccceeecccchhhhhccc	0.47619	HaRxL80	cchhhhhhhhhhhhhhcccccccccccccccccchchchcccccccccccccccchhhccccccchhhhhhhhcccccccccccccchhhhchhhhhhhhhhhhhhhhhhhhhhhcccccccccccccc	0.426357	Hp710097	cchhhhhhhhhhhhccccchhhhhhhhhhhhhccccccccceeeeecccceeeecccccccccccccccccccceeccccccccchhhhhhhhhhhhhhhhhhhhhhhhhhhhhhhhhhhhhhhhhhhccccccccccccccc	0.475524				contig46502	ccccccccccchhhhhhhhhhhhhhcccccccccccchhhhhhhhccccccccccccchhhhhhhhhhhhhhhhhhhccccceeeeeeeeccccccccchhhhhhhhhhhhhhhhhhhhhccccccccceehhhhhhhhhhhhhhhhhhhhhhhccchhhhhhhhhhhhccccccccccccc	0.532967
PsAvh266a2	cceeehhhhhhhhcccchhhhhccccccccccccccccccccceeeeeeccccccccccccccccccchhhhhccchhhhhhhhhhhhhhhhhhhhhhcccchhhhhhhhcccccccccccccccceeeeeeeeeeecccceeeeccccccc	0.315789	cchhhhhhhhhhccccceeeeeeccccccccccccccccccceeeeeeeecccccccccccccccccchhhhhhcchhhhhhhhcccceeeeehhhhhhhhhhhhhhhhhhccccccccccccccceeeeeeeeecccccceeecccccccc	0.276316	Ps_128874	cccccccccccccccccccccceeeeccccccccccccchhhhccccccceeeecccceeecccccccccccceeeecccceeecccccccchhhhccccccceeeecccceeeecchhhhccccccceeeeccccceeccchhhccccccceeeecccceeeccchccccccccceeecccccceeccchhhccccccceeeeccccceecchhhhhcccccceeeccccceeecchhhhhcccccceeeccccceeeccchhhccccccceeeccccccecccchhhhcccccccc	0.120805	PITG_14443	cccceeehhhhhhhhhhccccchhhhhhhhhhccccccccchhhhhhhcccccccccccccccccceeeeehhcccchhhhhhhhhhhhhhhhccccchhhhhccccccchhhhhhcccchhhhhhhhhhhhhhhcccccchhhhhhhhhhhhhhhhhhhcccccccchcccc	0.526012	PITG_13125	cchhhhhhhhhhhhhhhhccccccccceeccccccccchhhhhhhhhhhhhhcccccccccccccchhhhhhhhhhhhhhhhhhhhhhhhccccceeeeeeeeehhhhccccccchhhhhhhhhhhhhhhccccccchhhhhhhhhccccchhhhhhhhhhhhhhchhhhhhhhhhhhhhhhhhhhhhhhhhhhccccchhhhhhhccccccccccccc	0.598174	PrAvh_227	cchhhhhhhhhhhhhhhccccchhhhccccchhhhhhhhhhhhhhhhhhccccccccccceeeeeccccccccccccccccccccchhhhhhhhhhhhhhhccccccccccccccccchhhhhhhhhhhhhhhccccccceccceeccccccccceeeeeeecchhhhhhhhccc	0.428571	Pr_78293	cchhhhhcccchhhhhhhhhhhhhhhhhhhcccccccccccccccccccccccccchhhhhhhhhhhhhhhcchhhhhhhhhcceeeeeccchhhhhhhhhhhhccceeeeeccccccccccccceccccccccchhhhhhhhhhhhhcccceeeeeecccchhhhhhhhhcccceeeecccchhhhhhhhhhhhhhccceeeeeccccceeeeeeeccccccccccccchhhhhhhhhccccccccceeecccccccccccccccccccccccccccccccccccccchhhhhhhhhhhhhhhhhhhcccccccccccccccchhhhhhhhhhhhhhhccccccccccchhhhhhhhhhhhcccccccccccccccceeeecccccccccccceecch…	0.411494	scaffold_87_R430	ccchhhhhhhhhhhhhccceeeeeeccccchhhhhhccchhhhhhccccchccccccccccccccccccccccccchhhccchhhhhhhhhhhhhhhhccccccccccccccchhhhhhhhhhhhhhhcccccchhhhhhhhhhhccc	0.47973	Pc_538116	ccchhhhhhhhhhhhhhcchhhhhhhhhcccccccceeeeecccccccchcccchhhhhhhhhcchccchhhhhcccchhhhhhhhhccccccccccccccchhhhhhhhhhhhhhhcccceccccchhhhhhhcccccchhhhhhhhcc	0.52	HaRxL85	ccchhhhhhhhhhhhhhhccccccccchhheeeccccccccchhhhchhchhhhhhhhhcccceeecccccccccecccccccccccccccccccccccccccccccccccccccccccccccccccccccccccccccccccccccccccccccccccccccccccccccccccccccccccccccccccccccceeeccccccccccccccccceecc	0.15	Hp710767	chhhhhhhhhhhhhhhhhhhhhhhhhhhhhccccccccccccccccccccccccecchhhhhcccccchhhhhhhhhhhccccceeeeeccccceeeecchhhhhhhhhhcccccccccccccccccccccceeeccchhhhhhhhhhchhcchhhhhhhhhhhhhhhhhhhhhhhhhhhccccceehhhhhhhhhhhhhhhhhhccccccccccchhhhhhhhhhhhhhhhhhhhhhhhhhhhhhccccchhhhhhhhhhhhhhhhhhhhhhhhhhhhccccchhhhhhhhhhhccccchhhhhhhhhhhhhcccchhhhhhhhhhhhhhcchhhhhhhhhhhhhhhhccccccccccchhhhccchhhhhhhhhhhhccccccc	0.621762				contig46835	cccchhhhhhhhhhhhhhhhhhhhhhhccchhhhhhhhccccccccccccccccccccccccccccccccccccccccccccccccccceeeeecccccchhhhhhhhhhhhhccceeeeeeccchhhhhhhcccceeecccccccchhhhhhhhhhhhhhcchhhhhhhhhhhhhhhhhhhhhhhhhhhhhcccccceeeecccchhhhhhhhhcccceeeeccccccccccccccccccccccccccchhhhhhhhhhhhhhhhhhhhhhhhhhhhhhhhccccccccccccccceeeecccccccccccccc	0.428571
PsAvh421	cchhhhhhhhhhhhhhcccccccccccccccccceeeecccccccccccccccchhhhhhhcccccccccccchhhhhhhhhhhhhhhhhhhhhcccccceeeeeccccccccccccccccccccccccceeeeccccccceeeeeeeccheehhhhccc	0.29375	cchhhhhhhhhhhhhhcccccccccccccccceeeeeeccccccccccccccchhhhhhhhhhcccccccccchhhhhhhhhhhhhhhhhhhhcccccceeeeeeccccccccccccccccccccccceeeeeeeccccceeeeeeeecccceeeeeccc	0.275	Ps_143254	chhhhhhhhhhhhhhhhccchhhhchchhhhccccccccccceeeecccccccccccceeecccccchhhcccchhhhhhhhhhhhhhhhhhhhhhhhhhhhhhhhhhhhhccccchhhhhhhcccchhhhhhhhhhhhhhhccccccc	0.583893	PITG_14673	cceeeeeeccceeeeeccchehheeeeccccccccccccccchhhhhhhhhccccccccccccccccchhhhhhhhhhhhhhccchhhhhhhhhhccchhhhhhhhccccchhhhhhhhhhhhhhhhhhhhhccccccchhhhhhhhhhccchhhhhhhhhhhhccchhhhhhhhhhhhhhhhhhhhcccchhhhhhhcchcccccccchhhhhhhhhhhhhhcccccchhhhhhhhhhhccccchhhhhhhhceecccchhhccceeeeeccc	0.551095	PITG_07597	cchhhhhhhhhhhhhhecccccccccccceeccccccccchhhhhhhhhhhhhhhcccccccccceeeeeccccccccchhhhhhhhhhccchhhhhhhhhhhhcccchhhhhhhhhhhhhhhhhhhhhhhhhhhhhhhhhhhhhhccc	0.597315	PrAvh_229	ccccccccchhhhhhhhhhhhhhhhhcccccchhhhhhhhhhhhcccccccccccchhhhhhhhhhccccchhhhhhhhhhhhhhhhhhhhhhhhhhhhhhhhhccccccchhhhhhcchhhhhhhhhhhhhhccccchhhhhhhhhhhhhcchhhhhhhhhhhhcccchhhhhhhhhhhhhhhhhccccchhhhhhhhccccccccccccccccchhhhhhhcc	0.662222	Pr_77534	cchhhhhhhhhhhhhhhccccchhhhhhhcccccccceeeeeeeeeeeccccceccccccccchhhhhhhhhhhhcccchhhhhhhhhhcchhhhhhhhhccccccccccccccccccccccccccccccccchhhhhhhhhhhhhhhhhhccccccccccccccchhhhhhhhhhhhhhccccccccccccchhhhhhhhhhhhhhhccccccccccceeeeeecc	0.440529	scaffold_65_F381	cccchhhhhhhhhhhhccccccccccccchhhhhhhhhhhccccchhcccccccchhhhheecccccccccccccccccccccchhhhhhhhhhhhccccchhhhhhhhhhcccchhhhhhhhhhhhhhhhhhhhhhhhhhhhhhhhhccc	0.562914	Pc_541441	ceeecccchhhhhcccccccchhhhhhhhhhhhhccchhhhhhhhhccccccccccccccchhhhhhhhccchhhhhhhhhhccccccchhhhhhhhccchhhhhhhhhcccccccccchhhhhhhccchhhhhhhhhhcccccccchhhhhhhccchhhhhhhhhhcccccchhhhhhhhccchhhhhhhhhcccccccccccchhhhhhhccchhhhhhhcccccccccchhhhhhhhccchhhhhhhhhcccccccccchhhhhhhccchhhhhhhhhhcccccccchhhhhhhccchhhhhhhhhhccccccc	0.561514	HaRxL86	ccccceehhhhhhhhhhhhhhhchhhhhhhhhhhchccheeeeeeechhhhhhchccccccccchhhhhhhhhhhhhhhhhhheeeeeceeeeeeccccccccccchcccccccc	0.478261	Hp711274	cccchhhhhhhhhhhhhhccccccccccccccccccccccccccccccccccchhhhhhhhhhhhhhhhhhhccchhhhhhhhhhhhhhhhhcccccccchhhhhhhhhhhhhhhhhhhhhchhhhhhccc	0.587786				contig47181	cchhhhhhhhhhhhhhhhhhhhhhhhhhhhhhhhhhcccccccccccchhhhhhhhhhhhhhhhhhhhhhhhhhhhhccccchhhhhhhhhhhhcccccchhhhhhhhhhccccccccccchhhhhhhhhhhcccccccccccccchhhhhhhhhhhhhhhhhhhhhhhhccccccchhhhhhhhhhcccccccc	0.666667
PsAvh30	cceeeeeehhhcccchcchhhhhhcccchhhhhhhhccccccceeecccccccchhhhccccccccccccccccccccccccccccccccccccccccccccccccccccccceeeecchhhhhhhhhhcccccccccccccccccccccchhhhhhhhhhhhhhhhhcccccccchhcccccccccc	0.271277	cceeeeehhcccceeeecccccccchhhhhhhhhhhhhhhhhhhhhhccccchhhhhccccccccccccccccccccccccccccccccccccccccccccccccccccccceeeeeccccccccccccccccccccccccccccchhhhchhhhhhhhhhhhhhhcccccccccccccccccccccc	0.255319	Ps_133925	cchhhhhhhhhhhhhccccccchchhhhheeecccchcccccccccchheehhhccccccccccccccchhhhhhhhhhccchhhhhhhhhhhchhhhhhcccchhhhhhhhhhhhcccchhhhhhhhhhhhhhhhhhhhcccc	0.583333	PITG_15277	cchhhhhhhhhhhhhccccchhhhhhhhhhhhhhhcchhhhhhhhhhceeecccccccccccchhhhhhhhhhhhhhhcccccccccccchhhhhhhhhcccchhhhhhhhhhhhhhhhhhhhhcccchhhhhhhhhhcchhhhhhhhhhheeeeecccccc	0.641975	PITG_21778	ccchhhhhhhhhhhhhccccccccccccchhhccccchhhhhhhhhheeeecccchhhhhhhhhhhhhhhhccchhhhhhhcchhhcccccchccccccchhcccccchhhhhhhhhhhhhhhhhhhhhhhhhhhhccc	0.597122	PrAvh_231	cchhhhhhhhhhhhhhhcccceeecccccccccceceeeeccccccccccccccccccceeeeecccccccccccccccccchhhhhhhhhhhhhhhhhhhhccccchhhhhhhhhhhhhhhhhhhhhccccccccccchcchhhhhhhhhcchhhhhhhccc	0.447853	Pr_77530	cccchhhhhhhhhhhhhchhhhhhhhhhhhhccccchhcccceecccccccccccccccccccccccccchhhhhhccccchhhhhhhhhhhhhhhhhhhhhhhccccc	0.522936	scaffold_60_R842	ccccchhhhhhhhhhheccccchhhhhhhccccchhhhhhhhccccccccchhhhhhhhhhhhhccccccchhhhhhhhhccc	0.578313	Pc_542015	ccchhhhhhhhhhhhhccchhhhhhhhhcccccccccccccccccceeeeeechhhhhhhhhhhhhcchhhhhhhhhhhccccccccceeeeeecccccccccchhhhhhhhhhhhhhcccccccccceeeeeeehhhcchhhhhhhhhhhhhcccchhhhchhccccchhhhhhhhhcccccceeeeeeeehhccccccccchhhhhhhhhhcchcccccccccchhhhhhhhccccchhhhhhhhhhhhccccccchhhhhhhhhecccccchhhhhhhhhhccccchhhhccccccccc	0.486755	HaRxL87	cccchhcchhhhhhccccccccceecccccccccccccccccccccchhhhhhhhccccccccccccccccccccccccccccccccccccchhhhhhhceeecccchhhhhccccchccchhhhheeeccccccccceccceeeeeeeecchhhhhhhhccc	0.257669	Hp711426	cchhhhhhhhhhhhhhcccccccccccccccccccccccceeehhhhhhhhhhhhhhhcccccccccceeeccccccccchhhhhhhhhhhhhhhhhhhhhhhhhhcccchhhhhhhhhhhhcchhhhhhhhhhhhhheeeecccccceecccccc	0.519231				contig48588	cccchhhhhhhhhhhhhhhhhhhhhhhhhhheecccccccccccccccc	0.55102
PsAvh298	cceeeeeehhccccchhccchchcchhhhhhcccccccccceeeeecceeecccccccccccccceeeeeccccccchhhhhhhhhhhhhccccchhhhhhccccccccccccceeecccccccccccccccccccccccceeecccccccccccceeecccccceeeeeeecccceeecccccccccc	0.164021	ceeeeeeeecccccchhhhhhhhhhhhhhhhhhhccccceeeeeeecceeeccccccccccccceccchhhcccchhhhhhhhhhhhhhhcccchhhhhcccccccccccccccceeccccccccccccccccccccccceeeeccccccccccceeeeccccceeeeeeeecccceeeecceeccccc	0.222222	Ps_132282	cchhhhhhhhhhhhhcccccccccccceeeeccceeeecccccccccchhhhhcccccccccchhhhhhhhhhhhhhhhhhhccccccccccchhhhhhhhhhhcccccccccccechhhhhhhhhhhccc	0.450382	PITG_16705	ccchhhhhhhhheeeeeecccccccccccccccccccccccccchhhccccccccccccccchhhhhhhhhhhhhhhhhhhhhhhhhhhhcccccccccccccccchhhhccchhhhhhhhhhhhhccccccchhhhhhhhhhcccchhhhhhhhhhhcchhhhhhhhhhhhhhhhhhhhcccchhhhhhhhcccccccccccchhhhhhhhhhhhhhhhccccchhhhhhhhhhhhhccccchhhhhhhhhhhcccccchhhhhhhhhhhhhhhhhccccchhhhhhhhccchhhhhhhchhhhhhhhhhhhhhhcccccchhhhhhhhhhhcchhhhhhhhhhhhcccchhhhhhhhhhhhhhhhhccccchhhhhhhhccccccccccccchhhhh…	0.656342	PITG_23131	cccceeehhhhhhhhhhhhhhhccchhhhhchhhhhhcccccccccccccceeecccccccchhhhhhccchhhhhhhhhhhcchhhhhhhhhhhhhhhccchhhhhhhhhhhhhcccc	0.596639	PrAvh_233	cchhhhhhhhhhhhhhhhcccchhhhccccchhhhhhhhhhhhhhhhhhhhhhcccccceeeeeeccccccccccccccchhhheehhhhhhhhhhhhhcceccceecchhhhhhhhhhhhhhhhhcccccccehccccccccchhhhhhhhhhcccchhhhhhccc	0.556886	Pr_77066	cchhhhhhhhhhhhhhhhhhhhhcccccccccccchhhhccccccccccchhhhhhhhheeeccccececcccchhhhhhhhhhhhhhhhccccchhhhhcccceecchhhhhhhhhhhhhhccchhhhhcccceeeeeecccccccccccccccccccheeecccccccccchhhhhhhhhhhhhhhhhhhhcccc	0.482234	scaffold_81_F233	cchhhhhhhhhhhhhhcccceeeccccchhhhhhhhcccccchhhhhhccchhhhhhhhhhhhhhcccchhhhhcccccccceeeeeccccccchhhhhhhhhhhccchhhhhhhhhhhhccccchhhhhhhhhhhhhhhhhhhccccchhhhhhhhccccccchchhhhhhhhhhhhhhhhccccchhhhhhhhhhhccchhhhhhhhhhhhcccccccccccchhhhhhhhhhhhhhhhhhcccchhhhhhhhccchhhhhhhhccccccccccccchhhhhhhhhhccchhhhhhhhhhcccchhhhhhhhhhhhhhhhccccchhhhhhhcccccccceeeehhhhhhhhhhhccccccchhhhhhhhhhhcccccchhhhhhhcccccccccch…	0.610753	Pc_547226	ccccehhhhhhhhhhcchheecccccccchhhhhhhhccccccccccccccccccccccchhhhhhhhhhhhhhccccccccccccccccccccccccchhccccccchhhhhhccchhhhhhhhhhhhcccccchhhhhhhhhhccccccccccchhhchhhhhhhhhhccccccceeecccccccccccchhhhhhhccccchhhhhhhccceeeeecchcccccccccccccccccccccceeeeeeeeeeeccccceeeeeeeeccccceecccccchhhhhhhhhhhhhhhhhhhhhhhhhhhhhhhhhhhhhhhcccccchhhhhhhhhhhhhhhhhhhhhccccccccceeeecccchhhhhhhhhhhhcccccccccchhhhhcccccccc…	0.450331	HaRxL88	cchhhhhhhhhhhhhhhcccccccccccccccccccccchhhccccccccccccceeeeeeccccccccccceeeecccccccccchhhhhhhhhhcccccccccccccchhhhhhhhhhhhhhcccccccccccccccccccccecccccccccc	0.269231	Hp711607	cchhhhhhhhhhhhhhhhhhccccchhhhhhhccccccccccccchhhhhhhhhhhhhhccceeecceecccccccccc	0.493671				contig49722	cchhhhhhhhhhhhhhhhhhhhhhhhhhhhhhhhccccccceeeeeccccccccchhhhhhhhhhcc	0.626866
PsAvh190	cchhhhhhhhhhhhhhccccccccceeccccchcccccccccceeeeeeeccccccccccccccccccccccccccchhhhhhhhhhcccccceeeeeeeecccccchhhhhhhhhhcecceeeeeeeceeeeeeeeeeecccccchhhhhheehccccccccceeeeeeeeehhhhcccccccccceccc	0.240838	cchhhhhhhhhhhhhccccccccceeecccchhhcccccccceeeeeeeecccccccccccccccccccccccccccchhhhhhhhhcccccceeeeeeeeccccchhhhhhhhhhhhcceeeeeeeecceeeeeeeeeeeecchhhhhhhhhhhhcccccccceeeeeehhhhhhhccccccceeeeecc	0.293194	Ps_129601	cccchhhhhhhhhcchhhhhhcccccccchhhheeeeccccccchhhhhhhhccccccccccccccchhhhhhcccchhhhhhhhhhhhcccccchhhhhhhhhhhhhhhhcccccccccccccchhhhhhhhhhhhhhhhhhhhhhhhhhhhccccccceeecccchhhhhhhcccccccccccccchhhhhhhhhhhhhhhhhccc	0.543269	PITG_16726	cccchhhhhhhhhhhccccccccccccccccccccccccccccchhhccccccccccccccchhhhhhhhhhhhhhhhhhhhhhhhhhhhcccccccccccccchhhhhcccchhhhhhhhhhhhhcccccccceeeeehhhhcccchhhhhhhhhhhhccchhhhhhhhhhhhhhhhhhcccchhhhhhhhccccccchhhchhhhhhhhhhhhhhhhhcccccchhhhhhhhhhccccchhhhhhhhhhhhhcccccchhhhhhhhhhhhhhhccccccchhhhhhhhcccchhhhhhhhhhhhhhhhhhhhhhhccccchhhhhhhhhhhcchhhhhhhhhhhccccchhhhhhhhhhhhhhhhhccccchhhhhhhccccccccccccchhhhhh…	0.608268	PITG_15086	cccchhhhhhhhhhhhhhhcccccccchhhhhhhhcccccceeeccccccccccchhhhhhhchhhhhhhhhhhhhhhhhhchhhhccccccccccccchhhhhhhhccchhhhhhhhhhccccchhhhhhhchhhhcchhhhhhhhhhhhhhhhhhccccccccc	0.596386	PrAvh_237	chhhhhhhhhhhhhhhcccccccccccccceeccccccccccccchhhhcccchhhhhhcchhhhhhhhhhhhhhhhhhhhhhhhhhhhhhhhhhhhhccccccceeeeeeccccccchhhhhcchhhhhhccchhhhhhcccceehhhhhhhhhccc	0.556962	Pr_76630	cchhhhhhhhhhhhhhhhhhhhcccchhhhhhhhccccceeeecccccccccchhcccchhhhhhhhhhhhccccceeeccchhhhhhhhhhhccccccccccchhhhhhhhhcccchhhhhhhhhhhhhhcccccc	0.554745	scaffold_2_R1114	cchhhhhhhhhhhhhcccchhhhhhhhhhhhhcccceecccceeehhhcccchhchhhhcccccccccchhhhhhhchhhcchcccccccccccchhhhhhhhhhhhhhhhhhhccccchceeeeeeeeccc	0.5	Pc_548556	ccchhhhhhhhhhhhhhhhhhhhhhhhcccccccccchhhhcchhhhhhhhhhhccccccccccchhhhcccchhhhhhhhhccceecccchhhhhhhhhhhhhhhccccchhhhhhhhhcccccchhhhhcccchhhhhhhhhcccccccccccececcccccc	0.545455	HaRxL89	cccchhhhhhhhhhhhccccceecccccccccccchhhhhcccchhhhhhhhccccccccceeeecccchccccccccccceeeecccccccccchcccccccchhhhhhhhhhhccccccccchhhhhhhhhhhcccchhhhhhhhhhhhhhhcccccc	0.4	Hp711623	ccchhhhhhhhhhhhhhhhhhhhhhhhhhhhhhhhhhhhcchhhhhhcccccccccccccccecchhhhhcccchhhhhhhhhhhhhccceeeeeeccccceeeecchhhhhhhhhhccccccccccchhhhhhhhccccecccchhhhhhhhhcccccchhhhhhhhhhhhhhhhhhhhhhhhhhccccceeehhhhhhhhhhhhhhhhhhccccccccccchhhhhhhhhhhhhhhhhhhhhhhhhhhhhhcccchhhhhhhhhhhhhhhhhhhhhhhhhhhhhhhhhccccccccccchhhhhhhhhhhhhccccccchhhhhhhhhhhhhccchhhhhhhhhhhhhhhcchhhhhhhhhhhhhhhhhcccccccccchhhhccchhhhhhhhhhh…	0.533333				contig50653	cchhhhhhhhhhhhhhhhhhhhhhhhhhccccccccceeeecccccccccccccccchhhhhhhhhhccccccchhhhhhhhhhhccccccccccccc	0.479592
PsAvh169a1	cchhhhhhhhhhhhhhhccccccccccccceeeeeeeeccccccccccccccccccchhhhhhcccccccchhhhhchhhhhhhhhhhhcccchhhhhhhhhhcccccccccccccccccc	0.396694	chhhhhhhhhhhhhhhhccccccccccccccceeeeecccccccccccccccccccccchhhcccccccchhhhhhhhhhhhhhhhhhccccchhhhhhhhhhcccccccccccccccccc	0.38843	Ps_129558	cchhhhhhhhhhhhhhhccccccccccccccccccccchhhhhcccceeeeccccccccccccccchhcchhhhhhhhhhhhhhhchhhhhhcccccceeeeeeeccccchhhhhhhhhhccccccchhhhhhhhcccchhhhhhhhhccccchhhhhhhhhhhhhhhhhhhhhhhcccchhhhhhhhcccchhhhhhhhhhhhhccchhhhhhhhccccccchhhhhhhcccccchhhhhhhhhhhhhhhhcceeeeeeehhhhccccccccc	0.543796	PITG_15315	ccchhhhhhhhhhhhhhhhhecccccchhccccccccchhhhhhhhhhccccccccccccchhhhhhhhhcccccccceeeeeehhcccccchhhhhhheeeccccccccccchhhhhhhhhhhhhhhhhhccc	0.485075	PITG_17871	ccccccchhhhhhhhhhhhhhhhcccccchhcccccccccchhhhhhhhhccccccccchcccccchhhhhhhhhhhhhhhhhhhhhhhhhhccchhhhhhhhhcccccchhhhhhhcchhhhhhhhhhhhhcccccccchhhhhhhhhcccchhhhhhhhhhhhccccccchhhhhhhhhhhhhhhcchhhhhhhhhhhhccccccccccccccccccccccccccccccccchhhhhhhhhcchhhhhhhcccchhhhhhhhhhhcccchhhhhhhhcccccchhhhhhhhhhhcccchhhhhhhhhhhhhhhhhhcccchhhhhhhhcccchhhhhhhhhhhhhhhhhhhhccccchhhhhhhhhhhccchhhhhhhhhhhhccccccccceeeee…	0.595703	PrAvh_238	ccchhhhhhhhhhheccceeeeeeecccccccccccccccccccchhhhhhhcccccccccccccchhhhhhhhhhhhhhhhhhhhhhhhhhhhhhhhhhcchhhhhhhhhhhccchhhhhhccchhhhhhhhhhhcccccceeeeeeccccccccccccccc	0.490798	Pr_76483	cchhhhhhhhhhhhhhhhhhcccccchhhhhhhhhhhhhccchhhhhhhhhhhhhccccccccccchhhcccchhcccccccccccccccccccccccceeeccccccccccccccccccccccccchhhhhhhhhhhhhhhccccchhhhhhhhhhhhhhhhcccccccccccccccccccccccceeeeeecccccchhhhhcchhhhhhcccccccchhhhhhhhhhhhhhhhhhhhhchhhhhhhccccchhhhhcccccccchhhhhhhhhhhhhhhhcccccccccccccccccchhhhhhhhhhhhhhhhhhhhhhhhhhhhhhhccccccccc	0.501466	scaffold_8_R3193	ccchhhhhhhhhhhhhhhcccccccccccceeeeccccccccccccchhhhhhccccccchhhhhhhhhhhhhhhhhhhhcccchhhhhhhhhhhcccchhhhhhhhhhcccccccccccceccc	0.496	Pc_549346	chhhhhhhhhhhhhhhhhhhhhhhhhhhhhhhhhhhhhhhhhhhcccceeecccchhheeeeecccccchhhhccccccccccceeeecchhhhhhhhhhhhhhhhcccchhhhhhhhhhcccchhhcccccccccchhhhhhhhhhhhhhhccccccccheeccchhhhheeeecccccccchhhhhhhhhhhhcccccccccccccccchhhhhhhhcccccccccccehheehhhhcccccccccchhhhhhhhhhhccccccccecccccccccccccccceeeeeccccccccccccceeeeccccccccchhhhhhhhhhhhhhhhhhcccccccccccccccccccchhhhhhhhhhhhhhhhhhhhhhhhhhhhhhhhhhcccc	0.482143	HaRxL93	cceecccccchhhhhhhhhhhhhcccceeeecccccccccccceeccccchhhhhhhhhhhhhhhhhhhhhhhhhhccccccccccccchhhhhhhhhhhhhhhhhhhhhhhhhcccccccchhhhhhccccccchhhhhhhhhccccchhhhhhhhhcccchhhhhhhhhhhecceeeeeeeecccccceeeecccccccccccecceeeeccccchhhhhhhhhhhccchhhhhhhhheeccccchhhhhhhhhhhhhhhhhhccccchhhhhhhcccccccccccchhhheeeccccccccccccchhhhhhhhhhhhhhhcccccchhhhhhhhhcccchhhhhhhhhehcccchhhhhhhhhhhhhhhhhhhhcccccccceeeeeeeeccccc…	0.496198	Hp712614	ccccchhhhhhhhhhhhccccccccccccccccchhhhhhchhhhhchhhhhcccccccchhhhhhhhhhhhhhhhhhhhhhhhhhhhhhhhhhhhhhhhhhhhhhhhhhhhhhhhhhhhhhhhhccceeeeeeeeehhhhhhhhhhhhhhhhhhhhhhhcccccccccccccc	0.666667				contig51338	cceeeccchhhhhhhhhhhhhhhhhhhhhhhhhhhhhhccccccccccccccccccccccccc	0.47619
PsAvh169a2	cchhhhhhhhhhhhhhhccccccccccccceeeeeeeeccccccccccccccccccchhhhhhcccccccchhhhhchhhhhhhhhhhhcccchhhhhhhhhhcccccccccccccccccc	0.396694	chhhhhhhhhhhhhhhhccccccccccccccceeeeecccccccccccccccccccccchhhcccccccchhhhhhhhhhhhhhhhhhccccchhhhhhhhhhcccccccccccccccccc	0.38843	Ps_136215	cchhhhhhhhhhhhhhhhchhchhhhhhhhhhhhhhhhhccccchhhhhhhhhhccccccccccccccchhhhhhhhhhcccccchhhhhhhhccchhhhhhhhhhccchhhhhhhhccccccccccccchhhhhhhhhhhhhcccc	0.639456	PITG_08133	chhhhhhhhhhhhhhhhhccceeeeeeccccccccccchhhhhhhhhhhhccccccccccchhhhhhhhhhhhhhhhhhhhhhhhcccchhhhhhhhhhhhhhhhhhhhhhhhcccccchhhhhhhhhccccccchhhhhhhhhhhhhhhhhhhccchhhhhccccccccc	0.643275	PITG_06246	ccchhhhhhhhhhhhhhhhhcccccccccceeeccccceecccccccccccchhhcccccccchhhhhhhhhhhhhhhhhhhhhhccccechhhhhhhhcccchhhhhchccccchhhhhhhhhhhhhhhhhhhhhcccccccceeeeeeehhcccchhhhhhhhhhhhccccchhhhhhhhhhhhhhhhhhccccchhhhhhhhccccchhhhhhchhhhhhhhhhhhhhcccccchhhhhhhhhcccchhhhhhhhhhhcccccchhhhhhhhhhhhhhhhhcccchhhhhhhhcccccchhcccccchhhhhhhhhhhccccccchhhhhhhhhhhcchhhhhhhhhhhccccchhhhhhhhhhhhhhhhhhcccchhhhhhhhhcccccchhhcc…	0.594286	PrAvh_246	cchhhhhhhhhhhhhhhcccccccccceeeeecccccccchhhhcccccccccchhhcccchhhhhhhhhhhhcccccccchhhhhhhhhhhhccchhhhhhhhhhhhhhhhhhhhhhhhhcccc	0.568	Pr_76482	cchhhhhhhhhhhhhhhhhhcccchhhhhhhhhhhhhccchhhhhhhhhhhhccccccccccchhhhccchhhhhcccccccccccccccccccccceeeecccccccccccccccccccccccchhhhhhhhhhhhhhhccccchhhhhhhhhhhhhhhhcccccccccccccccccccccccceeeeeeccccccchhhhcchhhhhhhcccccchhhhhhhhhhhhhhhhhhhcccccccccccccccccchhhcccccccchhhhhhhhhhhhhhhhcccccccccccccccccchhhhhhhhhhhhhhhhhhhhhhhhhhhhhhhccccccccc	0.480826	scaffold_53_F979	cchhhhhhhhhhhcccccccccccccccchhhhhhccccccccccchheeeeccccchhhhhhcccccchhhhhhhhhhhhhhhhhhhhhhhccccccchhhceeeecccccccehhhhhhhhhhhhhccccccccccccccchhhhhhhhccccccccccchhhhcccccchhhhhhhhhhhcccccchhhhhhhhhhhhhcccchhhhhccchhhhhhchhhhhhhccchhhhhhhhhhhhcccccccceeeeehcccccchhhhhhhhhhhhhhececcccccccc	0.50173	Pc_552887	ccchhhhhhhhhhhhccccccceeeeecchhhhhhcccccccccccccccccccccccccccchhhhhhhhhhhhhcccccchhhhhhhhhccchhhhhccccccccccccccchhhhhhhhhhhhhccccccceeeeehhhhccchhhhhhhhhhhhhhcchhhhhhhhhhhhhhhhhcccchhhhhhhhcccccchhhhchhhhhhhhhhhhhhhcccccchhhhhhhhhhhccchhhhhhhhhhhccchhhhhhhhhhhhhhhhhhhcccchhhhhhhhccchhhhhhhhhhhhhhhhhhhhhhccccchhhhhhhhhhhhhccchhhhhhhhhhccccchhhhhhhhhhhhhhhhhhcccchhhhhhhhccccccchhhhhhhhhhhhhhhhhhh…	0.597846	HaRxL101	ccceeeehcccccchhhccccccccccccceeccceeeecccccccchhhhhcchhhhhhccccccccccccchhhhhhhhhhhhhhhhhcccchhhhhhhhhhhhhhhcceeeeeeccceeeeeeehhhhhccccceeeeeehhhhheeeeccccccchhhhhhhhhhhhhhhhhhhcccchhhhhhhccccccchhccceecccccccccccceeecccccchhhhhhhhhhhhhhccccchhhhhhhhhhhcchhhhhhhhhhhhhhhhhchhhhhhhhhhhhhhhhccccchhhhhhhhcccccccccccccccchhhhhhheeccccccccceeeeeeeecccchhhhhhcccccceehhhhhhhhhhhhhhhhccc	0.471204	Hp713580	cchhhhhhhhhhhhhhhhccccccccccccccccccccccccceeecccccceeeccccccccccccccccccccccccccccccceeeccccccccccccccccccccccccccccccccccccccccccchhhhhhhhhhhhhhhhhhhhhhhhhhhhhhhhhhhhhhhhhhhhhhhhhhhhhhhhhhhhhhhhhhhhhhhhhhhhhhhhhhhhhhhhhhhhhhhhhhhhhhhhhccchhhhhhhhhhhhcccccccccchhhhchhchcccccccchhhhhhccccchhhhhhhhhhhhhhhchhhhhhccc	0.530159				contig51658	ccccccccccchhhhhhhhhhhhhhhhcchhhhhhhhhhhhhhhhhhhhhhhhhhhhhhhhhhhcccccccccceeeeeeeccccccchcccccchhhhhhcccccccc	0.53211
PsAvh327	cchhhhhhhhhhhhhhhhhhhcccccccccccceeeccccccccceeeeeeccccccccchhhhhhhhhhhhhhhhhhhhhhhccchhhhhhccccccchhhhhcccchhhhhhhhhhhcceeecchhcccccccceeehhhhchhhcccchhhhcchheecccccccccccccc	0.451429	cchhhhhhhhhhhhhhhhhhccccccccccccceeeccccecccceeeeeeccccccccchhhhhhhhhhhhhhhhhhhhhhccccceccccccccccchhhhhcccchhhhhhhhhhhhhhhhhhhccccccccceeeeeeecccccccchhhhccheeeeecccccccccccc	0.394286	Ps_135098	cchhhhhhhhhhhhhhcccceeecccccceeeeeeeeccccccccccccccccccccceeehhhhhhhhhhhhhhhhhhccccchhhhhhhccccceeeeccccchhhhhhhhhhcccchhcccccchhhhhhhhccccchhhhhhhhhhhhhhhhhhhhhhhhcccchhhhhhccchhccchhhhcchhhhccccceeeceeccccccceeeeccccccccccccccceecccccchhhhhhhhhccccccccccccccceeecccccccccccccccchhhhhhhchhhhhhhecccccceeeeeeccccccceeeccccchhhhhhhhhccccccccccccccccchhhhhhhhhhhhhhhccccchhhhhcccccccccchhhhhhhhhhhhhhh…	0.469595	PITG_14797	cchhhhhhhhhhhhhccccccceeeecccccccccccchhhhhhhhhhccccccchhhhhhhhhhhhhheccccccccchhhhhcccccccccchhhhhhhhhhccccccchhhhhhhhhccc	0.495935	PITG_13936	cchhhhhhhhhhhhhhcccchhhheeeeccccccccceccccchhhhhhhhhccchhhhhhhhccchhhhhhhhhhhccchhhhhhhhhhhccccc	0.59375	PrAvh_247	ccchhhhhhhhhhhhhhcccccccccccecccccccccccccecccccccccccccccccchhhhhhhhhhhhhhhccchhhhhhhhhhhhhhhhhhhcccceeeeehhhhhhhhhhhhhhhhhhccc	0.515625	Pr_76363	ccchhhhhhhhhhhhhhhhhcccccccccccccchhhhhhhhhhhhhhhhccccccchhhhhcchhhhhhhhhhhcccchhhhhhccchhhccccccchhhhhhhhhhhhhhhhhhhhhccccccccccccccccccccccccccc	0.541096	scaffold_2_R3899	ccchhhhhhhhhhhhhhhhchcccccccccccccchhhhhhhhcccchhhhhhhhhhhhhhhccccccchhhhhhhhhcccchhhhhhhheeccccccchhhhhccccccccccccccccchhhhhhhhhcccccc	0.522059	Pc_5670	cchhhhhhhhhhhhhhhcccccccccchhhhhhhhhhhhhhhcccccccccchhhhccccccchhhheeeehhhhhhhhhhhhhhhhccceeeeeeeeccchhhhhhcccchhhhhhhhhhcccccccccccchhhhhhhhhhhhhhccccccccc	0.538462	HaRxL109	cceeeeeeeeeccccccccccceccccceeeeeccccccccccccccccceeeeecccccceeeeecccccccccchhhhhhhhhhhhhhhhhhhhhhhhhhhhhhhcccchhhhhhccccccccccchhhhhhhhhhhhhhhccccchhhhhhhhhhhcchhhhhhhhhhhhhccchhhhhhhhhhhhhhccccccheehhhcccccccceeeccccccccccccceeeeeecccccccccccceeeccceeeeeecccccccccccccccccccccccccccchhhhhhhhhcccccccchhhhhhhhhhhccccccccccceeeecccccc	0.341317	Hp715326	cchhhhhhhhhhccccccccceeecchhhhhhhhhhhhhhhhhhhhhhhhhhhhhhhhhcccchhhhhhhhhhhccchhhcccccccccccccccccccccccccccccccchhhhhhhhhhccccccchhhhhhhhhhhhhhhhhhhhccccchhhhhhhhhhhhhhhhhcccccccccccccchhhhhhhhhhhhhhhhhhhhhhhhcchhhhhhhhhhhcc	0.620536				contig51807	ccchhhhhhhhhhhhhhhhhccccccccccchhhhccccccccccccchhhhhhhhhhhhhhcccceeecccccccccceeeeeeeccccccccccchhhhhhhhhhhhhhhhhhhcc	0.457627
PsAvh368	ccceeehhhhhhhhhhhccccccchhhhhhhhcccceeeecccccccccccccccccccccceecchhhhhhhhhhccccccccccchhhhhhhhhhccccccccchhhhhhhhhhhhhhccccc	0.424	ceeeeehhhhhhhhhhhhhhcccccchhhhhcccceeeeeeccccccccccccccccccccceeechhhhhhhhhcccccccccccchhhhhhhhhcccccccchhhhhhhhhhhhhhhhccccc	0.424	Ps_131125	cchhhhhhhhhhhhhhhhhhhhhccccccchhhhhhhhhhccccccceeeeecccccccccccccchhhhhhhhhhcchhhhhhhhhcchhhhhhhhhhccccccccccccchhhhhhhhhccccchhhhhhhhhhccccchhhhhhhhhhhccchhhhhheeeeeccccchhhhhhhhhhhhhhhhhcccccccceeeeeehhccc	0.555556	PITG_17309	cccccchchhhhhhhhhhhhhhhhhhhhccccccccccchhhhhhhhhhhhhcccccccccchhhhhhhhhhhhhcccceeeccceeeccchcceeeeccccccccchhhhhhhhhhhhhhhhccccchhhhhhhhhhhhccchhhhhhhhhhhhhhhhhhhhhhhhhhhhhhhhcccchhhhhhhhcccccccccccccchhhhhhhhhccccchhhhhhhhhhhccchhhhhhhhhhhccccchhhhhhhhhhhhhhhhhcccchhhhhhhhcccchhhhhhhhhhhhhhhhhhhhcccccchhhhhhhhhhhccchhhhhhhhhhhccccchhhhhhhhhhhhccc	0.647564	PITG_08278	cchhhhhhhhhhhhhhhhhccccchhhhhhhhhhcccccccccccccceeeeeeccccchhhhhccccchhcccccccchhhhhhhhhhhhhhhhhhhhhhhhhhhhhhhhhhhhccc	0.59322	PrAvh_248	ccccccccchhhhhhhhhhhhhhhhhcccchhhhhhhhccccccccchhhccccchhhhhhhhhhccccccchhhhhhhhhhhhhhhhhhhhhhhhhhhhhhhhhhhccccchhhhhccchhhhhhhhhhhhhhccccchhhhhhhhhhhhhcchhhhhhhhhhhhcccchhhhhhhhhhhhhhhhhccccchhhhhhhhcccccccccccchhhhhhhhhhhhccccccceeehhhhcccchhhhhhhhhhhccccchhhhhhhhhhhhhhhhhccccchhhhhhhhhcccchhhhhhchhhhhhhhhhhccccchhhhhhhhhhhccchhhhhhhhhhhhccccchhhhhhhhhhhhhhhhhcccchhhhhhhcccccccchhhhhhhhhhhhhhhh…	0.684685	Pr_76310	cchhhhhhhhhhhhhhhhhhcccccccccchhhhhhhhhcccceeeeeeecchhhhhcccccchhhhhhhcccccccchhhhhhhhhcccccccccccchhcccccc	0.46729	scaffold_438_R9	cccchhhhhhhhhhhhhcceeeccccccccccccccchhhhhhhhhccccchhhhhhhhhhhhhccchhhhhhhhhhhhhhhhhhhccccchhhhhhhhhhhhhhhhhhhhhhhhhcchhhhhhhhhhhhhhhhhhhhhhcccccchhhhhhhhhhhhcccccc	0.689024	Pc_572048	ccchhhhhhhhhhhhhhccccccccceccccccccccccchhhhhhhhhhcccccccccchhhhhhhhhhhhccccccccccchhhhhhhhhhcccchhhhhhhhhhcccchhhhhhhhhhhhhcchhhhhccccchhhhhhhhhhhhccccccchcccc	0.54375	HaRxL111	ccchhhhhhhhheeecccccccccccccccccccccccccccccceeeeeccccccccccehchhhhhccccccchhhhcchheeeeehhhhhcccchhhhhhhhhhcccchhhhhhhhhhhhhhhhhhhhhhhhcccccchhhhhhhhhhhcccccchhhhhhhhccccchhhhhhhhhhhhcccchhhhhhhhhhhhhhhchhhhhhhhhhhheeeeccccceeeeeehhhhhccccc	0.5125	Hp715484	ccchhhhhhhhhhhhhhhhhcccchhhhhhhhhhhhhhhhhhhhhhhhhcccccchhhhhhhhhhhhhhhhhhhhhhhhhcccchhhhhhhhhhhhhhhhhhhhhhhccccccccccccccccccccccchhhhhhhhhhhhhhhhhhhcccccchhcccccchhhhhhhhhhhhhhhcccccccccccccchhhhhhhhhhhhhhhhhhhhhhhhhhhhhhhhhhhhhhhhhhhhhhhhhhhhhhhhhhhhhhccccccchhhhhhhhhhhhhhhhhhhhhhhhhhhhhhhhhhhhhhhhhhhhhhhhhhhhhhhccccchhhhhhhhhhhhhhhhhhhhhhhhhhhhhhhhhhhhhhhhhhhhhhhhhhhhhhhhhhhhhhhhhhhhhhhhhhhhhh…	0.616613				contig52670-0	cchhhhhhhhhhhhhhhhhhhhccccceeecccccccccccccccceeeccchhhhhhccc	0.42623
PsAvh245	cchhhhhhhhhhhhheeccccccchhhhhcchhhhhehccccccccceeeeeecccccccchhhhccccchhhhhccccchhhhhhhhhhhhhhhhhhhhcccceccccccceeeeeeccccccchhhhhhhhhhhhccc	0.464286	cchhhhhhhhhhhheeecccccchhhhhhcchhhhhhhhccccccceeeeeeeecccccccccccccccccccccccccchhhhhhhhhhhhhhhhhhhhhcccccccccceeeeeeecccccchhhhhhhhhhhhhccc	0.428571	Ps_131119	cchhhhhhhhhhhhhhccccccccccccccccchhhhhhhccceeeeeeeeecccccccchccccccccchhhhhhhhhhcchhhhhhhhhhhhhhhhhhhhheeeecccccccccccccceeeeeecccccchhcccccccccccccchhhhhhhhhcccccceeeeeecccccchhhhhhhhhhhhhchhhcccccchhhhhhhhhhhhhhhhhccchhhhhhhcccceecccc	0.440678	PITG_17316	cccccchchhhhhhhhhhhhhhhhhhhhccccccccccchhhhhhhhhhhhhcccccccccchhhhhhhhhhhhhcccceeeccceeeccchcceeeeccccccccchhhhhhhhhhhhhhhhccccchhhhhhhhhhhhccchhhhhhhhhhhhhhhhhhhhhhhhhhhhhhhhcccchhhhhhhhcccccccccccccchhhhhhhhhccccchhhhhhhhhhhccchhhhhhhhhhhccccchhhhhhhhhhhhhhhhhcccchhhhhhhhcccchhhhhhhhhhhhhhhhhhhhcccccchhhhhhhhhhhccchhhhhhhhhhhccccchhhhhhhhhhhhccc	0.647564	PITG_20025	cchhhhhhhhhhhhhhhhhccccchhhhhhhhhhcccccccccccccceeeeeeccccchhhhhccccchhcccccccchhhhhhhhhhhhhhhhhhhhhhhhhhhhhhhhhhhhccc	0.59322	PrAvh_249	chhhhhhhhhhhhhhhhccchhhhhcccceeccccccccccccchhhccccccccccccccccccccccccccccccccccccccchheehhhhhhhhhhhhhhhhhhhhhhhhhhhchhhhhhhhhhhhhhhhhhhccc	0.514286	Pr_75557	ccccchhhhhhhhhhhhhcchhhhhccccccccchhhhhhhhhhhhhhhhccccccccccccccccccccccccccccccccccchhhhhhhhhhhhhhhhhhhhhhhhhhhhhccchhhhhhhhhhhhhhhhcccccccccccccccccccccccceeeeeeeecccceeeccccccchhhhhhhhchhhhhhhhhccccccccceeeeeehhhhcccccchhhhhhhhccccchhhhhhhhhhhhhhcccccccheeeehcccccccchhhhhhhhhhhhchhhhhhhhhhhhhhhcccccccccccccccccceeeeecccchhhhhhheeccccccccccccccccchhhhhhhhhhhhhhhhhcccccchhhhhhhhhhhhhhhhhhhhhhccc…	0.47235	scaffold_623_F5	cccchhhhhhhhhhhccccccecccccccccccceeeccccccccchceeeecccccchhhhhhhhhhhhhhhhhhhcccchhhhhhhhhhhhhhcchhhhhhhhhhhhhhhhhhhhhhhhhhcccchhhhhheeeccccccchcccccchhhhhhhhhhhhhhhhhhcccccchhhhccchhhhhhhccccchhhhhhhhhhhhccccccchhhhhhccchhhhhhhhhhhhcc	0.582979	Pc_62107	ccccehhhhhhhhhheeeeehhcccccccccchhhhhhhhhchhhhhhhhhhhhhhhhcccccccchhhhhhhhhhhhccc	0.604938	HaRxL119	cccchhhhhhhhhccccchhhhhhhccccccceeeeccccccccccccccccccccccccchhhhhhhhhhhhhhhhhhccccchhhhhhhhhhhhcccccchheeeeeeecccccccccccceeeeccccccccccccccccccccccc	0.32	Hp715487	cchhhhhccccccchhhhhhhhhhhhhhhhhhhhhhhhhhhhhhhhhhhhhhhhhhhhhhhhhhcccccccccccchehhhhhhhhhhhhhhhhhhhhhhhhhhhhhhhhhhhhhhhhhhhhhhhhhhhhhhhhhhhhhhhhhhhhhhhhhhhhhhhhhhhhhhhcchhhhhhhccchhhhhhhhhhhhhhhhhhhhhhhhhhhhhhhhhhhhhhhhhhhhhhhhhhhhhcccchhhhhhhhhhhhhhhhhhhhhhhhhhhhhhhhhhhhhhhhhhccccccccccccccccccccceeeeeeeeeeecccccccceeccceeeecccceeeeecccccchhhhhhhhhhhhccccccccceeeeccccccccchhhhhhhcceeccccceccchhhhh…	0.617916				contig53844	chhhhhhhhhhhhhhhhhhhhccccccccccccccccccceeeeeeeccccccccccchhhhhhhhhhhhhhhhhhhhhhhhhhhhhhhcc	0.56044
PsAvh31	cchhhhhhhhhhhhhhhhhhhhhhhhccccchhhhhhhhhhccheeeeccccccccccccccccccccceeecccccccccccecccccccchhhhhcccccchhhhhhhhhhhcceeeeehhcccccccchhhccccccc	0.397163	cchhhhhhhhhhhhhhhhhhhhhhhhccccchhhhhhhcccceeeeeeecccccccccccccccccccceeeccccccchhhhhhcccchhhhhhhhhhccchhhhhhhhhhhhhhhheeccccccccccccccccccccc	0.446809	Ps_144029	cchhhhhhhhhhhhhhhccccccchhhhhhhhhhhhhhcccccchhhhhhccceccccccccccccceeeeeeccchhhhhhhhhhhhcchhhhhhhhhhhhhhhhhhcccceeeeeeecccccccceeeehhhhhcccchhhhhhhhhhhchhhhhhhhhhhhhhhhhhhhhhhhhhhhhhhhhhhhccccccccccchhhhhhhhhhhhhhhhhccccccccccc	0.590308	PITG_09837	cchhhhhhhhhhhhhhhcccccchhccccccccccccccchhhhhhhhcccccccccccccccccccchhhhhcchccccccchchhhhhhhhhcchhhhhhhhhhhhhhhhhhhhhhhhccc	0.528455	PITG_18487	cchhhhhhhhhhhhhhhhhchcccccccccchhhcccccchhhhhhcceeecccccccccchhhhhhhhhhhhhhhhhhhhhhhhhhhhhhhhhhhhhhhhhhhhhhhhhhhhhhhhhhhhhhcccccccccceeeeecccccccccccchhhhccc	0.592357	PrAvh_250	cchhhhhhhhhhhhhhhcccccccccccchhhhhhcccccccccchhhhccccchhhhhhhhhhhhhhhhhhhcccccchhhhhhhhhhccccceehchhhhhhhhhhhhhhhhcccccccchceeeeeeecccchhhhhheeeeeecccccccccc	0.496815	Pr_73940	ccccchhhhhhhhhhhhhccchcccccccceehhhhhhhhhhhhhhhccccccccchhhhhhhhhhhhhhhccccccchhhchhhhhhhhhhhhccccchhhhhhhhhhcccccccccccccccccccchhhhhhhhhhhhhhcchhhccccchhhhhhhhhhhccccccc	0.567251	scaffold_81_R75	ccchhhhhhhhhhhhhhhccccccceeeeeeeeehhhcccccccccceeccccccccccccccccccheeeeceeccccchhhhhhcccccchhhhhccccccccceeeeehhhhhcccchhhhheeeecccccchhhhhhhhhhhhhhhhhhhhhhccchhhhhhhcccccchhhhhhhhhhhhhhhhhhhhcccccchhhhhhhhhhccchhhhhhhhhhhhcccccccchhhhhhhhhhhhhhhhhccccchhhhhhhhccccchhhcccccccccccccccchhhhhhhhhcccchhhhhhhhhhhccccchhhhhhhhhhhhhhhhhhcccchhhhhhhhcccccccceehhhhhhhhhhhhccccchhhhhhhhhhhhhcccchhhhhhhhcc…	0.538947	Pc_62213	cchhhhhhhhhhhhhhhhhhhhhhhcccccccccccccccccccchhccccccchhhhhhhcccchhhhhhhhhhhhhhcc	0.567901	HaRxL120	cchhhhhhhhhhhhhhcccccchhhhhhhhhhccccccccccccccccceccchhhhhhhhhhhhhhhhhhhhhhhhhhhhhhhhhhhhhhhhhhhhhhhhhhhhhhhhhhhhhhhhhhhhhhhhhhhhhhhhhhhhhhhhhhhhhhhhhhhhhhhhhhhhhhhhhhhhhhhhhhhhhhhhhhhhhhhhhhhhhhhhhhhcc	0.846535	Hp700008	cccccchhhcceeeeeeeccccccchhhhhhccceeeccccccccccccccccccceeeeeeeeccceeeeeeeeccccccccccccccceeeeeeeeccceeeeeeeccccceeecccccccccccccccceeeecccceeeeeeeccceeeeeeecccceeeeeccccceeeccceeeeeeeccccceeeecccccccccccccceeeeeeeccccccccccccccccceeeeeccccceeeeeeecccceeeeeccceeeeeeccceeeeeeeeccchhhhhhhhhhhhcccccccccccceeeccccccchhhhhhhhhhhhhcccccceeeecccccccccccccccccccccchhhhhhhhhhccceeeeeecccccccccchhhhhhhccce…	0.162162				contig54655-0	cchhhhhhhhhhhhhhhhhhhhhhhhhhhccccccccceeeeeecccccccccchhhhhhhhhhhhhhccccc	0.561644
PsAvh204.1	cccchhhhhhhhhhhhhcccccccchhhhhcccccceeecccccccccchhhhhhhhccccccchhhhhhhhhcccccccccccceeeeeeeecccchccccccchhhhhhhhhhhhhhccccchhhhhhhhhcccccccccccccccceecccccccccc	0.36646	ccchhhhhhhhhhhhhhccccchhhhhhhhcccccchhhcccccccccchhhhhhhhhccccccchhhhhhhhccccccccccceeeeeeeeecccchhhhhhhhhhhhhhhhhhhhhcccchhhhhhhhhhcccccccccccceeccceecccccccccc	0.453416	Ps_144031	cchhhhhhhhhhhhhhcceeeeccceeeccchhhhccccccccchhhccccccccccchhhhhhhhhhhhhhhhhhhhhhhhhhhhhhhcccchhhhhhhheccccccccccccchhhhhhhhhhhchhhhhhhhhhhhhhccchhhhhhhhhhhhhhhhhhhheeeeeeccccccccchhhhhhhhhhhhhhhhhhccccchhhhhhhhhcc	0.619718	PITG_09838	cchhhhhhhhhhhhhhhcccccchhccccccccccccccchhhhhhhhcccccccccccccccccccchhhhhcchccccccchchhhhhhhhhcchhhhhhhhhhhhhhhhhhhhhhhhccc	0.528455	PITG_06030	cccccccccchhhheecccccccccchhhhhheeeehcccccchhhhccccchhhhhchhhhhhhhhhhhhhhhhhhhhccchhhhhchcccchhhhhhhhhhhhhhhhhhhhhhcccccccceeeeeeehccccchhhhhhhhhhhhcccchhhhhhhhhhhhhhhhhhhccccchhhhhhhhcccccchhhhhcchhhhhhhhhcc	0.591346	PrAvh_252	ccchhhhhhhhhhhhhcccccccccccccccccccccccccccccccccccceccccccccccccccchhhhhhhhhhhhhhhhhhhhhcccccchhhhchhhhhhhhhhhcchhhhhhhhhhhhhhccccccceeeeeeehhcccchhhhhhhhhhhhcccccchhhhhhhhhhhhhhhhcccchhhhhhhecccccccchhhhhhhhhhhhhhhhhhcccccchhhhhhhhhhhcchhhhhhhhhhhhcccchhhhhhhhhhhhhhhhhhcccchhhhhhhhcccccccccchchhhhhhhhhhhhcccccchhhhhhhhhhhhhhhhhhhhhhhccchhhhhhhhhhhhhhhhhhhhccccccchheeccccccccchhhhhhhhhhhhhhhhccc…	0.606419	Pr_73742	cchhhhhhhhhhhhhhhhcccccchhhhhhhhhhhcccceechhhhhhhhhhhhccccceecccccccccccccccccccccccchhhhhhhhhhhhhhcccccchhhhhhcccccccccccc	0.479675	scaffold_686_R5	cchhhhhhhhhhhhhcccccceeeecchhhhhhhhhhhcccccchhhhhhhhhhhhhhhccccccccceeeecccccchhhhhhhcccchhhhhhhhhccccccheeeeehhhhcccchhhhhhhhhhhhccccchhhhhhhhhhhhhhhhhhhhcccchhhhhhhhcccccccccchhhhhhhhhhhhhhhccccchhhhhhhhhhhcccchhhhhhhhhhhcccccccccccccccchccccc	0.563265	Pc_65088	cchhhhhhhhhhhhhhccccccceeeecccccccccccccccceeccchhhhhhhhcchhhhhhhhhhhccccccccccccccccccccccccccccccccccccccceeeeecccceccccccccccccchhhhhhhhhhhhcccccchccccchhhhhhhhhcccccccccchccccccccccccccccchhhhhcccccchhhhhhhhhhhhhhhhhhhhhhhhhhhhhcchhhhhhhhhhhhhhhhhhhhhhhhccccccccchhhhhhhhhhhccceeeccchhhhhhccccccchhhhhhhhchhhhhhhhhhhhcchhhhhhhhhhhhheeeccchhhhhhhcccchhhhhhhhhhcccccchhhhhhhhhhhhhhhhcccccccchhhhee…	0.453767	HaRxL127	cceeeeeehhhhhhhcccccccccccccccccchhhhhhhhhcccccccceeeeecccccccchhhhhhhhhhhhhhhhhhhhhhhcccchhhhhhhhhcccccchhhhhhhhhhcccceeeeeeeeccccceehhhhhhcchhhhhhhhhhhhcccccceeeccccchhhhhhhhhhhhhhccccccchhhhhccceeeeeecccceeeecccchhhhhhhhhhhccccccchhhhhhccccceeeeeeecccccchhcccchhhhhhhhhcccccccchhhhhcccccchhhhheccchhhhhhhhhhccccchhhhhhhhhhhccchhhhhhhhhhhccccchhhhhhhhhhhhccccccccccccchhhhhhhhhhhhhhhhhhhhhhhhhhccc	0.508772	Hp700036	ccccchhhhhhhhhhhhhhhhhhhhhhhhhhhhhchhhhhhhcccchhhhhhhhhhhhhhccccccccccccccccccccchhhhhhhhhhhcccccccceecccceeeehhhhhhhccccccchhhhhhhhhhhhhhhhhccccccccceeeeeccccchhhccccchhhhhhhhhccccccccceeeeeeccccceeeeeeeec	0.470874				contig54910	ccehhhhhhhhhhhhhhhccccccchhhhhhhhhhhccccccccc	0.577778
PsAvh283	cchhhhhhhhhhhhhhhhhhhhhhhccceeccccchhhhhhhhhhhhhhhcccccccccchhhhhhhhhhhhhhhhhhhhhhccccccheeeeeecccccchhhhhcccchhhhhhhhhhccceechhhccccccccchhhhccccccccccc	0.542484	cchhhhhhhhhhhhhhcccchhhhccccceeccchhhhhhchhhhhhhcccccccccccchhhhhhhhhhhhhhhhhhhhhccccccceeeeeeeeccccccchhhcccchhhhhhhhhhcccchhhhhcccccccccccccccccccccccc	0.457516	Ps_136284	cchhhhhhhhhhhhhhccccceeeecccccccccccccccccccccccccccccccccccccccchhhhhhccchhhhhhhhhhhhhhhhhhhhccchhhhhhhhhhhccccceeecccccchhhhhhhhccccccc	0.430657	PITG_04282	cccchhhhhhhhhhhhhhhhhhhhcccccccccchhhhcchhhhhhhhhhhhhccccccccceeeecccccchhhhhccccccccccccchhhhhhhcccccchhhhhhhcccchhhhhhhhhhhhhhhhhhhcccccccccccccccceeeeeehhhhccccc	0.481707	PITG_10640	cchhhhhhhhhhhhhhcchhhhhhhhccccccccccchhchhhhhheeeeecchhhhhhhhhcccccccccccccchhhhhcccchhhhhhhhhhhhcchhhhhhhhhhhhhhhhhhcccchhhhhhhhcccccchhhhhhhhhhhheeeeeeeeeccc	0.591195	PrAvh_255	chhhhhhhhhhhhhhhhhcccccccccccccccccccccchhhhhhhhhhhhccccccceeeeeecccccccechcccccchhhhhhhhhhhhhhhhhhhhhhhhhhhhccccchhhhhhhhcccccchhhhcccchhhhhhhhhhhhccccchhhhhhhhhhhhcchhhhhhhhhhhccccchhhhhhhhhhhhhhhhhccccchhhhhhhhhcccccccccchhhhhhhhhhhhhccc	0.6	Pr_73381	cccchhhhhhhhhhhhhhcccccccccccccccccccccccccccchcceeecccceeeeeceeeeeccccchhhhhhhhhhhhcccccccchhhhhhhhhhecccccccccchhhhhhhhhhhhhhhhccchhhhhhhhhhhhhccccccccccccc	0.417722	scaffold_214_R4	cchhhhhhhhhhhhhhhhhhhhhhhhhcccceeeeecccccccccchhhhcccccccccccccccchhhhhhhhcchhhhhhhhhhhccchhhhhhhhhhccccccecccccccchhhhhhhhhhhhhcc	0.546154	Pc_6903	ccchhhhhhhhhhhhhccccccceeeechhcccccchhhhhhhhhhhhhccceeeeeeeeecchhhhhhhhhccchhhhhhhhhhhhhhhhhhhhcccccccchhhhhhhhhchcccccccccccccchhhhhccccccccccccceeeeeeeecccccccchhhhhhhcccccccccccccccccccccccccchhhhhhhhhhhccccccccchhhhhhhhhhhhhhhhhhhhhhhcchhhhhccccccccccc	0.460938	HaRxL129	cchhhhhhhhhhhhhccccchhhccccccccccccchhhhhhhccccchhhhhhhccccceeeeeccccccchccccccc	0.3875	Hp700041	cccceeeehhhheeecccccchhhccccccccccccceeeeeccccccccccchhccchhhhhhhhhhhhhhhcccccceecccccchhhhhhhhhhhhccchhhhhhhhhhhhccccchhhhhhhhhcccccccccchhhhhchhhccchhhhhhhhhhhhhhceeeecccccceehhhhhhhccchhhhccccccccchhhhhhhhcceeeehhhhhhhhcccceeccccccccccccccccccccccccceeecccehhchhhhhhhhhhhhhhhhccchhhcccceeeeeccccceehhhcccccceccccccccccccccceeccccccccccccccccccccccccccccchhhhhhcccccccchhhhhhhhhhhhhcccccchchcccccc…	0.189971				contig54938	cccccchhhhhhhhhhhhhhhhhhhhhhhhhhhcccccchhhhhhhhcccccceeeeccccc	0.564516
PsAvh242	cchhhhhhhhhhhhhhcccceecccccccccccccccccccccceeeecccccchhhhcccccccceeehhhhhhhhhcccccccccchhhhhhhhhccceeeeeeehccchhhhhccchhhhhhhhhhhhhhhhccccc	0.414286	ccchhhhhhhhhhhhhhccccccchhhhhccccccccccccccccceeecccccccccccccccccchhhhhhhhhhhhhcccccccchhhhhhhhhcceeeeeeeeehhhhhhhhhccchhhhhhhhhhhhhhhccccc	0.464286	Ps_143822	cchhhhhhhhhhhhhhhccccccccccccceeeeeeeeccccccccccccccccccchhhhhhcccccccchhhhhhhhhhhcccccccchhhhhcccchhhhhhhhcccccccccccccccchhhhhccchhhhhhhhhhhcccccchhcccccc	0.403846	PITG_05983	cchhhhhhhhhhhhhhccccccccccceeecccccceeeeeeccchchhhhhhhhhccccccccccchhhhccchhhhhhhhhhhccchhhhcccccccccccchhhhhhhhhhccchhhhhhhhcccccchhhhhhhhcccceeeecccc	0.456954	PITG_15152	ccchhhhhhhhhhhhhccccccccceeeeeccceeecccccccccccchcccccccccccccccccccccchhhhhhhhhccccccchhhhhhhccccchhhceeecccchhhhccccchhhhhhhhhhccccccchhhhhhhhhccchhhhhhhhhhhcccccccchhhhhhhhhhhcccchhhhhhhhccccccccccccchhhhhhhhhhhhcccccccccheehhhhhhhcccchhhhhhhhhhccccchhhhhhhhhhhhhhhhhhcccchhhhhhhhcccchhhhhhhhchhhhhhhhhhhhccccccchhhhhhhhhcccccccchhhhhhcccccchhhhhhhhhhhhhhhchccccchhhhhhheeccccccccccchhhhhhhhhhhhh…	0.590789	PrAvh_257	ccehhhhhhhhhhhheeehhcccccccceeeccchhhhhccccccccccccccccccccchhchhhhhhhhhhhhhhhhhhhhhhchhhhhhhhhhccchhhhhchccccchhhhhhhhhhhhhhhhhhhhhcccccccceeeeehhhhccchhhhhhhhhhhhcccchhhhhhhhhhhhhhhhhccccchhhhhhhhccchhcccccchhhhhhhhhhhhhhccccchhhhhhhhhhhcchhhhhhhhhhhcccccchhhhhhhhhhhhhhhhhhcccchhhhhhhhccchhhhhhhccchhhhhhhhhhhhhhhhcccchhhhhhhhhhhhhcccchhhhhhhhhhhcccchhhhhhhhhhhhhhhhhhcccchhhhhhhhcccchhhhhhhhhhccc	0.67	Pr_73067	ccchhhhhhhhhhhhhhhhhhccccccccccceeecccccccccccceeeccccceecccccccccccceeeecccccccccccccccccccccccceeccccccccccccccccccccccchhhcccccccccccccccccccccccccccccccccccccccccccchhhhhhhhccccccccchhhhhhhccccccccccccccchhhhhhhhhhhhcccchhhhhhhhhhhhhhcccccchhhhhhhhhhhhhhhccchhhhhhhhccchhhhhhhccccchhhhhhhhhhhhhhhccchhhhhhhhhccchhhhhhhhcccccccccccccchhhhhhhhhhhhhhhccchhhhhhhhhccchhhhhhhccccchhhhhhhhhhhhhhhhhhch…	0.49503	scaffold_568_R2	cchhhhhhhhhhhhhhhhhhhhhhhhhccccccceeccceecccchhhhhcccccccccccchhhhccchhhhhccccchhhhhhhhhhhcccchhhhhhhhhhhccccccccccccchhhhhhhhhhhhhcc	0.556391	Pc_70105	chhhhhhhhhhhhhhhhhhhhccccccchhhhhhhhhhhhhhhchchhhhhhhhhhhhhhhhhhhhhhhhhhhhhhhhhhccccccccccccccccchhhhhhhhhhhhcccccccchhhhhhhhhhcccccccchhhhhhhhhcccccchhhhhhhhhhcccccccccchccccccchhhchccccchhhhhhhhheecc	0.621891	HaRxL130	cceeeeeehhhhhhhccccccccccccchhhhhhhhhhhccceecccccccccccccccchhhhhhhhhhhhhhcccccceeeeeeccccccccccccccccccccccccccccccccccccccccccc	0.248062	Hp700054	chhhhhhhhhhhhhhhhhhhccceeeeeeecccccceeeeeeeeccccccccccccccccccccccccccccccccccccccccceeeeeeecccccccccccccccccccccccchhhhccccccccceeeeeeecccccccccccccccccccccccccccccccccccceeeeeeeeccccceeeeeeccccccccccccccccccccccccccccceeeeeeeccchhhhhhhhhhhhhhhccccccceeeeccccccccccccccccccchhhhhhhcccccccccccccccccccccccccccccccccceecccccccccccccccceeeeeeeccccccccccchccccccceeeeeeccccccccccccccceeecccceeccccccccc…	0.107477				contig56257-0	ccehhhhhhhhhhhhhcccccchhhhhhhhhhhhhhhheccccc	0.659091
PsAvh94b	cchhhhhhhhhhhhhhcccchhhccccccchhhhhhhhccccchhhhhhhhhhhccchhhhhhhhhhhhhhhhhhheeeecccccccccccccheeeeecccceeehhhhhhhhhhhccccccccccccccchccccccc	0.485714	chhhhhhhhhhhhhhccccceecccccccchhhhhhhhccccchhhhhhhhhhhhhhhhhhhhhhhhhhhhhhhheeeeecccccccccchhcheeeeecccceeeehhhhhhhhhhhcccccccccccccccccccccc	0.485714	Ps_133875	cchhhhhhhhhhhcccccheeecccccccccccccccccceecccccccchhhhhhhhhhhhhhhhhhhhhhhhhhhhhhhhhhhhccccchhhhhhhccccchhhhhhhhhhhhhhhhhhhhhhccccchhhhhhhhhhhhcchhhhhhhhhhhcccccchhhhhhhhhhhhhhhhhcccchhhhhhhhcccchccccccchhhhhhhhhhhhcccccccccc	0.616071	PITG_13306	ccchhhhhhhhhhhccchhhhhhhhhcccecccceeeeeccchhhhhhhhhhcccccchhhhchhhhhhhhhhhhhhhhhhccchhhhhhhhhhhhhcc	0.656566	PITG_07555	cchhhhhhhhhhhhcccccccccccccccchhhhhhhhhhhcccccccccchhccccchhhhhhhhhhhhhhhhhhhhhhhhhhhhhhcccccccccccccccccccchhhhhhhhhhhhccccchhhhhhhhhhhhhhhhhhhhhhhcccchhhhhhhhhhcccccccc	0.588235	PrAvh_258	cchhhhhhhhhhhhheeehccccccccceeeecchhhhhhcccccccccchccccccccchhchhhhhhhhhhhhhhhhhhhhhhchhhhhhhhhhccchhhhhchccccchhhhhhhhhhhhhhhhhhhhhccccccceeeeeehhhhccchhhhhhhhhhhhcccchhhhhhhhhhhhhhhhhccccchhhhhhhhccchhhccccchhhhhhhhhhhhhhccccchhhhhhhhhhhcchhhhhhhhhhhcccccchhhhhhhhhhhhhhhhhhcccchhhhhhhhcccccchhhhhhchhhhhhhhhhhhccccccchhhhhhhhhhhhccchhhhhhhhhhhcccchhhhhhhhhhhhhhhhhhhccchhhhhhhhccccchhhhhhhhhhhhhc	0.674185	Pr_72912	cccccchhhhhhhhhhhhhhhhhhhccccccccccccccccccchhhhhhhhhheeceeeecccceeeeecchhhhhhhhhhhcccccccccccccccccccchhhhhhhhhhhhhhcccccceeeeccccchhcchhhhhhhhhchhhhhhhhhcccccchhhhhheeeccccccccccccccccccccccccc	0.410256	scaffold_81_F70	cccceeeecchhhhhhcccchhhhhhhhhccccccchhhhhhhhccccccchhhcccchhhhhhhhhhhhhhhhhhhhhhhhcccchhhhhhhccccccchhhccccchhhhhhhhhhhhcccccchhhhhhhhhhhccchhhhhhhhhhccchhhhhhhhhhhhhhhhhhhhcccchhhhhhhhhcccccccccccchhhhhhhhhhhhhhhcccccchheeeeecccchhhhhhhhhhhccccccccchhhhhhhhhhhhhhhccccccc	0.606618	Pc_70107	cchhhhhhhhhhhhhhccccccccchhhhhhhhhhhhhhhccccchhhhhhhccchhhhhhhhccchhhhhhhhhhhhhhhcccccceeeehhhhhcccccccccccchhhhhhhhhhhhhhhhhheecccccchhhhhcccccccchhhhhcccceeeeeeccccchhhhhhhheccc	0.558659	HaRxL131	cchhhhhhhhhhhhcccccccccccccccccccccccccccccccchhhhhhhccccchhhhhcccceecchhhhhhhhhhhhhhhccccccccchhhhhhhhhhhccccccccccccccchhhhhhhhccccccccccccccccccccccccccccceeeeeccchhhhhhhhhhhhccceeeeeeeeeeecc	0.360825	Hp700136	ccchhhhhhhhhhhhhhhhhhhhhhhhccccccceeeeeeccccccccccccccchhhhhhhhhhhhhhhhhhccccceeeehheeeeeeeecccccceeeecceeeeccccccceeeeeccccceeeecccccccccheeeeeccceeecccccccchhhhhhhcccccccccccccccceeecchhhhhhhhhhhhhhcccchhhhhhhhhhhhcceeeeeeccceeeeeehhhhccccccccchhhhhhhhhhhhhhhccchhhhhhhhhhhhhhhhhccccccchhhhhhhhhhhhheccchhhccccccccccccceeeeeecccchhhhhhhhhhhhhhhcccchhhhhhhhhhhcceeeeeecccccchhhhhhhhhhhccccccccchhhh…	0.461024				contig56638	chhhhhhhhhhhhhhhhhhhhccccceeccccccccccc	0.512821
PsAvh183	cchhhhhhhhhhhhhcccccccccccceeeeccceeeecccccccccchhhhhcccccccccchhhhhhhhhhhhhhhhhhhccccccccccchhhhhhhhhhhcccccccccccechhhhhhhhhhhccc	0.450382	cchhhhhhhhhhhhcccccccccccceeeeeecchhhhhhhhcccccchhhhhccccccccccchhhhhhhhhhhhhhhhhcccccccccccchhhhhhhhhhhhcccccccccchhhhhhhhhhhccccc	0.496183	Ps_140904	cchhhhhhhhhhhhhhhhhhhhhhccccchhhhhhcccccccccchhccccccccccchhhhhhhhhhhhhhhhhhhhhhhhhhhhhhhccccchhhhhccccccchhhhhhcchhhhhhhhhhhhhhcccccccceeeeeehhccccchhhhhhhhhhhhccchhhhhhhhhhhhhhhhhhhcccchhhhhhhcccccccccccchhhhhhhhhhhhhcccccccccchhhhhhhhccchhhhhhhhhhhccccchhhhhhhhhhhhhhhhhhccccccccccchhhhhhhhhhhhhhhhccccchhhhhcccccccccchhhhhhhhhhhhcccccchcccccccchhhhhhhhhhcccchhhhhhhhhhhccccccccccccccchhhhhhhhhhh…	0.503135	PITG_23014	cchhhhhhhhhhhhhhcccccccccccceeeeccccccccchhhhhhhhhhhhccccccccccchhhhhhhhhhhhhccchhhhhhhhhhhcccccccccccccccceeeccccccchhhhhhhhhhccccchhhhhhhhcchhhhhhhhhhhhhhhhhhhhccceeccc	0.517647	PITG_22729	cchhhhhhhhhhcceeeeeccccchhhhhhhhcccccchhhhhhhhhhhhccccccchhhchhhhhhhhhhcccccchhhhhhhhcccchhhhhhhhhhhhhhhhhhhhhcccccccccccccheeehhhhhhhhhhhhhhhhhhcccccccccc	0.587097	PrAvh_259	cchhhhhhhhhhhhhhhhhheeeeeecceeehccccccccccccchhhhccccccchhhhcccccchhhhhhhhhhhhhhhhhhhhhhhhcccccchhhhhhcecccchhhhhcccccchhhhhhhhhhhhccccccceeeeeecccccchhhhhhhhhhhhcchhhhhhhhhhhhhhhhhhcccccchhhhhhhcccccccchhhhhhhhhhhhhhhhhhcccchhhhhhhhhhhhcchhhhhhhhhhhcccccchhhhhhhhhhhhhhhhhhcccchhhhhhhhcccccchhhhhccchhhhhhhhhhhhhcccccchhhhhhhhhhhcchhhhhhhhhhhhcccchhhhhhhhhhhhhhhhhhhccchhhhhhhcccccccceeeeeeeeeeeeec…	0.604938	Pr_47390	cchhhhhhhhhhhhhhchchccccchhhhhhhhhhhhcccccccccccccccceeeccccccchhhhhhhhchhhhhhhhhhhhhcccccceeeccccceeechhhhhhccccccccc	0.466102	scaffold_6_F173	cchhhhhhhhhhhhhhhhhhhhhhhhhcccceeeeeccccccccchhhhhcccccccccccchhhhccchhhhhcccccchhhhhhhhhhccchhhhhhhhhhcccccccccccccchhhhhhhhhhhhhhcc	0.548872	Pc_7063	cccccccchhhhhhhhhhhhhhhhhhhhcccccccceeeeccccccccccceeeeccccccccccccccccceeeeecccccceecccccccccccccccceecccccccccccccccccccccchhhhhhhhhhcccccccccccccccccccccccccccccchhhhhhhhhhhhccccccccccccccccccchhhhhcccccchhchhhhhhhhccccchhhhhhhhhhhhhccccccchhhhhhhhhhhhhhhccccchhhhhhccchhhhhhhhcccchhhhhhhhhhhhhhhccchhhhhhhhhccchhhhhhhhhccccccccccccchhhhhhhhhhhhhhhhcchhhhhhhhhccchhhhhhhhcccchhhhhhhhhhhhhhhhhhchh…	0.535857	HaRxL132	cccchhehhhccchhhhhhhhhhhhhhccccccccccccceeeeccccccceeeeccccccccccccccccchhhhhhhhhhhcccccccc	0.32967	Hp700137	cccccccchhhhhhhhhhhhhhhhchhhhhhheehhccccccccccccccccccccccccccccccccccccccccccccccccccccccccccceeccccccccccccccccccccccccccccccecccccccccceeeccccccccccchhhhhhhhhcccccccccccccheecccceeeeeeeccccchhhhhhhhhhhhhhhhhhhhhhhhhcccccccccceeeeeeeeeeeccceeeccccccceeeeeccccccccccccccccccccccccccccccccccccccccccccccccccccccccchhhhcccccccceeeeeeeccccccccccccccccccccchhhhhhcccccccccchhhhhhhhhhhhhhccccc	0.215938				contig57326	cchhhhhhhhhhhhhhhcccccccccchhhhhhhhhhhhhccccccccccccccceeeccccccchhhhhhhhhhhhhhhhhhhhhhcccccceeeeccccceehhhhhhhccccccc	0.483051
PsAvh77	cccchhhhhhhccccccccccccccccccccchhhhhhhhhhhhhchhccccccccchhhhccccccccchhhhhheeeecccccccheecccccchhhhhhhcchhhhhhhhhcccccccceeeeeeccccccchhhhhhhhccc	0.390411	cchhhhhhhhhhhhhhcccccccccccccccchhhhhhhhhhhhhhhhccccccccccccccccccccccchhhhhhhhccccchhhhhcccccchhhhhhhhhhhhhhhhhhhhhccccceeeeeeccccccchhhhhhhhhccc	0.5	Ps_137608	ccccccehhhhhhhhhhhhhhhhhhcccccccccccccccccceeeecccccccccchhhhhhhccccccccccccccccchhhhhhhhhhhhhccccchhhhhhhhhhccccccchhhhhcchhhhhhhhhhhcccccchhhhhhhhhhhhhccchhhhhhhhhhhecccchhhhhhhhhhhhhhhhhhccccccchhhhhhhccccchhhhhhhhhhhhhhhhhhhhhccccchhhhhhhhhcccchhhhhhhhhhhhhcccchhhhhhhhhhhhhhhhhccccchhhhhhhhcccccchhhhhhhhhhhhhhhhhhhcccchhhhhhhhhhhhccchhhhhhhhhhhccccccccchhhhhhhhhhhhhhhhhcccchhhhhhhhcccchhhhhhc…	0.622754	PITG_23015	cchhhhhhhhhhhhhhcccccccccccceeeeccccccccchhhhhhhhhhhhccccccccccchhhhhhhhhhhhhccchhhhhhhhhhhcccccccccccccccceeeccccccchhhhhhhhhhccccchhhhhhhhcchhhhhhhhhhhhhhhhhhhhccceeccc	0.517647	PITG_22730	cchhhhhhhhhhcceeeeeccccchhhhhhhhcccccchhhhhhhhhhhhccccccchhhchhhhhhhhhhcccccchhhhhhhhcccchhhhhhhhhhhhhhhhhhhhhcccccccccccccheeehhhhhhhhhhhhhhhhhhcccccccccc	0.587097	PrAvh_261	ccchhhhhhhhhhhhhccccccchhhhhcccccccchhhhhcchhhhhhhhhhhhccccccccccceeeehhhhhcccccchhhhhhhhhhhccchhhhhhhhcccccchccccccchhhhhhhhhhhhcccchhhhhhhhhhhccchhhhhhhhhhhhhhhhhhhhccccccccccc	0.578652	Pr_47311	cchhhhhhhhhhhhhcchccccccchhhhhhhhhhhccccccccccccccccceecccccccchhhhhhhhhhhhhhhhhhhhhhcccccceeeecccceeeeehhhhccccccccc	0.435897	scaffold_30_R79	cccchhhhhhhhhhhhccceeeccccchhhhhhhhhhhccccccccccccccchhchcchhhccchhhhhhhhhhhheecccccccc	0.471264	Pc_71747	ccchhhhcccchhhhhhhhhhhhhhhhhhhhhhhhhhhhhhhhhhhhhhhhhhhhccccchhhhhhccccccccccccccchhhhhhhhhhhhhhccccchhhcccccccccccccccccccccccchhhhhhcccccccc	0.546099	HaRxL133	cceeeeeecccccceeeeeeeeeeeeecccccccccccccccccccchhhhhhhhhhhcccccchchhhhhhhhhccccccccccccccceeeeehcccccc	0.215686	Hp700253	chhhhhhhhhhhhhhhhhhhhhhhhhhhhhcccccccccccccccccccccccccccccccceeeeeeccccccccccccccccccccccccccccccccchhhhhhhhccceeeeeeeecccccchhhhhhhhccccccccccccccccccccccchhhhhhhhcccceeeecccchhcccccccccccccccccccccchhhhhhhhhhhhhhhhhhhhhhhcccceeeeeecccccccccccccchhhhhhhhhhhhhhhhhhhhhhhhcccchhcccccccceeeeeeccccccccccccccccccceeeeeeeccccccccccccccccccccchhhhhhhhhhcccccccccccchhhhcccccchhhhhhhhhhhhhhhhhhhhhhcccccc	0.350877				contig59020	chhhhhhhhhhhhhhhhhhcccccccccccccccc	0.514286
PsAvh68	ccchhhhhheeeeeeccccccccccccccccccccccccccccccchhhhhhhcccchhhhhhhhhhhhccchhhhhhhhhhhcceeeeeeehhcccchhhhhhhhcccccccc	0.403509	chhhhhhhhhhhhhhccccccccccchhhhccccccccccccccchhhhhhhcccccchhhhhhhhhhhhhhhhhhhhhhcccceeeeeeehhccccchhhhhhhhcccccccc	0.5	Ps_141933	ccccchhhhhhhhhhhhhhccccchheeeehhhhhhccccccccchhhcccccchhhhhhhhhhhhhhhhhhhhhhhhhhhhhhhhcchhhhhhhhcccccccccccccchhhhhhhhhhhcccccccceeeeeeccccccchhhhhhhhhhhhcchhhhhhhhhhhhhhhhhhhhcccchhhhhhhhcccccchhhhhhhhhhhhhhhhhhhhcccccchhhhhhhhhhccchhhhhhhhhhhccccchhhhhhhhhhhhhhhhhhcccchhhhhhhhccchhhhhhhhcccchhhhhhhhhhccccchhhhhhhhhhhhhccchhhhhhhhhhccccchhhhhhhhhhhhhhhhhccccchhhhhhhhccccccccchhhhhhhhhhhhhhhhhccc…	0.65873	PITG_23226	cchhhhhhhhhhhhhhcccccccccccceeeeccccccccchhhhhhhhhhhhccccccccccchhhhhhhhhhhhhccchhhhhhhhhhhhccccccccccccccceeeccccccchhhhhhhhhhccccchhhhhhhhccchhhhhhhhhhhhhhhhhhhhhhccccccccccccchheeecccccc	0.492063	PITG_14294	cchhhhhhhhhhhhhhhhhhhcccccccccchhhcccccchhhhhhcceeecccccccccchhhhhhhhhhhhhhhhhhhhhcchhhhhhhhhhhhhhhhhhhhhhhhhhhhhhhhhhhhhhhcccccccccceeeeecccccccccccchhhhccc	0.585987	PrAvh_269	ccchhhhhhhhhhhhhccccccchhhhhcccccccchhhhccccccchhhhhhhhccccccccccceeeehhhhhccccchhhhhhhhhhhhhhhhhhhhhhhhhhhhcchhhhhhhcccchhhhhhhhhhhccccchhhhhhhhhhhcccccchhhhhhhhhhhhhhhhhccccccccccc	0.598901	Pr_47306	cchhhhhhhhhhhhhcchccccccchhhhhhhhhhhccccccccccccccccceecccccccchhhhhhhhhhhhhhhhhhhhhhcccccceeeecccceeeeehhhhccccccccc	0.435897	scaffold_614_F1	cchhhhhhhhhhhhhhhheeccccccccccceccccccchhhhhhccccceeeeeeeccccccchhhhhhhhcccccccchhhhhhhhhhhhcccccccccc	0.411765	Pc_71752	ccchhhhhhhhhhhhhhhhhhhhhhhhhhhhhhhhhhhhhccccchhhhhhhhhhccceeecccccchhhhhhhhhhhhhcccchhhhhhcccccccccccccchhhhhcccchcchhcccccccc	0.587302	HaRxL138	ccchhhhhhhhhhhhhcccccchcccceeeeeeeeeeecccccchhhhhhhhhhhhhhhhhhhhhhhhhccceeecchhhhhhhhhhhhhhchhhhhhhhhhcccccccceeeccccchhhhhhhcccccccccccchhhhhhhhhhhhhhhchccccc	0.540881	Hp700260	chhhhhhhhhhheeeeeeccccceeeeeeeecccccccccccccccccccccccccccchhhhhhhhhhhhhhhhhcccccccccccccccccccccccccccccccceeeeccccccccccccccccccccccchehhhhhhhhhhhcccccchhhhccccchccccceeeeccccccceeeeceeeecccccccccchhhccccccccccccccceeccccccccccccccchhhhhhhhccccccccccccccccchhccchhhcccccchhhhhhhccccccccccccccchhhhhhhheeeecccceeeeccccccecccccchhhhhhhhccccccccccccccccchhcchhhhhhhhhccccccchhhhhhhhhccccccccchccccccc…	0.379268				contig59077	ccchhhhhhhhhhhhhhhhhhhhhhhhhhhhhccccceeeeecccccccccccccccccchhhhhhhhhhhccc	0.540541
PsAvh94a	cchhhhhhhhhhhhhhcccchhhccccccchhhhhhhhccccchhhhhhhhhhhccchhhhhhhhhhhhhhhhhhheeeecccccccccccccceeeeecccceeehhhhhhhhhhhccccccccccccccchccccccc	0.478571	chhhhhhhhhhhhhhccccceecccccccchhhhhhhhccccchhhhhhhhhhhhhhhhhhhhhhhhhhhhhhhhheeeecceeccccchhhcheeeeecccceeeehhhhhhhhhhhcccccccccccccccccccccc	0.5	Ps_133876	ccchhhhhhhhhhhhhhhcchccccccchhcccccccchhhhhhhcccccccccccccchhhhhhhhchhchhhhhhhhhhhhccccchhhhhhhhhcchhhhhhhcccchhhhhhhhhhhccccchhhhhhhhhhhhhcchhhhhhhhhhhhcccchhhhhhhhhhhhhhhhhhcccchhhhhhhhhcccccchhhhhhhhhhhhhhhhhcccccccccccchhhhhhcccccc	0.634043	PITG_22729	cchhhhhhhhhhcceeeeeccccchhhhhhhhcccccchhhhhhhhhhhhccccccchhhchhhhhhhhhhcccccchhhhhhhhcccchhhhhhhhhhhhhhhhhhhhhcccccccccccccheeehhhhhhhhhhhhhhhhhhcccccccccc	0.587097	PITG_15303	ccchhhhhhhhhhhhhhchhhhccccchhhhhhhcccccccccccchhhhhceeeecccccccccccccccccchhhhhhcccchhhhhhhhhhhhhhhhhhhcchhhhhhhhhhhhhhhhhhhhccc	0.585938	PrAvh_277	cchhhhhhhhhhhhhhccceeeccccccccccccchhhhcccchhhhhhhhhhhcccccccccccchhcccccccccccchhhhhhhhhhhccccccceeeeeecccccchhhecccccccccccccchhhhhhhhhhhhhhccccccchhhhhhhhccccchhhhhhhhhhcccchhhhhhhhhhhhhhhhhcccccchhhhhhhhhhhhhccccccccccchhhhhhhhhhhhhhhcccc	0.504132	Pr_44857	chhhhhhhhccceeccccccccccchhhhhhhhhhhhhhhhcccccchhhhhhhhhhhhhhhhcchcccccceeeccccc	0.5125	scaffold_443_F6	cchhhhhhhhhhhhhhccccccccccceeeeeccccchhhccceccccccccccccccccccccccchhhhhhhhhhhhhhhhhhhhhhhhhhhccchhhhhhhhhhchhhhhhhhhcchhhhhhhccccccccccchhhhhhhccccccchhhhhhecccccccccc	0.494048	Pc_71800	cccceeeeecccceeeeehhhhhhhhhhhhhhhhhhhhhhhcccchhcccchhhhhhhhhhhccchhhhhhhhhhhhhhhcccccccccccccccccccccccccchchhhhhhhhhhhhcccccc	0.507937	HaRxL116	cccchehhhhhhhhhhhhhhhheceeecccccccccccccccccccccccccceeeeeeccccccchhhhhhhhhhhhhhcccccceecccccccchhhhhhhheeeeecccccccccceeeeeeecccccccccccccchhhhhhhhhhhhhhhhhhhhhhhhhhcccccchhhhhhhhhhhhhhhhcccccccceeeeeeeeeecccccccccccceeeeeeeeecccccchhhhhhhhhhheeeeeeecccccceeeccccccchhhhhhhhhhheeeeccccccccccc	0.351536	Hp700299	cchhhhhhhhhhhhhhhhhhhhhccccccccccceeeccccccccccceeeeeeeecccccceeeeeeeeccccccccceeeeeccccccchhhhhhhcccceeeccccccccccccccccceeeeecccccccccccccccccccchhhhhhhhhhhhhhhhhhcccccccceeeeeccccchhhhhhhhhhhhhcccccccccccccccecceeeeecccccchhhhhcchhhhhhhhccccccchhhhhhhhhhhhhhhhhhhhhccchhhhhhhhhhhhhhhhhhccccccccccccccccccccccccccccchhhhhhhcchhhhhccccccccccccccccccccccccccccccccchhhhhhhhhhccceeeeeecccccccchhhhhhh…	0.331915				contig59370	ccehhhhhhhhhhhhhhhhccccccccceecc	0.5
PsAvh137	ccchhhhhhhhhhhhhhhcccccccccccccccchhhcccccccceeecccccccccchhhhhhhhhhhhhhhccccccceeeeecccchhhhhhhhhcccccccchhhhhhhhhhhhhhhhhhhhhhhhhhhccccccc	0.492857	cchhhhhhhhhhhhhhhhhhhccccccccccccccccccccccceeeecccccccccchhhhhhhhhhhhhhhcccccceeeeeeeccchhhhhhhhhcccccccchhhhhhhhhhhhhhhhhhhhhhhhhhhhcccccc	0.507143	Ps_134020	ccccchhhhhhhhhhhhhhhhhhhccccccccceeeecccccccccchhhhhhhhhhhccccchhhhhhhhhhccccchhhhhhhhhhhhhhhhhhcccchhhhhhhhhhhhhccchhhhhhhhhhhhccccchhhhhhhhhhhhhhhhccccchhhhhhhhcccccccccccchhhhhhhhhhhhhcccchhhhhhhhhhhcccchhhhhhhhhhhcccccchhhhhhhhhhhhhhhhhcchhhhhhhhhcccchhhhhhcchhhhhhhhhhhhhccccchhhhhhhhhcccchhhhhhhhhhhhcccchhhhhhhhhhhhhccchhcccchhhhhhhhhhchhccchhhhhhcccccc	0.669444	PITG_22730	cchhhhhhhhhhcceeeeeccccchhhhhhhhcccccchhhhhhhhhhhhccccccchhhchhhhhhhhhhcccccchhhhhhhhcccchhhhhhhhhhhhhhhhhhhhhcccccccccccccheeehhhhhhhhhhhhhhhhhhcccccccccc	0.587097	PITG_10248	chhhhhhhhhhhcccccchhhhhhhhccccccchhhhhhhhhhhhccccccccccccccccccchhhhhhhhhchhhhhhhhhhhhhhhhhhhhhccccchhhhhhhhhhcccccccccccchhhhhhhhhhhhhccccchhhhhhhhhhhhhccccchhhhhhhhhhhhcccchhhhhhhhhhcceeeeeecccchhhhhhhhheeeccccccccccccchhhhhhhhhhhhcccccc	0.585774	PrAvh_280	cchhhhhhhhhhhhhhcccccccccccccccccchhhhhhhhhhhhchhhhhhhcccccccccccccccccccccchhhhhhhhhhhhhchchhhccccchhhhhhhhhhcccccceeeeccccceeeeeeeeccccccc	0.428571	Pr_43631	chhhhhhhhccceeccccccccccchhhhhhhhhhhhhhhhhccccchhhhhhhhhhhhhhchcchcccccceeeccccc	0.5125	scaffold_2_F233	ccchhhhhhhhhhhhhcccccceeccccchhhhhhhhhhhhhhhhhhhhhhhhhhhhhhhccccchhhhhhhhhhccccccc	0.658537	Pc_7818	ccchhhhhhhhhhhhhhccchhcccccccceehhhhhhhhhhhhhhhhcccccccchhhhhhhhhhhhhhhccccccchehhhhhhhhhhhcccccccchhhhhhhhhhcccccecccccccccccccchhhhhhhhhhhhhhcchhhhcchchhhhhhhhhhhccccccc	0.578947	HaRxL5	cchhhhhhhhhhhheeccchhhcccccceeeeccccccccccccccccccchhhheeeeecccccccccccchhhhhhhhhhhhhhhhhhhccccccccchhhhhhhhhchhhhhhhhhhhhhhhhhhhhhhhhhhhhhhhhhhhhhhhhhhhhhhhhhhhcccccccchhhhhhhhhhhchccccccccceeeeccccceeeecceecceeeeeeeccccccccecccccccccccccccccceeeccc	0.44	Hp700331	cccchccchhhhhhhhhhccccccccccccccccccccccccccccccceeeeeecccccchhhhhhhhhhccceeeechhhhhhhhhccchhhhhhhhhhccccccccccccchhhhhhhhccchhhhhhhhhhhchhhhhhhhhhhhhhhhhcccceeeeeeeehhcccccccccceeeeeecchhhhhhhhhhccccchhhhhhhhhhccchhhhhhhcceeeecccchhhhhhhhhhhhhhhhhhhhhhhhccc	0.5				contig59378	cccccchhhhhhhhhhhhhhhhhhhccc	0.678571
PsAvh75	ccchhhhhhhhhhhhhhcchchhccccccceeeeccchhchhhccccccccccccccccchhhhhhhhhhhccchhhhhhhhhhhhcccchhhhhhhcccchhhhhhhhhhhhhhhhhhhhhhhhhcc	0.601562	cchhhhhhhhhhhhhhcccccccccccceeeeeeecccceeeeeccccccccccccccchhhhhhhhhhhhccchhhhhhhhhhhcccccchhhhhcccccchhhhhhhhhhhhhhhhhhhhhhhccc	0.507812	Ps_144030	ccccccccchhhhhhhhhhhhhhchheecccceeeeeeccceccecccccccccccccheeccccccchhhhhhhhhhhhhhhhccccchchhhhcceeeeccchhhhhccchhhhhhhhhhhhhhcccchhhhhhhhhhhhhcccchhhhhhhhhhhcccchhhhhhhhhhhhhhhhhccccchhhhhhhhccccchhhhhhchhhhhhhhhhhhhcccchhhhhhhhhhhcchhhhhhhhhhhccccchhhhhhhhhhhhhhhhhccccchhhhhhhhcccccccccccccccceeeeeecccccchhhhhhhhhhccchhhhhhhhhhhhcccchhhhhhhhhhhcccccccccccchhhhheeeeccccccchhchhhhhhhhhccchhhhhhhh…	0.554545	PITG_13930	cchhhhhhhhhhhhhhhccccccccccceeeccccccccccchhhhhhhhhhhcccccchhhhhcchhhhhhhhhhhccchhhhhhhccccccchhhhhhhhhhhhhhhccccc	0.561404	PITG_15123	cccchhhhhhhhhhhhhhhhccccccccccceeccccccccccccccceeeeeeccccccchhhhhhhhhhhhhhhhhhhhhcccccceecccchhhhhhhhhcccchhhhhcchhhhhhhhhhhhhccccccchhhhhhhhhhhccchhhhhhhhhhhhhccchhhhhhhhhhhhhhhhhcccchhhhhhhhcccccccchccchhhhhhhhhhhhhhccccchhhhhhhhhhhccchhhhhhhhhhhccccchhhhhhhhhhhhhhhhhhhcccchhhhhhhhhcchhhhhhhhcchhhhhhhhhhhccccccchhhhhhhhhhhhcchhhhhheeecccccchhhhhhhhhhhhhhhhhhccccchhhhhhhhccccccccccccccchhhhhhhh…	0.585271	PrAvh_282	cccchhhhhhhhhhhhcchhhhhhhhhhhhhccchhhhhcccccccccchhhhhhccccccchhhhhhhhhhhhhhhhhhhhhhheeeceeeehhhccccccchhhhccccchhhhhhhcccchhhhhhhhhhcccccccceeeehcccc	0.56	Pr_42197	cchhhhhhhhhhhhhcccccccccchhhhhhhhhhhccccccccccccccccceecccccccchhhhhhhhhhhhhhhhhhhhhhcccccceeeecccceeeeehhhhhcccccc	0.443478	scaffold_50_F43	cchhhhhhhhhhhhhhhhccccceeeecchhhhhhcccccccccccccccccccchhhcccccccchhhhhhhhhhhccchhhhhhhhhhcccchhhhhhccccchhhcccchhhhhhhhhhhhhccccccceeeeeeccccchhhhhhhhhhhhhhccchhhhhhhhhhhhhhhhhcccchhhhhhheecccccccccchhhhhhhhhhhhhhhhcccccchhhhhhhhccccchhhhhhhhhhccccchhhhhhhhhhhhhhhhhhcccchhhhhhhhccccchhhhhhcchhhhhhhhhhhhhhcchhhhhhhhhhhhhhccchhhhhhhhhhccccchhhhhhhhhhhhhhhhhhcccchhhhhhhccccccccchhhhhhhhhhhhhhhhhhhh…	0.648204	Pc_96219	chhhhhhhhhhhhhhcccccccccccccccccccccccceeeeeeecccchhhhhhhhhhhhhhhhccccceeeeeeeeccccccchhhhhhhhhhhhhhcccchhhhhhhhhhhhccccchhhhcccchhhhhhhhhhhhhhccccccccchhhhhhhccchhhhhhhhhhhhhhhhccccccceeeecceeecccccccchhhhhhhhhhhhhhccccccc	0.497758	HaRxL37	cchhhhhhhhhhhhhhhhhhhhhhcccccceeecccccccccccccccccccccchccccccchhhhcccccccccchhhhhhhhhhhhhhhccccccccccccccceeeecccc	0.365217	Hp700387	cchhhhhhhhhhhhhhcccccccccchhhhhhhhhhhhhcceeeeeeccccceeeeecccceeeeccchhhhhccccccccchhhhhhhhhhhhhhcccccccccccccccchhhhhhhhhccccccccccccccccccccccccccccccc	0.361842				contig43687	cceeeeeecchehhhhhhhhhhhhhhhccccccccceeeeeeeccchhhhhhhhhhhhccccceecccccccchhhhhhhhhhhhhheecc	0.461538
PsAvh308	cchhhhhhhhhhhhhhccccccccccccceeeeecccccceeccccchhhhhhhhhhceeeeeccccccccccchhhhhhhhhhehcchhheeehhcchhhheeeeecccccceeeeeeeccccceeeeeccheeeeeeehhhccccccccccccchhhhhhhhhhhhhhhhhccc	0.369318	cchhhhhhhhhhhhhhhhhhcccccccceeeeeeccccceeeecccchhhhhhhhhhhccceccccccccccchhhhhhhhhhhhhhhhhhhhhhhhhhhcheeeeecccchhhhhhhhccccceeeeeechhhhhhhhhhhhhcccccccccccchhhhhhhhhhhhhhhhhhcc	0.545455	Ps_139466	cchhhhhhhhhhhhhhcccccccchhhhhhhhhccccccccccccccccccceeeeccccccchhhhhhhhhhhhhhhhhhhhhcccchhhhhhhhhhhhhhccc	0.552381	PITG_13936	cchhhhhhhhhhhhhhcccchhhheeeeccccccccceccccchhhhhhhhhccchhhhhhhhccchhhhhhhhhhhccchhhhhhhhhhhccccc	0.59375	PITG_23024	ccceeeeeeehhcccccccccchhhhhccccccccccccccchhhhhhchcccccccccccccccccchhhhhhhhhhhhhhhchhhhhhhhhhhhhhhhhhhcccccccccccccchhhhhhhhhhhhhccccccccceeeeehhhhccchhhhhhhhhhhhccchhhhhhhhhhhhhhhhhhhhcccchhhhhhhccccccccccccccchhhhhhhhhhhhcccccchhhhhhhhhhhccchhhhhhhhhhhccccchhhhhhhhhhhhhhhhhhcccchhhhhhhhccchhhhhhhhhhhhhhhhhhhhhhhhccccc	0.583851	PrAvh_283	ccccchhhhhhhhhhhhhccccccccccchhccccccchhhhhhhhcccccceeeeeehccccccccchhhccccehhhcccccchhhhhhhhhhhhhhhhhhchhhccccccccchhhhhhhhhhcccccchhccccchhhhhhhhcccc	0.470199	Pr_40023	chhhhhhhhccceeccccccccccchhhhhhhhhhhhhhhhcccccchhhhhhhhhhhhhhhhcchcccccceeeccccc	0.5125	scaffold_39_F70	cccehhhhhhhhhhhhhhcccccccccccccccccccccccccccchhhhhhcchhhhcccccccccchhhhhhhhhhccchhhhhhhhhhhhcccchhhhhhcccccccccceeehhhhhhhhhhhhhhhhhhhccc	0.514493	Pc_97196	ccchhhhhhhhhhhhhhcchhhhhhhhhhhhccccceeeeeecccccccchcchhhhhhhhhhcchcchhhhhhcccchhhhhhhhhcccccccchhhcccchhhhhhhhhhhcchcccceeccccccchheecccccccchhhhhhhhhhhhhhhhhhhhchhhhheccccccccccccccccccchhhhhhhhhhhccchhhhhhccccccccchhhhccchhhhhhhhhhhhhhhchhhhhhcccccccc	0.541502	HaRxL65	cchhhhhhhheeeeeccccccccccccccccccchhhhhhhcccccchheeeeeeeecccccccccccccchhhhhhhhhhhhhhhhccccccccccccchhhhhhhhhhcccccccccccccccccccchhcccchehhhhcccccc	0.337838	Hp700388	ccchhhhhhhhhhhhhcccccchcccceeeeeeeeeeecccccchhhhhhhhhhhhhhhhhhhhhhhhhccceeecchhhhhhhhhhhhhhchhhhhhhhhhcccccccceeeccccchhhhhhhcccccccccccchhhhhhhhhhhhhhhchccccc	0.540881				contig08155	cccchhhhhhhhhhhhhhheeeeeeeccccccccceeccccccccccheeecchhhhhhhhhhhhhhhhhhhhhhhhccccccceeeeececccccccccccceeeeecccccchhhhhhhccceeeeecccchhhhhhhhcccceccccccchhchhhhccccchhhhhhhhhhhhhhhhhhhhhhhhhhhhhhhhhhhhhhhccccccccceeccccchhhhhhhhhhhhhhhheeeccccceeeeeeeccccchhhhhhhhhhhhhccchhhhhhhhhhhhccceecchchhhhhhhhhhhcchhhhhhhhhhhhccc	0.514019
PsAvh64	cccchhhhhhhhhhhhhcccccccccccccccccccccccccchhhhhhhhhhccccccccccccchccccccccccccccccchhccccccccccccccccccccccchhhhhhhhhhhhhcc	0.314516	cchhhhhhhhhhhhhhhccccccccccccccccccccccccchhhhhhhhhhhhhhhhhhhccchhhhcccccchhhhhcchhhhhhhhhhhhhccccccccccccccchhhhhhhhhhhhhcc	0.556452	Ps_135162	cchhhhhhhhhhhhhccccchhhhhhhhhccccccccccccceeeeecccccccccchhhhhhhhhhhhhhchhhhhhhchhhhhccccchhhehcccchhhhhhhhccchhhhhhhhhhhhhcccccccchhhhhhhhhhccchhhhhhhccccccccchhhhhhhchchchhhhhhhhhhhhhhhhhhhhhhhhhhhccccccccchhhhhhhhhhhhhhcccccccchhhhhhhhhccchhhhhhhhhhhhhcccchhhhhhhhhhhhhhhhhcccchhhhhhhhccccchhhhccchhhhhhhhhhccchhhhcchhhhhhhhhhhccccchhhhhhhhhhhhhhhhhcccchhhhhhhhhccccccchhhhhhhhhhhhhhhhhcccccccchh…	0.666667	PITG_13956	cchhhhhhhhhhheeeecccccccccccccccccceeeecccccchhhhhhcccccccchhhhhhhhhhhhhhhhhhccchhhhhhhhhhhccccchhhhhhcchhhhhhhccc	0.517544	PITG_19655	ccccchhhhhhhhhhhhhhhhccccccccceeeehcccccchhhhhhccccceeehhhhhhccccccccccchhhhhhhhhhhhcccchhhhhhhhhhhhhhhhhccccchhhhhhhhccccccccccchhhhhhhhhhhhhhhccccccchhhhhhhhhhhcchhhhhhhhhhhccccchhhhhhhhhhhhhhhhhhcccchhhhhhhcccccchhhhhhhhhccccccccccccchhhhhhhhhhhcccccccccchhhhhhhhccchhhhhhhhhhhhcccchhhhhhhhhhhhhhhhhccccchhhhhhhcccccchhhhhhhhhhhhhcccccccccccccccchhhchcccc	0.583799	PrAvh_284	cchhhhhhhhccccccceeeeeccccchhhhhhhhhhcccccccchhhhhhcccccccchhhhcccccchhhhhhcchhhhhhhhhhhhhccchhhhhhhhcccccccccccchhhhhhhhhhhhhcccccccceehhhhhhhhcchhhhhhhhhhhhhccchhhhhhhhhhhhhhhhhhcccchhhhhhhcccccccchhhhhhhhhhhhhhhhhcccccccchhhhhhhhhhhcccchhhhhhhhhhhccccccchhhhhhhhhhhhhhhhcccchhhhhhhhcccccchhheccchhhhhhhhhhhhhhcccccchhhhhhhhhhccchhhhhhhhhhcccchhhhhhhhhhhhhhhhhcccchhhhhhhhhccccccccccccccchhhhcccch…	0.651261	Pr_39678	chhhhhhhhhhhccccccchhhhhhhhhhcccccchhhhhhhhhhhcccchhhhhhhhhhhhcccccccccccccccccccchhhhhcchhhccccchceeeeeeeeeeccc	0.473214	scaffold_9_R771	cccchhhhhhhhhhhhhhhhhhhhhhhhhhccccccccccccccccchccceeeccccccceecccccchhhhhhhhhhccc	0.45122	Pc_105373	chhhhhhhhhhhhhhhhhhhhhhhcccccccccccccceecchhhhccccchhhhhhhhhhhhhhccceeeeeeccccceeeecchhhhhhhhhhcccccccccccchccccccccceeeccchhhhhhhhhhhhhhchhhhhhhhhhhhhhhhhhhhhhhhhhhcccceeehhhhhhhhhhhhhhhhhhccccccccccchhhhhhhhhhhhhhhhhhhchhhhhhhhhhhhcccchhhhhhhhhhhhhhhhhhhhhhhhhhhhccccccccccchhhhhhhhhhhhhccccccchhhhhhhhhhhhhcccchhhhhhhhhhhhhhcchhhhhhhhhhhhhhhhccccccccccchhhcccchhhhhhhhhhhcccccccccccccccccccccceee…	0.502913	HaRxL83	cchhhhhhhhhhhhhccccccccccchhhhccccccccccccccccccccchhhhhcccccccchhhhhhhhhhhhhhhhhhhhhhhhhhhhhhhhhhhhccccccccccccceeeeeeeccccccccccccccccccccccceeeeeecceeeeeccccccccccccccccccccccccccccccccccccccccccceeccccccccccccccccccccccccccccccccccccccccchcchhhhhhhhhhhhhhhhcccccccccccc	0.274725	Hp700411	ccchhhhhhhhhhhhccccccccccccccccccccceeeeeeecccccccchhhhhhccccccchhhhhhhhhhhhhccccccccccccchcccccceeeeeeecccchhhhhhhhhhhhhhhhcccccccchhhhhhhhcccccccccccccccccccccccchcccccccc	0.32948				contig08247	cccchhhhhhhhheeeccccchhhcccccccccccccccccccchhhcccchhhhhhhccccccchhhhhhhhhhhhccccccchhhhhhhchhcchhhcccc	0.446602
PsAvh50	cchhhhhhhhhhhhhhhcccceeeccccceeecccchcchhccccccceeeeecccccccchhhhhhhhhhhhhhhhhhhhhhhhhhhhhhhhhhhhhhhhccchhhhhhccchhhhhhhhhcccccceeeeeeecccccccchhhhhhccccchcccccccchhhhhhhhhhhhhcccccccccccccchhhhhhhccc	0.5	chhhhhhhhhhhhhhhcccchhhccccceeeeechhhhhhhhcccceeeeeeeeccccccchhhhhhhhhhhhhhhhhhhhhhhhhhhhhhhhhhhhhhhhcccchhhhhccchhhhhhhhcccccceeeeeeeeccccccchhhhhhhhhhhhhcccccchhhhhhhhhhhhhhhccccccccccccchhhhhhccccc	0.565	Ps_140196	ccccccchhhhhhhhhhhhhhhhhhhccccccccccceeecccchhhhhhhhhhhhhccccccchhhhhhhhhhhhhhhhccchhhhhhhhhhhhcccccccccccchhhhhhhhhhhhhccccchhhhhhhhhhhhccccchhhhhhhhhhhccchhhhhhhhhhhhhhhhhhccccchhhhhhhhccccchhhhhhchhhhhhhhhhhhcccchhhhhhhhhhhccchhhhhhhhhhhhcccchhhhhhhhhhhhhhhhhhcccchhhhhhhhccccccccccccchhhhhhhhhhhcccccchhhhhhhhhhcccccchhhhhhecccccchhhhhhhhhhhhhhhhhhcccccccchhhcccccccccchhhhhhhhhhhhhhhhcccccchhhh…	0.619298	PITG_16294	cchhhhhhhhhhhhhhcccceeeeeccchcccccccccccchhhhhhhhhhhccccccchcchhhhhhhhhhhhhhhhhhhhhhhhhhhhhccccccchhhhhccccchhhhhhhhhhhcccchhhhhhhhhhhhhhcchhhhhhcccccccc	0.601307	PITG_19992	ccccchhhhhhhhhhhhhhhhccccccccceeeehcccccchhhhhhccccceeehhhhhhccccccccccchhhhhhhhhhhhcccchhhhhhhhhhhhhhhhhccccchhhhhhhhccccccccccchhhhhhhhhhhhhhhccccccchhhhhhhhhhhcchhhhhhhhhhhccccchhhhhhhhhhhhhhhhhhcccchhhhhhhcccccchhhhhhhhhccccccccccccchhhhhhhhhhhcccccccccchhhhhhhhccchhhhhhhhhhhhcccchhhhhhhhhhhhhhhhhccccchhhhhhhcccccchhhhhhhhhhhhhcccccccccccccccchhhchcccc	0.583799	PrAvh_287	ccchhhhhhhhhhhhhccccccceeecceecccccccchhhhhhhhhhhccccchhhhhhccchhhhccccchhhhhhhhhhhhhhhhhhcccchhhhhhhccccccccccccchhhhhhhhhhhhhccccccchhhhhhhhhhhhcccchhhhhhhhhhhhccchhhhhhhhhhhhhhhhhhcccchhhhhhhhcccccccchhhchhhhhhhhhhhhhcccccccchhhhhhhhhhcchhhhhhhhhhhhccccchhhhhhhhhhhhhhhhhcccchhhhhhhhhhccccccccccccceeeeeeeeccccccccchhhhhhhhhcchhhhhhhhccccccccchhhhhhhhhhhhhhhcccchhhhhhhhhccccchhhhhhhhcccccc	0.600509	Pr_87087	cchhhhhhhhhhhhhhcccccccccccccceeeccccceeecccccccccccccccccchccccchhhhhhhhhhhccchhhhhhhhhhhhcccchhhhhhhhhhhhhhhhhhhhhhhhhhhhhhhhhcccc	0.537879	scaffold_92_F14	ccchhhhhhhhhhhhhhchhhhhhccchchhhhhcccchhhhhhhcccccccccccccccccccccccccccchhhhhhccccchhhhhhhhhhhhcccccccchcccccchhhhhhhhhhhhhhhhcccchhhhhhhhhhhhhcccc	0.547297	Pc_106739	cchhhhhhhhhhhhhhhhhhhhhhhhhhhhhcccccccccccccccccccchhhhhcccchhhhhhhhhhhhhccceeeeeeccccceeeecchhhhhhhhhhccccccccccchhhhhcccccceeeccchhhhhhhhhhchhhchhhhhhhhhhhhhhhhhhhhhhhhhhhcccceeehhhhhhhhhhhhhhhhhhcccccccccchhhhhhhhhhhhhhhhhhhccchhhhhhhhhccchchhhhhhhhhhhhhhhhhhhhhhhhhhhhhhhccccccccccchhhhhhhhhhhhhccccccchhhhhhhhhhhhhcccchhhhhhhhhhhhhhcchhhhhhhhhhhhhhhhhcccccccccchhhhccchhhhhhhhhhhccccccccccceccc…	0.516129	HaRxL84	ccccchhhhhhhhhhhhhcceeeecccccchhhhhhhhhcccceeeeeeccchhhhhhhhhhccccceeeeeeeccccccchhhhhhccccccccccccccceeeeeccccccceecccccccccccccccccccchchchhhhhhcccc	0.306667	Hp700492	cccchhhhhhcccccccccccccccchcccchhhhhhhcccchhhhhhhhhhhcccceeeecccccccchhhhhhhhhhhhhccceeeeeeeecccccccccccccccccchhhhhhhhhhhhhhcccceeeeeeecccccccccccchhhhhhhhhhhhhhhhhhccccceeeeeeccccccccccchhhhhhhhhhhccccccceeeeeccccccchhhhhhhhhhhhhhcccccceeeecccccccccccccccccccccccccccccccccceeeeeecccccccccccccccccccccccccccccchhhhhhhhcccccccccccccccccccccccccccccccccceeeecccccccccceeeeccccccccceeecccccceeecccccc…	0.241237				contig51725	cchhhhhhhhhhhhhheccceeeccccccccccccccccceeeeeeeeeccceccccceeeeeecceeeecccceeeehccc	0.182927
PsAvh344	cchhhhhhhhhheeeeccccchhhhhhhhhhcccccccccccccccchhhhhhhhhccccchhhhhhchhhhhhcchhccccceeecccceeeeccchhhhhhhhhhccccccceehhhhhcccccccccccccccccchhhhccccc	0.418919	chhhhhhhhhhhhhhccccchhhhhhhhhhhcccccccccccccchhhhhhhhhhhccccchhhhhhhhhhhhhhhhhhhhhhhhhhccchhhhhccchhhhhhhhhcccchhhhhhhhccccccccccccccccccccccccccccc	0.567568	Ps_133811	cchhhhhhhhhhhhhhcccccccccchhhhhhhhhhhhhhhhhhhehcccccccchhhhhhhhhhhhhhhhhhhhhhhhhhhcccchhhhhhheccccceeeeecccccceeehcchhcccccchhhhhhhhhhhcchhhhhhhhhhhhcccccccccc	0.591195	PITG_21645	cchhhhhhhhhhheeeecccccccccccccccccceeeecccccchhhhhhcccccccchhhhhhhhhhhhhhhhhhccchhhhhhhhhhhccccchhhhhhcchhhhhhhccc	0.517544	PITG_13612	ccchhhhhhhhhhhhhcccccccccccceeeeccccchhhhhhhhccceeeccccchhhhcchhhhhhhhhhhhhhhhhhhcchhhcccccchcccccchhhhccccchhhhhhhhhhhhhhhhhhhhhhhhhhhhhcc	0.582734	PrAvh_289	ccchhhhhhhhhhhhheccccccccccccchhhhhhccccccchhhccccccccccccccccccchhhhhhhccchhhhhhhhhhcccchhhhhhhccccccccccccccccccchhhhhhhhhhhhhhhhhhhhhhhhhhhhhhhcccchhhhhhhhhcccccchhhhhhccccceeeccccccchhhhhhhhhhhhhccccc	0.514706	Pr_86871	cchhhhhhhhhhhhhhhhhhcccccccccccccchhhhhhhhhhhhhhhhhhhhhhccccccccchhhhcccccccchhhhhhcccccchhhhhhhhhhhcccchhhhhhhhccccchhhhhhhhhhhhhhhhhhhhhhhhhhcchhhhhhhhhhhhhhhhhhccchhhhhhhccc	0.681818	scaffold_184_R6	cchhhhhhhhhhhhhhcccheeeeecccceeeeecccccccccchcccccccccccccccccccchhhhccccchhhhhhhhhhhhhhhhhhhhhhhhhhcccchhhhheeecccceehhhhhhcccccchhhhhhhhhcccccccchhhhhhhhhhhhheeccccchhhccccc	0.468571	Pc_11349	chhhhhhhhhhhhhhhccccchhhhhhhhhhhhcccccccccccceeeccccccchhhhhhhhhhhhhhhhhhhhhhcccccceeeccchhhhhhhhhhcccccccecccccccc	0.513043	HaRxL95	cchhhhhhhhceeeeeeccccccccccccccceeeeccccccceeeecccccccccccccccccceccccccccheeeeeeeeeccccccccchhhhhhcchhhhccchhhhhhhhhhhhhcccchccccccchhhhhhhhhhhhchhhhhhhhhhhhhhhchhhhhhhhhhhhhhhccccceeeeeeeeeeccccceeeecccchhhhhhhccccceechhhhhhhhhhhhhhccccccccccchhhhhhhhhhccchhhhhhhhhhhcccccchhhhhhhheeeeeeeehhhhhhccccchhhhhhhcccccccccccccccchhhhhhhhhhhhhhhhhhhhhhhccchhhheeehcccchhhhhhhhhhhhhhhhhhhhhhhhhhhhcccccccc…	0.492248	Hp700493	ccchhhhhhhhhhhhhhccccccccccccccccccccchhcccccchhhhhhhhhhhcccceeeeccccccchhhhhhhhhhhhhccccceeeeeeecccccccccccccccccchhhhhhhhhhhhhhccccceeeeeeccccccccccccccchhhhhhhhhhhhhhhccccceeeeeeccccccccccchhhhhhhhhhhcccccceeeeeeccccccchhhhhhhhhhhhhhcccccceeeecccccccccccccccccccccccccccccccccceeeeeeccccccccccccccccccccchhhhcccccccchhhhhhhhhhhcccccccccccccccccccccccccccccceccccccccccccccccccceeeeccccccccccccccc…	0.271226				contig18684	cchhhhhhhhhhhcccccceeeeeecccceehhccccccccccchhhhhhhhhhhhccccchhhhhhhhhhhhhhhhhhchhhhhcccccccccceehhhhhccccchhhhccchhhcccceeccccceeeeeeecccccchhhhhhhhhcccccceeecccccchhhhhhhhhhheeeeecccccccchhhhhheecccccchhhhhhhhhhhhhhhhhhhhccccchhhhhhhhhheeeeeecccccccceeeeeccchhhhcchhhhhhhhhhhhhhcc	0.475177
[truncated: 1,659 more rows]

## Sheet: Table B
Table B. Mean length of predicted alpha-helices
* Predicted protein secondary structure: h - alpha helix; e - beta strand; c - random coil
P. sojae RxLRs	Results of NetSurfP 1.1*	MLA	P. sojae secretome	Results of NetSurfP 1.1*	MLA	P. sojae protome	Results of NetSurfP 1.1*	MLA
PsAvh459	cchhhhhhhhhhhhhhhhcceeeeeccceeeeccccchhhcccccchccccccchhhhhhhhhhccchhhhhhhhhhhhhchhhhhhhhhhccccccccccccchhhhhhhhhhhhhcccccccchhhhhhhhcccchhhhhhhhhhhhhccchhhhhhhhhhhhhhhhhhhhcccchhhhhhhhcccccccchcccchhhhhhhhhhhhhcccchhhhhhhhhhhhccchhhhhhhhhhhhccccchhhhhhhhhhhhhhhhhcccchhhhhhhhccchhhhhhhhchhhhhhhhhhhhhhhcccccchhhhhhhhhhccccchhhhhhcccccccchccccccccccccccccchhhhhhccccccccceeeeeeeccccchhhhhhhhhhhhccch…	11.6	Ps_157250	cchhhhhhhhccccccccccccccccccccccccccccccccccccccccccccccccccccccccccccccccccccccccccccccccccccccccccccccccccccccccccccccccccccccccccccccccccccccccchccccccccccccccccccccccccccccccccccccccccccccccc	4.5	Ps_139995	ccchhhhhhhhhhhhhhhchccccccccceeeecccccccccceeeccccccccccccccchhhhhhhhhhhhhcccccchhhccchhhhhhhhhhhhhhhhhhhhhhhcc	11
[truncated: 19,026 more rows]

## Sheet: Table C
Table C. Prediction data and analyzed results from P. sojae RxLRs
1 Predicted protein secondary structure: h - alpha helix; e - beta strand; c - random coil; Surface accessibility: B - buried; E - exposed
2 Excluded during comparsion among the different regions, because the RxLR-dEER and/or C-terminal region is too short (<=20 aa)
[truncated: 375 more rows]

## Sheet: Table D
Table D. Predicted protein secondary structures of other Phytophthora effectors
[truncated: 197 more rows]
